# Supplementary material for: Label‐free quantitative analysis of the casein kinase 2‐responsive phosphoproteome of the marine minimal model species Ostreococcus tauri
Source: Proteomics. 2015 Jun 9;15(23-24):4135–44. doi: 10.1002/pmic.201500086 (PMC4716292; doi:10.1002/pmic.201500086)
Supplement: Supplementary file 3 — Supplementary Table 1. listing identified peptides with identification and quantification details [file PMIC-15-4135-s003.xlsx]

## Sheet: legend
Supplementary table listing identified peptides with identification and quantification details
Column header details for protein analysis
a	Total number of peptides identified for a given protein
b	Total number of unique peptide assigned by Progenesis
c	Peptide score from MASCOT
d	Pvalue calculated from protein Arcsinh transformed intensity by Progenesis (form columns AF to AY)
e	Average Intensit ratio between the highest intense condition over the lowest intensity condition
f	Condition having the highest intensity
g	Condition having the lowest intensity
h	Normalised protein intensity for each of the five replicates (rep1-rep5)
i	Parent line CCA1-LUC harvested at ZT12
j	CK2 overexpression line CK2-OX21 harvested at ZT12
k	Parent line CCA1-LUC harvested at ZT0
l	CK2 overexpression line CK2-OX21 harvested at ZT0
m	Intensity transformed using an arcsinh function: ln(z+(z2 +1)0.5)
n	Mean arcsinh transformed intensities
o	Standard deviations on the means (based on 5 replicates in each condition)
p	Pair-wise t-test performed on arcsinh transform data
q	Intensity ratio from normalized abundance
Column header details for protein analysis
r	sets of proteins significantly upregulated (pval<0.05 from appropriate column BH to BK; ratio >1.5 from appropriate column BL to BO)
s	sets of proteins significantly downregulated (pval<0.05 from appropriate column BH to BK; ratio <0.6667 from appropriate column BL to BO)

## Sheet: protein analysis
											Normalized abundanceh																				Arcsinh transformationm
Gi protein ID	RefSeq ID	Gene ID	Peptide	Peptides used	Scorec	Anova (p)d	Max fold	Highest mean	Lowest mean	Protein Description	CCA1-LUC ZT12i					CK2-OX21 ZT12j					CCA1-LUC ZT0k					CK2-OX21 ZT0l					cca1 zt12					Ox21 zt12					cca1 zt0					ox21 zt0
			counta	for quantitationb			changee	conditionf	conditiong		rep1	rep2	rep3	rep4	rep5	rep1	rep2	rep3	rep4	rep5	rep1	rep2	rep3	rep4	rep5	rep1	rep2	rep3	rep4	rep5	rep1	rep2	rep3	rep4	rep5	rep1	rep2	rep3	rep4	rep5	rep1	rep2	rep3	rep4	rep5	rep1	rep2	rep3	rep4
gi|308802758|	XP_003078692	Ot04g01740	5	4	224.69	0	1184.84	cca1 zt12	ox21 zt0	unnamed protein product	297186	297373	265494	275038	337157	238356	265007	303142	255573	281717	209.212	210.222	232.794	271.545	343.873	205.747	276.948	227.325	301.635	230.912	13.2953	13.2959	13.1825	13.2178	13.4215	13.0747	13.1807	13.3151	13.1444	13.2418	6.0365	6.04132	6.14331	6.29728	6.53342	6.0198	6.31698	6.11953	6.40237
gi|308805024|	XP_003079824	Ot06g02110	4	3	143.64	6.47e-07	21.4357	cca1 zt12	cca1 zt0	putative RNA helicase (ISS)	418570	265572	247173	282630	172187	238471	215780	218778	275912	250358	13768	13419.6	6486.28	19477.8	11513	9386.21	6928.4	14216.1	146284	13009.9	13.6377	13.1828	13.111	13.245	12.7495	13.0752	12.9752	12.989	13.221	13.1238	10.2232	10.1976	9.47059	10.5702	10.0444	9.84014	9.53653	10.2553	12.5865
gi|308810238|	XP_003082428	Ot12g02820	2	2	60.55	9.6e-09	14.4522	cca1 zt0	cca1 zt12	regulatory protein of P-starvation acclimation response Psr1 (ISS)	30128.7	29868.3	49653.3	50701.9	40225.6	50671.6	55697.9	40487.1	31556.6	40582.5	617628	377722	392548	673022	837877	601491	505259	124890	516247	253873	11.0064	10.9977	11.506	11.5269	11.2954	11.5263	11.6208	11.3019	11.0527	11.3042	14.0268	13.5351	13.5736	14.1127	14.3318	14.0003	13.826	12.4283	13.8475
gi|308804664|	XP_003079644	Ot06g00300	2	2	78.69	6.5e-10	13.258	cca1 zt0	cca1 zt12	unnamed protein product	10349	4373.47	10154.7	9529.88	6230.97	14777.6	8513.72	18975.3	13401.6	8498.81	91894.3	128267	143990	54311.2	120319	98530.8	73815.6	121156	111436	98459.7	9.9378	9.07646	9.91884	9.85533	9.43043	10.294	9.74258	10.544	10.1963	9.74083	12.1215	12.455	12.5706	11.5956	12.391	12.1913	11.9025	12.398	12.3144
gi|308812023|	XP_003083319	Ot15g01760	3	3	151.53	1.36e-06	11.397	ox21 zt0	Ox21 zt12	Dur3, urea high-affinity symporter (IC)	44656.7	42536.7	55690.6	34416.3	66061.8	28165.1	25257.6	15803.9	21229.2	46550.8	268579	267629	201131	199439	259743	305086	416321	335018	447019	58024.2	11.3999	11.3513	11.6207	11.1394	11.7915	10.939	10.83	10.3612	10.6563	11.4414	13.194	13.1905	12.9049	12.8964	13.1606	13.3215	13.6324	13.4151	13.7035
gi|308802203|	XP_003078415	Ot03g05050	2	2	59.51	1.73e-05	10.9911	cca1 zt0	cca1 zt12	serine palmitoyltransferase, putative (ISS)	7394.81	7805.57	14203.1	8750.32	5430.86	15180.7	12311.5	10748.4	7208.91	13131.2	25864.8	63174.5	41401.9	180594	168006	50883.3	124228	29563.4	35204.7	54046.5	9.60168	9.65574	10.2544	9.76999	9.293	10.3209	10.1114	9.97566	9.57622	10.1759	10.8538	11.7468	11.3242	12.7972	12.7249	11.5304	12.423	10.9874	11.1621
gi|308805807|	XP_003080215	Ot07g01090	7	7	605.29	6.87e-14	10.6271	ox21 zt0	Ox21 zt12	Putative translation initiation inhibitor UK114/IBM1 (ISS)	1.54179e+06	1.42443e+06	1.41254e+06	2.72226e+06	1.34824e+06	1.32574e+06	1.23407e+06	1.07266e+06	1.31272e+06	1.69143e+06	1.2973e+07	1.23557e+07	1.10726e+07	1.24923e+07	1.29895e+07	1.26024e+07	1.48197e+07	1.47179e+07	1.4026e+07	1.4362e+07	14.9416	14.8624	14.854	15.5101	14.8075	14.7906	14.719	14.5788	14.7808	15.0342	17.0715	17.0228	16.9131	17.0338	17.0728	17.0425	17.2046	17.1977	17.1496
gi|308805466|	XP_003080045	Ot06g04320	2	2	110.44	1.42e-06	8.30488	cca1 zt12	ox21 zt0	initiation factor 3g (ISS)	247071	236505	299504	88232.9	324075	176044	210421	212071	171845	222218	31755.8	37966.1	106130	27931.8	29286.5	26612	12585.2	21654.8	35109.1	47976.9	13.1106	13.0669	13.303	12.0809	13.3819	12.7716	12.95	12.9578	12.7475	13.0046	11.059	11.2376	12.2656	10.9307	10.978	10.8823	10.1334	10.6761	11.1594
gi|308806061|	XP_003080342	Ot07g02360	5	4	388.99	5.71e-14	8.17332	ox21 zt0	Ox21 zt12	prasinophyte specific LHC (IC)	1.25958e+07	1.33616e+07	1.32623e+07	9.59845e+06	1.38682e+07	1.13568e+07	1.22197e+07	9.1012e+06	9.40072e+06	1.21072e+07	7.89638e+07	7.36043e+07	7.30022e+07	9.28791e+07	8.08527e+07	7.41676e+07	8.70609e+07	7.60931e+07	124072083	8.14827e+07	17.042	17.101	17.0936	16.7703	17.1383	16.9385	17.0117	16.7171	16.7494	17.0025	18.8776	18.8074	18.7991	19.04	18.9013	18.815	18.9753	18.8406	19.3295
gi|308799799|	XP_003074680	Ot01g06160	3	3	140.98	4.55e-15	8.12606	ox21 zt0	cca1 zt12	unnamed protein product	218853	216942	269353	228890	285404	215241	272021	297297	245864	288871	1.4419e+06	2.0426e+06	1.84242e+06	1.60117e+06	1.96475e+06	1.66654e+06	2.26375e+06	2.18761e+06	1.96e+06	1.83135e+06	12.9893	12.9805	13.1969	13.0341	13.2548	12.9727	13.2068	13.2956	13.1057	13.2669	14.8746	15.2229	15.1197	14.9794	15.184	15.0194	15.3257	15.2915	15.1816
gi|308807465|	XP_003081043	Ot09g00530	2	2	90.88	2.45e-11	6.69434	cca1 zt0	cca1 zt12	Glutathione peroxidase, mitochondrial precursor (ISS)	162093	174916	136743	124844	118382	174033	149450	126797	158995	148746	797614	919176	1.00182e+06	958405	1.12268e+06	849405	979828	1.01196e+06	445115	753999	12.6891	12.7652	12.519	12.428	12.3748	12.7601	12.6079	12.4435	12.6698	12.6031	14.2825	14.4244	14.5105	14.4662	14.6244	14.3454	14.4883	14.5205	13.6992
gi|308800688|	XP_003075125	Ot02g05220	5	5	255	2.26e-11	6.63119	Ox21 zt12	ox21 zt0	phosphoglycerate kinase, pgk (ISS)	761628	717200	676275	557389	781489	705565	734821	720643	707852	691335	157710	95427.1	125711	148994	177515	115352	93436.9	76921.1	86190.3	164989	14.2364	14.1763	14.1175	13.9242	14.2621	14.1599	14.2005	14.181	14.1631	14.1395	12.6617	12.1593	12.4349	12.6048	12.78	12.3489	12.1382	11.9437	12.0575
gi|308802654|	XP_003078640	Ot04g01220	2	2	54.77	2.73e-06	6.50062	ox21 zt0	Ox21 zt12	fumarate hydratase class I (ISS)	12456.2	32764.4	19102.1	24878.8	30148	16723.7	25295.6	8795.39	12801.2	17293.8	91598.5	93359.4	40425.6	87490.6	29845.5	134201	109070	104056	93221.4	85414.4	10.1231	11.0902	10.5507	10.8149	11.007	10.4177	10.8315	9.77513	10.1504	10.4512	12.1183	12.1374	11.3004	12.0724	10.9969	12.5002	12.2929	12.2458	12.1359
gi|308810198|	XP_003082408	Ot12g02620	18	18	1192.69	3.66e-15	6.45503	Ox21 zt12	cca1 zt12	putative casein kinase II catalytic (ISS)	2.86613e+06	2.76855e+06	2.80991e+06	2.88713e+06	3.01034e+06	1.82853e+07	1.81735e+07	1.90774e+07	1.88865e+07	1.81558e+07	3.33052e+06	3.49736e+06	2.78937e+06	4.49104e+06	4.43622e+06	1.45258e+07	1.51741e+07	1.48619e+07	1.51033e+07	1.31144e+07	15.5616	15.527	15.5418	15.5689	15.6107	17.4148	17.4086	17.4572	17.4471	17.4076	15.7118	15.7607	15.5345	16.0107	15.9985	17.1846	17.2282	17.2075	17.2236
gi|308814192|	XP_003084401	Ot20g00200	9	9	633.2	1.89e-14	6.33461	ox21 zt0	Ox21 zt12	ammonium transporter (ISS)	4.71751e+06	4.75168e+06	4.32316e+06	3.10796e+06	4.23269e+06	3.8621e+06	3.59531e+06	3.41963e+06	3.53913e+06	4.84413e+06	1.76669e+07	1.8145e+07	1.67237e+07	2.09992e+07	1.80388e+07	2.48316e+07	2.51741e+07	2.27847e+07	2.34993e+07	2.57169e+07	16.0599	16.0672	15.9726	15.6426	15.9515	15.8599	15.7883	15.7382	15.7725	16.0864	17.3803	17.4071	17.3255	17.5531	17.4012	17.7208	17.7345	17.6347	17.6656
gi|308807188|	XP_003080905	Ot08g03350	9	9	669.25	2.22e-16	6.31578	cca1 zt0	Ox21 zt12	glutathione peroxidase (ISS)	2.85368e+06	2.61216e+06	2.45587e+06	2.63727e+06	2.71565e+06	2.16499e+06	2.41118e+06	2.27946e+06	2.37048e+06	2.21816e+06	1.31249e+07	1.38838e+07	1.42468e+07	1.53841e+07	1.56399e+07	1.3571e+07	1.44163e+07	1.33426e+07	9.5878e+06	1.24594e+07	15.5573	15.4688	15.4071	15.4784	15.5077	15.2811	15.3888	15.3326	15.3718	15.3053	17.0832	17.1394	17.1652	17.242	17.2585	17.1166	17.177	17.0996	16.7691
gi|308809714|	XP_003082166	Ot12g00130	2	2	122.47	2.72e-11	5.64269	cca1 zt0	cca1 zt12	MSI type nucleosome/chromatin assembly factor C (ISS)	50397.7	48063.7	54678	62594.9	76536.4	58400.3	99901.2	85880.2	69302.9	71025.1	305394	362357	335183	338941	307318	334797	233180	274218	278513	198481	11.5208	11.4734	11.6024	11.7376	11.9387	11.6682	12.2051	12.0539	11.8394	11.8639	13.3225	13.4935	13.4156	13.4267	13.3288	13.4144	13.0527	13.2148	13.2304
gi|308807294|	XP_003080958	Ot08g03880	2	2	101.25	6.49e-07	5.50085	cca1 zt0	cca1 zt12	unnamed protein product	24190.5	45752	25438.7	14737.3	33942.9	36166.2	31294.9	24356.3	24528	30635.1	176985	178032	204313	157300	75831.6	93351.8	103466	220333	226904	95507.9	10.7869	11.4241	10.8372	10.2913	11.1256	11.189	11.0444	10.7937	10.8007	11.023	12.777	12.7829	12.9206	12.6591	11.9294	12.1373	12.2401	12.996	13.0254
gi|308800802|	XP_003075182	Ot02g05790	2	2	90.39	4.56e-11	5.32836	ox21 zt0	cca1 zt12	Ferritin (ISS)	51283.9	93213.7	85353.9	97572.3	77926	104697	93259.6	92800.8	96131.1	102893	340234	448810	429969	260531	468941	434122	477325	383985	434763	429656	11.5383	12.1358	12.0477	12.1815	11.9567	12.252	12.1363	12.1314	12.1666	12.2346	13.4305	13.7075	13.6646	13.1636	13.7514	13.6742	13.7691	13.5515	13.6757
gi|308805677|	XP_003080150	Ot07g00440	6	5	506.57	0	5.21432	cca1 zt0	cca1 zt12	CsgA protein (ISS)	1.18643e+06	1.35943e+06	1.22499e+06	1.25633e+06	1.22184e+06	1.49757e+06	1.51766e+06	1.60221e+06	1.6317e+06	1.55163e+06	6.14145e+06	6.69944e+06	6.27659e+06	6.85264e+06	6.61426e+06	5.03622e+06	4.14089e+06	4.40807e+06	3.84148e+06	4.42239e+06	14.6796	14.8157	14.7116	14.7369	14.709	14.9125	14.9258	14.98	14.9983	14.948	16.3237	16.4107	16.3455	16.4333	16.3979	16.1253	15.9296	15.9921	15.8545
gi|308799777|	XP_003074669	Ot01g06050	2	2	135.72	1.21e-08	5.20699	cca1 zt0	Ox21 zt12	cytochrome b5 isoform Cb5-D (ISS)	55815.9	99110.4	61075	72742	79553.1	35837.8	67983.8	49328.8	70670.4	142641	353192	388392	305487	453958	407135	325205	384558	353106	394223	350281	11.623	12.1971	11.713	11.8878	11.9773	11.1799	11.8202	11.4994	11.8589	12.5612	13.4679	13.5629	13.3228	13.7189	13.61	13.3854	13.553	13.4677	13.5778
gi|308812057|	XP_003083336	Ot15g01930	2	2	81.68	2.68e-13	5.02116	cca1 zt0	Ox21 zt12	OSJNBa0063C18.19	100215	72699.4	62045.8	72527.8	69132.5	62135.1	80707	67181.4	76443	79824.8	385832	356575	349455	420453	326892	358305	372144	306050	372006	277970	12.2082	11.8872	11.7288	11.8849	11.8369	11.7302	11.9917	11.8083	11.9374	11.9807	13.5563	13.4774	13.4573	13.6422	13.3905	13.4823	13.5202	13.3247	13.5198
gi|308801046|	XP_003075304	Ot02g07010	4	4	142.41	5.79e-09	4.95205	cca1 zt0	Ox21 zt12	putative aminoacyl-t-RNA synthetase (ISS)	1.14418e+06	1.01152e+06	1.0819e+06	1.30376e+06	1.3002e+06	1.11547e+06	1.019e+06	1.01126e+06	998440	1.06944e+06	4.39822e+06	5.09229e+06	5.44641e+06	4.71845e+06	6.16271e+06	5.36477e+06	6.84544e+06	5.64627e+06	2.09445e+06	5.25463e+06	14.6433	14.5201	14.5874	14.7739	14.7712	14.6179	14.5275	14.5199	14.5071	14.5758	15.9899	16.1364	16.2036	16.0601	16.3272	16.1885	16.4322	16.2397	15.2479
gi|308798701|	XP_003074130	Ot01g00710	4	4	154.04	0	4.92246	cca1 zt0	Ox21 zt12	Protein disulfide isomerase (prolyl 4-hydroxylase beta subunit) (ISS)	623952	608939	569634	550649	547590	581699	512897	559726	583718	536851	2.61611e+06	2.66339e+06	2.3624e+06	3.00067e+06	3.01673e+06	2.41225e+06	2.33176e+06	2.39178e+06	2.15041e+06	2.34428e+06	14.037	14.0126	13.9459	13.912	13.9064	13.9669	13.841	13.9283	13.9703	13.8866	15.4703	15.4883	15.3683	15.6075	15.6128	15.3892	15.3553	15.3807	15.2743
gi|308813397|	XP_003084005	Ot17g02450	2	2	77.1	1.61e-08	4.79297	cca1 zt12	cca1 zt0	unnamed protein product	39680.1	39947.2	38999.1	47710.6	50953.8	17176	47488.4	49774.8	51206.5	50778	8052.72	9392.24	6942.92	9152.86	11794.6	8757.66	10887.8	8990.12	9806.34	9010.41	11.2818	11.2885	11.2644	11.4661	11.5318	10.4444	11.4614	11.5084	11.5368	11.5284	9.68691	9.84079	9.53862	9.81497	10.0685	9.77083	9.98854	9.79703	9.88393
gi|308804630|	XP_003079627	Ot06g00130	3	3	132.63	2.52e-14	4.69467	Ox21 zt12	cca1 zt0	DNA-binding protein (ISS)	942028	791961	745516	748774	768447	1.60386e+06	1.50144e+06	1.28919e+06	1.34467e+06	1.34067e+06	309053	309053	260127	310587	319236	474902	552477	529493	519692	489433	14.4489	14.2754	14.215	14.2193	14.2453	14.9811	14.9151	14.7627	14.8048	14.8018	13.3344	13.3344	13.1621	13.3394	13.3668	13.764	13.9153	13.8728	13.8541
gi|308805242|	XP_003079933	Ot06g03200	11	11	602.84	2.33e-15	4.62896	cca1 zt12	ox21 zt0	GBSSI (ISS)	4.47977e+06	4.61413e+06	4.17117e+06	3.95701e+06	4.24611e+06	3.2748e+06	3.15229e+06	3.10992e+06	3.30862e+06	3.24083e+06	1.24477e+06	1.40131e+06	1.14013e+06	1.10064e+06	1.21157e+06	875815	828914	1.08647e+06	847188	999409	16.0082	16.0378	15.9369	15.8841	15.9547	15.6949	15.6568	15.6433	15.7052	15.6845	14.7276	14.8461	14.6398	14.6045	14.7006	14.3761	14.321	14.5916	14.3428
gi|308802792|	XP_003078709	Ot04g01910	2	2	55.24	8.32e-10	4.59891	cca1 zt0	Ox21 zt12	carotenoid binding protein (ISS)	43463.7	47052.6	39761.3	35866.1	38851.7	47532.8	25185.8	38411.4	37265	36211.9	122413	153321	171946	224613	176698	96901.4	143905	138330	139312	100996	11.3728	11.4522	11.2838	11.1807	11.2607	11.4623	10.8272	11.2493	11.219	11.1903	12.4083	12.6334	12.7481	13.0153	12.7753	12.1746	12.5701	12.5305	12.5376
gi|308803560|	XP_003079093	Ot04g05760	4	4	202.17	9.17e-12	4.49004	cca1 zt12	ox21 zt0	unnamed protein product	2.55262e+06	2.3937e+06	2.49208e+06	1.75796e+06	2.50474e+06	2.30686e+06	2.09198e+06	2.37563e+06	2.34309e+06	2.28343e+06	484907	837983	736412	677532	737887	516524	574117	605655	457837	451878	15.4458	15.3815	15.4218	15.0728	15.4268	15.3445	15.2468	15.3739	15.3601	15.3343	13.7849	14.3319	14.2027	14.1194	14.2047	13.848	13.9537	14.0072	13.7274
gi|308800938|	XP_003075250	Ot02g06470	10	10	618.4	2.72e-11	4.34342	Ox21 zt12	ox21 zt0	unnamed protein product	2.78765e+06	2.56034e+06	2.49815e+06	2.21633e+06	2.63945e+06	4.41598e+06	4.22027e+06	4.16364e+06	4.38114e+06	4.26492e+06	899204	1.07098e+06	797534	1.52708e+06	1.05169e+06	968665	1.17631e+06	961780	992145	838671	15.5339	15.4488	15.4242	15.3045	15.4792	15.9939	15.9486	15.935	15.986	15.9591	14.4024	14.5772	14.2824	14.932	14.5591	14.4768	14.671	14.4697	14.5008
gi|308805374|	XP_003079999	Ot06g03840	7	7	400.4	1.38e-09	4.20104	Ox21 zt12	ox21 zt0	elongation factor 3 (ISS)	2.31378e+06	2.56843e+06	2.21748e+06	2.51952e+06	2.273e+06	2.90086e+06	2.80716e+06	3.07717e+06	2.94542e+06	2.82155e+06	533347	663672	795476	672297	1.36438e+06	719460	673759	541690	792392	736644	15.3475	15.452	15.305	15.4327	15.3298	15.5737	15.5408	15.6327	15.5889	15.5459	13.8801	14.0987	14.2798	14.1116	14.8194	14.1794	14.1138	13.8956	14.276
gi|308811769|	XP_003083192	Ot15g00490	3	2	121.95	0.000114407	4.19454	cca1 zt12	ox21 zt0	unnamed protein product	157983	187390	171028	110562	164855	107046	120613	135868	171562	158358	111265	23761.4	24972.6	118977	36340.3	35151.4	26229.8	42476.6	50158.3	34757.1	12.6634	12.8341	12.7427	12.3065	12.706	12.2742	12.3935	12.5126	12.7458	12.6658	12.3128	10.769	10.8187	12.3798	11.1938	11.1606	10.8678	11.3499	11.5161
gi|308810637|	XP_003082627	Ot13g01560	8	8	494.48	6.53e-11	4.1138	cca1 zt0	Ox21 zt12	GTP-binding regulatory protein beta chain homolog-Ch (ISS)	961561	1.19443e+06	1.11776e+06	1.29505e+06	1.15045e+06	823792	890246	894853	958453	1.06971e+06	3.44511e+06	3.67638e+06	3.24518e+06	4.29172e+06	4.41748e+06	2.80044e+06	3.66733e+06	3.55779e+06	2.24965e+06	3.86271e+06	14.4695	14.6863	14.62	14.7672	14.6488	14.3148	14.3924	14.3976	14.4662	14.576	15.7456	15.8106	15.6858	15.9653	15.9942	15.5384	15.8081	15.7778	15.3194
gi|308811939|	XP_003083277	Ot15g01330	4	4	232.8	8.23e-10	4.03311	ox21 zt0	cca1 zt12	unnamed protein product	101925	59520	73735.9	56567.5	81086.9	132680	86373.2	62370.1	81653.7	75659.2	290499	307053	287876	266919	276600	311368	258988	294326	335545	303460	12.2251	11.6872	11.9014	11.6363	11.9964	12.4888	12.0596	11.734	12.0034	11.9271	13.2725	13.3279	13.2634	13.1878	13.2235	13.3419	13.1577	13.2856	13.4167
gi|113170427|	YP_717219	OstapCp16	2	2	87.6	3.41e-07	3.86297	cca1 zt0	cca1 zt12	PsbE	489749	520542	549483	289060	613885	416917	419774	246154	385210	1.03803e+06	1.80451e+06	1.82069e+06	1.69214e+06	2.22209e+06	1.97398e+06	1.55269e+06	1.84207e+06	1.95598e+06	1.95006e+06	1.84595e+06	13.7948	13.8558	13.9099	13.2675	14.0207	13.6338	13.6406	13.1069	13.5547	14.546	15.0989	15.1079	15.0346	15.3071	15.1887	14.9486	15.1195	15.1796	15.1765
gi|113170444|	YP_717236	OstapCp33	4	4	225.03	0	3.84103	cca1 zt0	Ox21 zt12	Rpl2	991805	1.0466e+06	1.01521e+06	1.10271e+06	1.10141e+06	904961	920035	903542	936039	951221	3.5043e+06	3.45615e+06	3.1999e+06	3.82543e+06	3.74365e+06	2.80674e+06	3.18288e+06	3.19545e+06	3.43088e+06	3.37381e+06	14.5004	14.5542	14.5238	14.6064	14.6052	14.4088	14.4253	14.4072	14.4426	14.4586	15.7626	15.7488	15.6718	15.8503	15.8287	15.5407	15.6664	15.6704	15.7415
gi|308803422|	XP_003079024	Ot04g05070	10	9	649.53	1.47e-10	3.61644	cca1 zt0	Ox21 zt12	putative lipoamide dehydrogenase (ISS)	1.83369e+06	1.99128e+06	2.31979e+06	3.02874e+06	2.29929e+06	1.55367e+06	1.77378e+06	1.90463e+06	1.79124e+06	1.83002e+06	6.71979e+06	7.48499e+06	6.97566e+06	5.36487e+06	5.47232e+06	5.61378e+06	4.87071e+06	6.65699e+06	7.19191e+06	6.30415e+06	15.115	15.1974	15.3501	15.6168	15.3413	14.9493	15.0818	15.1529	15.0916	15.113	16.4137	16.5216	16.4511	16.1885	16.2084	16.2339	16.0919	16.4043	16.4816
gi|308812300|	XP_003083457	Ot16g00070	3	3	143.07	1.93e-10	3.50315	Ox21 zt12	ox21 zt0	unnamed protein product	3.86795e+06	3.50272e+06	3.38094e+06	3.35709e+06	3.30381e+06	4.56815e+06	4.20253e+06	4.54221e+06	4.703e+06	4.43594e+06	1.3952e+06	1.35073e+06	1.37929e+06	1.49101e+06	1.37992e+06	1.27736e+06	1.41039e+06	1.51532e+06	763186	1.44277e+06	15.8614	15.7622	15.7268	15.7197	15.7037	16.0278	15.9443	16.0221	16.0569	15.9984	14.8417	14.8093	14.8302	14.9081	14.8307	14.7535	14.8525	14.9243	14.2384
gi|308805795|	XP_003080209	Ot07g01030	3	3	250.39	2.69e-08	3.48358	Ox21 zt12	cca1 zt0	unnamed protein product	1.03879e+06	976878	949020	1.01472e+06	1.00261e+06	1.03511e+06	957328	1.0094e+06	1.05091e+06	980522	341444	280974	299116	228568	294755	328424	385930	381250	610791	765561	14.5467	14.4853	14.4563	14.5233	14.5113	14.5432	14.465	14.518	14.5583	14.489	13.4341	13.2392	13.3017	13.0327	13.287	13.3952	13.5566	13.5444	14.0157
gi|308799511|	XP_003074536	Ot01g04730	3	3	194.69	1.63e-07	3.41014	cca1 zt0	Ox21 zt12	unnamed protein product	600774	674523	630701	522292	1.02988e+06	471094	418980	485911	486710	576628	1.37428e+06	1.29879e+06	1.41991e+06	2.35799e+06	1.86747e+06	1.03055e+06	1.42416e+06	1.33192e+06	1.63058e+06	1.42047e+06	13.9991	14.1149	14.0477	13.8591	14.5381	13.756	13.6387	13.7869	13.7886	13.9581	14.8266	14.7701	14.8593	15.3665	15.1332	14.5387	14.8622	14.7953	14.9976
gi|308810274|	XP_003082446	Ot12g03000	2	2	68.92	8.14e-10	3.3405	cca1 zt0	cca1 zt12	argininosuccinate lyase (ISS)	292875	312069	321576	404944	350155	295488	340266	316712	342673	424258	936151	1.19048e+06	885130	1.33654e+06	1.26914e+06	1.09252e+06	810075	805427	964333	704267	13.2806	13.3441	13.3741	13.6047	13.4593	13.2895	13.4306	13.3589	13.4377	13.6512	14.4427	14.683	14.3866	14.7987	14.747	14.5971	14.298	14.2923	14.4723
gi|308806914|	XP_003080768	Ot08g01980	2	2	60.1	0.000107539	3.31155	ox21 zt0	cca1 zt12	SYS_HELAN Seryl-tRNA synthetase (ISS)	34958.6	26499.6	20037.6	27676.1	20718.9	30322.9	31708.5	53139.8	32963.7	25226.6	75221.7	102097	49919	91336.1	99223.4	106664	107306	30275	86498.6	99396.8	11.1551	10.878	10.5985	10.9215	10.632	11.0128	11.0575	11.5738	11.0963	10.8288	11.9213	12.2268	11.5113	12.1154	12.1983	12.2706	12.2766	11.0112	12.061
gi|308805344|	XP_003079984	Ot06g03690	5	4	201.66	0.000124313	3.28997	cca1 zt0	Ox21 zt12	pitrilysin metalloproteinase 1 (ISS)	275567	299921	265270	362838	300101	276461	296456	235299	315360	295967	472846	1.0654e+06	1.12974e+06	914258	1.08802e+06	385012	1.13082e+06	478918	453091	283784	13.2197	13.3044	13.1816	13.4949	13.305	13.223	13.2928	13.0618	13.3546	13.2912	13.7597	14.572	14.6306	14.419	14.593	13.5542	14.6316	13.7724	13.717
gi|308799535|	XP_003074548	Ot01g04850	2	2	140.31	3.29e-14	3.28967	ox21 zt0	cca1 zt12	prasinophyte specific LHC (IC)	1.25667e+06	1.20396e+06	1.1306e+06	1.28092e+06	1.20397e+06	1.31554e+06	1.29727e+06	1.079e+06	1.2131e+06	1.23657e+06	3.88201e+06	3.88101e+06	3.91348e+06	4.07506e+06	3.66935e+06	3.75117e+06	4.20225e+06	3.42239e+06	4.95193e+06	3.6607e+06	14.7371	14.6943	14.6314	14.7562	14.6943	14.7829	14.7689	14.5847	14.7018	14.721	15.865	15.8648	15.8731	15.9135	15.8087	15.8307	15.9443	15.739	16.1084
gi|308800584|	XP_003075073	Ot02g04700	3	3	142.52	2.8e-07	3.27844	cca1 zt12	cca1 zt0	IF38_MEDTR Eukaryotic translation initiation factor 3 subunit 8 (ISS)	371565	293902	262873	242968	274192	317807	270091	266894	234695	249895	149222	92254.6	88561.2	54752.9	56119.9	99584.4	71347	81917.6	108764	114947	13.5186	13.2842	13.1726	13.0938	13.2147	13.3623	13.1997	13.1878	13.0592	13.1219	12.6063	12.1255	12.0846	11.6037	11.6284	12.2019	11.8685	12.0066	12.2901
gi|308800422|	XP_003074992	Ot02g03880	2	2	80.73	4.25e-08	3.27446	ox21 zt0	Ox21 zt12	Dxs 1-deoxy-D-xylulose-5-phosphate synthase plastid precursor (IC)	76105.5	96694.3	102855	85608.5	109885	82305.5	94321	82236.1	77133.6	87672.2	312914	282969	273328	172806	216307	234619	174205	321837	318784	337838	11.933	12.1725	12.2342	12.0507	12.3003	12.0113	12.1476	12.0105	11.9464	12.0745	13.3468	13.2462	13.2116	12.7531	12.9776	13.0589	12.7611	13.3749	13.3654
gi|308806990|	XP_003080806	Ot08g02360	7	7	370.27	3.32e-12	3.23117	cca1 zt0	Ox21 zt12	probable sterol 24-C-methyltransferase (ISS)	551568	538139	591592	696285	535584	503710	494266	571235	587894	537307	1.52867e+06	1.73537e+06	1.81686e+06	1.79466e+06	1.83055e+06	1.37411e+06	1.23112e+06	1.75983e+06	1.40039e+06	1.69573e+06	13.9137	13.889	13.9837	14.1467	13.8843	13.8229	13.804	13.9487	13.9774	13.8875	14.9331	15.0599	15.1058	15.0935	15.1133	14.8265	14.7166	15.0739	14.8454
gi|308812033|	XP_003083324	Ot15g01810	2	2	82.92	3.41e-07	3.20582	Ox21 zt12	cca1 zt0	TPT_FLAPR Triose phosphate/phosphate translocator, chloroplast precursor (ISS)	1.59529e+06	1.25957e+06	1.32658e+06	762297	1.42228e+06	1.61067e+06	1.63212e+06	1.53235e+06	1.85591e+06	1.96438e+06	764943	415207	409094	565281	526673	530230	528353	622885	774823	678191	14.9757	14.7394	14.7913	14.2372	14.8609	14.9853	14.9985	14.9355	15.127	15.1838	14.2407	13.6297	13.6148	13.9382	13.8675	13.8742	13.8707	14.0353	14.2535
gi|308801279|	XP_003077953	Ot03g00410	2	2	75.65	9.75e-07	3.1463	ox21 zt0	Ox21 zt12	Thioredoxin (ISS)	11100.5	12499	14345.6	13367.5	23163.5	11070.9	12961.7	24213.4	14810.8	11325.4	34044.4	50521.1	30401.7	51735.2	34899.6	50837.4	52517.7	42798.9	34827.3	53047.7	10.0079	10.1266	10.2643	10.1937	10.7435	10.0052	10.1629	10.7878	10.2963	10.028	11.1286	11.5233	11.0154	11.547	11.1534	11.5295	11.5621	11.3574	11.1513
gi|308807677|	XP_003081149	Ot09g01590	17	16	929.97	1.67e-15	3.06601	cca1 zt12	ox21 zt0	ATP transporter, putative (ISS)	1.69689e+07	1.62005e+07	1.54731e+07	1.33581e+07	1.54165e+07	1.53895e+07	1.44047e+07	1.38275e+07	1.54859e+07	1.54585e+07	6.10934e+06	6.15162e+06	5.52336e+06	6.60293e+06	6.30654e+06	5.08865e+06	4.99134e+06	5.23163e+06	4.82714e+06	5.11134e+06	17.34	17.2937	17.2478	17.1008	17.2441	17.2423	17.1762	17.1353	17.2486	17.2468	16.3185	16.3254	16.2176	16.3962	16.3502	16.1357	16.1164	16.1634	16.0829
gi|308803769|	XP_003079197	Ot05g01000	3	3	147.61	2.86e-11	3.02529	ox21 zt0	cca1 zt12	unnamed protein product	248235	290054	271071	285224	321458	312206	331167	307937	336553	356767	958420	705350	975638	767444	758379	921101	851319	989905	851911	669705	13.1153	13.271	13.2033	13.2542	13.3738	13.3446	13.4035	13.3308	13.4197	13.478	14.4662	14.1596	14.484	14.244	14.2321	14.4265	14.3477	14.4985	14.3484
gi|308804471|	XP_003079548	Ot05g04510	2	2	59.8	2.17e-07	3.00385	cca1 zt0	Ox21 zt12	putative growth regulator (ISS)	181434	162945	222014	115126	201820	131590	179576	148827	159065	174472	440644	443873	460164	561058	477903	192114	326269	329453	302568	317881	12.8018	12.6943	13.0036	12.3469	12.9083	12.4806	12.7915	12.6037	12.6702	12.7627	13.6891	13.6964	13.7325	13.9307	13.7703	12.859	13.3886	13.3983	13.3132
gi|308811086|	XP_003082851	Ot14g00600	2	2	43.81	1.58e-07	2.97488	cca1 zt0	Ox21 zt12	phosphoribosylimida (ISS)	63406.8	60614.5	84940.2	88962.2	75277.5	68273.1	84871	75279.6	75440.8	63065.5	157804	243544	163059	251630	275537	168579	254047	183315	197529	128540	11.7505	11.7054	12.0429	12.0891	11.9221	11.8244	12.042	11.9221	11.9243	11.7451	12.6623	13.0962	12.695	13.1289	13.2196	12.7283	13.1384	12.8121	12.8868
gi|308809920|	XP_003082269	Ot12g01240	2	2	102.32	2.12e-08	2.87498	ox21 zt0	Ox21 zt12	polyubiquitin (ISS)	769912	690418	721152	962675	881338	658275	673968	719026	826871	880630	2.24081e+06	1.70598e+06	1.44622e+06	2.07809e+06	1.8484e+06	2.01064e+06	1.79278e+06	2.49746e+06	2.85383e+06	1.65168e+06	14.2472	14.1382	14.1818	14.4706	14.3823	14.0905	14.1141	14.1788	14.3186	14.3815	15.3155	15.0428	14.8776	15.2401	15.123	15.2071	15.0924	15.4239	15.5573
gi|308806285|	XP_003080454	Ot07g03480	2	2	99.3	0.00131514	2.8686	cca1 zt0	Ox21 zt12	calcineurin B regulatory subunit (ISS)	93791	94732.2	56139.6	49803.5	77180.7	36870.5	51563.5	57847	51143.1	35467.8	86020.6	85578.2	98112.8	132230	266132	74938.6	80275.5	78837.8	82204.3	103537	12.142	12.152	11.6287	11.509	11.9471	11.2083	11.5437	11.6587	11.5355	11.1695	12.0555	12.0503	12.187	12.4854	13.1849	11.9176	11.9864	11.9683	12.0101
gi|308808043|	XP_003081332	Ot09g03420	3	2	85.34	0.000419609	2.8478	Ox21 zt12	ox21 zt0	unnamed protein product	82240.3	65336.7	70620.3	27871.3	69127.6	75869.3	61773.8	93255	110902	71683	32936.3	30138.4	40058.1	43836.3	52682.2	29541.5	45911.5	26242.5	16927.5	26571	12.0105	11.7805	11.8582	10.9285	11.8369	11.9299	11.7244	12.1362	12.3096	11.8732	11.0955	11.0067	11.2912	11.3814	11.5652	10.9867	11.4276	10.8683	10.4298
gi|308807673|	XP_003081147	Ot09g01570	4	4	203.64	7.45e-05	2.84008	cca1 zt0	cca1 zt12	unnamed protein product	111371	149635	141591	107200	192467	156926	261087	189255	189822	194866	289437	673676	258716	369418	403237	275661	214702	266358	342205	283284	12.3138	12.6091	12.5538	12.2756	12.8608	12.6567	13.1658	12.844	12.847	12.8732	13.2688	14.1137	13.1566	13.5128	13.6004	13.2201	12.9702	13.1857	13.4363
gi|308814013|	XP_003084312	Ot19g00670	2	2	108.53	2.75e-10	2.81803	cca1 zt0	Ox21 zt12	unnamed protein product	159010	169560	149490	163840	164024	155456	119082	141347	166828	153155	363305	353685	405714	492879	458116	286000	264275	366120	298018	301119	12.6699	12.7341	12.6081	12.6998	12.7009	12.6473	12.3807	12.5521	12.7179	12.6324	13.4961	13.4693	13.6066	13.8012	13.728	13.2569	13.1779	13.5039	13.2981
gi|308808444|	XP_003081532	Ot10g01000	9	8	505.02	1.19e-10	2.8127	ox21 zt0	cca1 zt12	unnamed protein product	1.123e+06	1.08182e+06	1.1159e+06	1.31774e+06	1.23849e+06	1.05995e+06	1.71112e+06	1.27906e+06	1.15902e+06	1.17372e+06	2.58997e+06	2.74949e+06	2.79591e+06	3.37975e+06	2.90195e+06	3.31519e+06	3.19082e+06	3.2552e+06	3.02113e+06	3.74775e+06	14.6247	14.5873	14.6183	14.7846	14.7226	14.5669	15.0458	14.7548	14.6562	14.6688	15.4603	15.5201	15.5368	15.7265	15.574	15.7072	15.6689	15.6889	15.6143
gi|308813584|	XP_003084098	Ot18g00670	2	2	71.75	2.91e-05	2.76855	cca1 zt12	ox21 zt0	COG1064: Zn-dependent alcohol dehydrogenases (ISS)	66982.8	54439.4	53527.9	83185.1	59021.9	53594	51673.7	46755.2	75164.7	70063	29546	17383.6	32849.2	28957.7	25496	17390.9	25986	26546.8	10409.1	34224.5	11.8053	11.598	11.5811	12.022	11.6788	11.5823	11.5459	11.4458	11.9206	11.8503	10.9869	10.4564	11.0928	10.9667	10.8394	10.4568	10.8585	10.8798	9.94358
gi|308805973|	XP_003080298	Ot07g01920	2	2	98.82	5.43e-11	2.76354	cca1 zt0	cca1 zt12	unnamed protein product	343309	392056	405720	323605	436323	575924	516477	588977	585914	537803	1.01525e+06	1.05059e+06	904373	1.23212e+06	1.0512e+06	844787	881589	952822	997926	814417	13.4395	13.5723	13.6066	13.3804	13.6793	13.9569	13.8479	13.9793	13.9741	13.8884	14.5238	14.558	14.4081	14.7174	14.5586	14.34	14.3826	14.4603	14.5066
gi|308802067|	XP_003078347	Ot03g04370	13	13	1528.15	1.55e-15	2.76198	ox21 zt0	cca1 zt12	unnamed protein product	1.29453e+08	1.30636e+08	1.24973e+08	1.37338e+08	1.38266e+08	1.58578e+08	1.54391e+08	1.40531e+08	1.66285e+08	1.65908e+08	317671707	3.25274e+08	3.17023e+08	3.76257e+08	3.43093e+08	3.5747e+08	3.78381e+08	3.58886e+08	3.70458e+08	3.59549e+08	19.372	19.3811	19.3368	19.4311	19.4378	19.5749	19.5481	19.4541	19.6224	19.6201	20.2697	20.2933	20.2676	20.4389	20.3467	20.3877	20.4446	20.3917	20.4234
gi|308809661|	XP_003082140	Ot11g03380	2	2	233.72	1.76e-09	2.68939	ox21 zt0	Ox21 zt12	unnamed protein product	915751	933259	910583	934250	941136	822285	849222	782225	744859	999320	1.57993e+06	2.13871e+06	1.87533e+06	2.14702e+06	2.3344e+06	1.83562e+06	2.55167e+06	1.78802e+06	2.4485e+06	2.66602e+06	14.4206	14.4396	14.415	14.4406	14.448	14.313	14.3452	14.263	14.2141	14.508	14.966	15.2689	15.1374	15.2727	15.3564	15.116	15.4454	15.0898	15.4041
gi|308805388|	XP_003080006	Ot06g03930	5	5	467.78	1.91e-12	2.68179	cca1 zt0	Ox21 zt12	unnamed protein product	1.81496e+06	1.96782e+06	1.8136e+06	2.30131e+06	2.1896e+06	1.82341e+06	1.97376e+06	1.7231e+06	1.8245e+06	1.75767e+06	4.90868e+06	5.15918e+06	4.61651e+06	5.3405e+06	4.38596e+06	4.26161e+06	3.85427e+06	3.54854e+06	4.27534e+06	3.81278e+06	15.1047	15.1856	15.104	15.3421	15.2924	15.1094	15.1886	15.0528	15.11	15.0726	16.0997	16.1494	16.0383	16.184	15.9871	15.9583	15.8578	15.7752	15.9615
gi|308810968|	XP_003082792	Ot14g00010	4	4	194.72	4.33e-08	2.67618	cca1 zt12	cca1 zt0	unnamed protein product	2.64546e+06	2.87058e+06	3.96924e+06	2.73899e+06	2.53688e+06	2.44127e+06	2.5523e+06	2.50024e+06	2.44219e+06	2.74624e+06	1.04771e+06	1.17462e+06	971981	1.22107e+06	1.10037e+06	1.60585e+06	1.17679e+06	1.13045e+06	949797	1.68965e+06	15.4815	15.5632	15.8872	15.5162	15.4396	15.4012	15.4457	15.425	15.4016	15.5189	14.5553	14.6696	14.4802	14.7084	14.6043	14.9823	14.6714	14.6313	14.4572
gi|308799031|	XP_003074296	Ot01g02360	3	2	123.79	0.000237725	2.64923	cca1 zt0	Ox21 zt12	porphobilinogen synthase (ISS)	317789	133618	89024.2	153781	219507	96535.6	94142.9	115267	117433	88774.2	189141	257252	250790	375955	283673	203681	245934	263378	261521	271369	13.3623	12.4959	12.0898	12.6364	12.9923	12.1708	12.1457	12.3482	12.3668	12.087	12.8434	13.151	13.1255	13.5304	13.2487	12.9175	13.106	13.1745	13.1674
gi|308810030|	XP_003082324	Ot12g01800	3	2	103.35	2.32e-12	2.64473	cca1 zt0	Ox21 zt12	ribosomal protein S25, cytosolic-tomato sp|P46301|RS25_LYCES 40S ribosomal protein S25 p (ISS)	266112	297398	271448	260801	293291	279566	224511	264800	284764	301967	698311	731504	732487	663244	759669	649427	782652	744264	580742	768726	13.1848	13.296	13.2047	13.1647	13.2821	13.2341	13.0148	13.1799	13.2526	13.3112	14.1496	14.196	14.1973	14.098	14.2338	14.077	14.2636	14.2133	13.9652
gi|308810935|	XP_003082776	Ot13g03050	3	2	209.61	2.04e-07	2.60495	cca1 zt12	ox21 zt0	Translation initiation factor 3, subunit h (eIF-3h) (ISS)	767003	860677	845537	760363	864356	792230	751662	753333	807945	879229	357828	486533	340571	243655	194935	325642	389852	323898	240752	292992	14.2434	14.3586	14.3409	14.2347	14.3629	14.2758	14.2232	14.2254	14.2954	14.3799	13.481	13.7882	13.4315	13.0967	12.8736	13.3867	13.5667	13.3813	13.0847
gi|308798579|	XP_003074069	Ot01g00100	5	5	209.26	1.79e-10	2.58437	Ox21 zt12	cca1 zt0	RIR1_BRARE Ribonucleoside-diphosphate reductase large subunit (ISS)	455141	403467	383993	380991	377538	557711	473938	498434	504270	468699	197222	171607	159624	218472	221611	177982	184824	210214	177171	240497	13.7215	13.601	13.5515	13.5437	13.5346	13.9247	13.762	13.8124	13.824	13.7509	12.8852	12.7461	12.6737	12.9876	13.0018	12.7826	12.8203	12.949	12.778
gi|308801365|	XP_003077996	Ot03g00840	4	4	173.82	5.26e-09	2.57111	cca1 zt12	cca1 zt0	1,4-alpha-glucan branching enzyme (ISS)	399725	374300	361068	387050	396904	345819	378666	383974	425259	372037	190780	119738	150910	168710	116250	138185	150793	134016	138121	218541	13.5917	13.526	13.49	13.5595	13.5846	13.4468	13.5376	13.5515	13.6536	13.5199	12.852	12.3862	12.6176	12.7291	12.3566	12.5295	12.6168	12.4989	12.529
gi|308810333|	XP_003082475	Ot13g00040	3	3	126.3	1.88e-06	2.54481	cca1 zt0	Ox21 zt12	unnamed protein product	540647	473227	539446	444687	538825	427696	409849	368126	424617	469464	810493	1.10546e+06	751971	1.30458e+06	1.37096e+06	942542	1.0182e+06	706765	659208	703829	13.8937	13.7605	13.8914	13.6983	13.8903	13.6593	13.6167	13.5093	13.6521	13.7525	14.2985	14.6089	14.2236	14.7745	14.8242	14.4495	14.5267	14.1616	14.0919
gi|308813660|	XP_003084136	Ot18g01050	3	3	138.79	1.8e-08	2.49809	ox21 zt0	cca1 zt12	regulator of chromosome condensation (ISS)	201985	215050	243164	226435	257727	297902	306756	301772	300185	317304	585522	618432	721104	520487	404047	613508	613903	573399	436091	621816	12.9091	12.9718	13.0946	13.0234	13.1528	13.2977	13.327	13.3106	13.3053	13.3608	13.9734	14.0281	14.1817	13.8557	13.6024	14.0201	14.0207	13.9525	13.6788
gi|308810268|	XP_003082443	Ot12g02970	3	3	103.91	2e-15	2.49551	ox21 zt0	cca1 zt12	Histone H3 (Lys4) methyltransferase complex, subunit CPS25/DPY-30 (ISS)	236545	232194	222151	240547	228672	325186	290904	291283	302383	283994	516272	550713	595970	591356	558263	546772	586309	605022	547506	609454	13.067	13.0485	13.0043	13.0838	13.0332	13.3853	13.2739	13.2752	13.3126	13.2499	13.8475	13.9121	13.9911	13.9833	13.9257	13.9049	13.9747	14.0062	13.9063
gi|308802862|	XP_003078744	Ot04g02260	4	4	289.26	0.00773085	2.48817	Ox21 zt12	ox21 zt0	from A. thaliana. (ISS)	437823	713529	683278	1.07605e+06	648036	694916	693407	743788	723180	793042	192623	255124	207663	876201	734285	165186	362474	248692	480979	208941	13.6827	14.1711	14.1278	14.582	14.0748	14.1447	14.1425	14.2127	14.1846	14.2768	12.8616	13.1427	12.9368	14.3765	14.1998	12.708	13.4939	13.1171	13.7767
gi|308801509|	XP_003078068	Ot03g01560	4	3	213.18	5.91e-08	2.4801	ox21 zt0	cca1 zt12	unnamed protein product	213658	315504	379757	321220	417677	403498	392478	393258	459904	371771	655700	658487	659410	874511	757006	754308	824406	797766	856028	854241	12.9653	13.3551	13.5404	13.373	13.6356	13.6011	13.5734	13.5754	13.7319	13.5192	14.0866	14.0908	14.0922	14.3746	14.2303	14.2267	14.3156	14.2827	14.3532
gi|308811650|	XP_003083133	Ot14g03440	3	3	149.64	1.06e-07	2.43413	cca1 zt0	Ox21 zt12	3-isopropylmalate dehydrogenase (ISS)	118886	208329	201548	224269	200037	149924	166407	161594	148909	177608	328651	353656	371731	398197	505884	374229	400343	356688	346993	348599	12.3791	12.94	12.9069	13.0137	12.8994	12.611	12.7153	12.686	12.6042	12.7805	13.3959	13.4692	13.5191	13.5878	13.8272	13.5258	13.5932	13.4778	13.4502
gi|308808436|	XP_003081528	Ot10g00940	11	11	730.41	1.01e-12	2.42635	cca1 zt12	cca1 zt0	Nar2, nitrate high-affinity transporter accessory protein (IC)	3.30388e+07	3.1065e+07	2.87805e+07	2.70456e+07	29002398	1.53616e+07	14852899	1.51486e+07	1.6875e+07	1.66209e+07	1.15912e+07	1.18103e+07	1.19204e+07	1.28448e+07	1.32143e+07	1.59304e+07	1.78304e+07	1.63015e+07	1.62768e+07	1.72685e+07	18.0063	17.9447	17.8684	17.8062	17.876	17.2405	17.2069	17.2266	17.3345	17.3193	16.9589	16.9776	16.9869	17.0616	17.09	17.2769	17.3896	17.2999	17.2984
gi|308799389|	XP_003074475	Ot01g04150	6	6	324.12	5.19e-10	2.42306	cca1 zt0	Ox21 zt12	thioredoxin reductase TR1 (ISS)	1.47603e+06	1.44447e+06	1.44344e+06	1.4229e+06	1.40444e+06	804804	867326	775046	1.05711e+06	1.06722e+06	1.97279e+06	2.27273e+06	2.31304e+06	2.30223e+06	2.21623e+06	1.53661e+06	1.53281e+06	1.66892e+06	1.42576e+06	1.68204e+06	14.898	14.8764	14.8757	14.8614	14.8483	14.2915	14.3663	14.2538	14.5642	14.5737	15.1881	15.3296	15.3472	15.3425	15.3045	14.9382	14.9358	15.0208	14.8634
gi|308812302|	XP_003083458	Ot16g00080	2	2	92.55	0.0477379	2.41267	ox21 zt0	cca1 zt0	COG2152: Predicted glycosylase (ISS)	181812	148701	148373	158343	190433	151127	127923	136639	130817	114170	75278.3	72473.2	73789.2	91704.6	85031.7	295606	98611.1	84213	75616.5	406864	12.8039	12.6028	12.6006	12.6657	12.8502	12.619	12.4523	12.5182	12.4747	12.3386	11.9221	11.8841	11.9021	12.1195	12.0439	13.2899	12.1921	12.0343	11.9266
gi|308810629|	XP_003082623	Ot13g01520	7	7	339.67	5.02e-07	2.41099	ox21 zt0	cca1 zt12	Cytochrome b5 (ISS)	774701	986790	888458	776664	1.04831e+06	1.26373e+06	1.16127e+06	1.09093e+06	1.12125e+06	1.18791e+06	2.52098e+06	1.67869e+06	2.11113e+06	1.75596e+06	1.8936e+06	1.70661e+06	1.61254e+06	2.88603e+06	2.14822e+06	2.4356e+06	14.2534	14.4954	14.3904	14.2559	14.5558	14.7427	14.6582	14.5957	14.6231	14.6809	15.4333	15.0267	15.2559	15.0717	15.1471	15.0432	14.9865	15.5685	15.2733
gi|308806688|	XP_003080655	Ot08g00840	3	3	148.02	3.71e-06	2.39706	cca1 zt0	cca1 zt12	Chromatin-associated protein Dek and related proteins, contains SAP DNA binding domain (ISS)	168184	202484	277888	324225	289120	218326	299164	297314	371712	372235	482367	567597	646079	688821	639991	475743	478364	541120	540268	609470	12.726	12.9116	13.2281	13.3823	13.2677	12.9869	13.3019	13.2957	13.519	13.5204	13.7796	13.9423	14.0718	14.1359	14.0624	13.7658	13.7713	13.8945	13.893
gi|308804756|	XP_003079690	Ot06g00760	4	4	202.28	4.29e-06	2.38762	cca1 zt0	Ox21 zt12	stress-induced protein sti1-like protein (ISS)	508189	282402	269838	296615	284776	317194	261148	261558	272180	278484	668177	659397	633650	722149	636769	621396	629334	605530	381304	401340	13.8318	13.2442	13.1987	13.2933	13.2526	13.3604	13.166	13.1676	13.2074	13.2303	14.1055	14.0922	14.0524	14.1831	14.0573	14.0329	14.0456	14.007	13.5445
gi|308812592|	XP_003083603	Ot16g01530	10	10	599.94	8.24e-10	2.37937	ox21 zt0	Ox21 zt12	NIPSNAP-related protein (ISS)	2.65622e+06	2.37942e+06	2.52927e+06	1.94345e+06	2.71322e+06	1.79793e+06	1.91961e+06	1.64754e+06	1.8156e+06	1.93752e+06	4.157e+06	3.25054e+06	3.79992e+06	3.60097e+06	3.44612e+06	4.02378e+06	3.91354e+06	4.35227e+06	4.83499e+06	4.57102e+06	15.4856	15.3755	15.4366	15.1731	15.5068	15.0953	15.1608	15.0079	15.1051	15.1701	15.9335	15.6875	15.8436	15.7899	15.7459	15.9009	15.8731	15.9794	16.0845
gi|308811987|	XP_003083301	Ot15g01570	2	2	85.97	0.00016374	2.35545	cca1 zt0	cca1 zt12	unnamed protein product	175333	229950	249600	233032	261094	245506	251851	263835	272156	297356	443497	1.10184e+06	378285	334971	447841	480787	473879	472638	564055	487416	12.7676	13.0388	13.1208	13.0521	13.1658	13.1042	13.1297	13.1762	13.2073	13.2958	13.6956	14.6056	13.5366	13.4149	13.7053	13.7763	13.7619	13.7592	13.9361
gi|308801221|	XP_003077924	Ot03g00120	3	3	85.67	0.00265334	2.33217	Ox21 zt12	ox21 zt0	oxysterol-binding family protein (ISS)	204662	149452	126197	163058	121527	162243	153577	161140	172368	179780	66061	104881	151767	136623	160073	30180.6	175816	54404.2	49591.1	45518.2	12.9223	12.6079	12.4387	12.695	12.401	12.69	12.6351	12.6832	12.7505	12.7926	11.7915	12.2537	12.6232	12.5181	12.6765	11.0081	12.7703	11.5973	11.5047
gi|308809589|	XP_003082104	Ot11g03020	14	14	1054.37	3.25e-11	2.33186	ox21 zt0	Ox21 zt12	dihydrolipoamide dehydrogenase precursor (ISS)	1.0174e+07	1.01461e+07	1.1859e+07	9.10361e+06	1.0817e+07	9.04028e+06	9.39901e+06	8.3422e+06	9.27588e+06	9.92831e+06	1.86475e+07	1.78693e+07	1.71232e+07	1.79651e+07	2.08106e+07	1.81288e+07	2.14864e+07	2.34195e+07	2.26861e+07	2.15112e+07	16.8285	16.8257	16.9817	16.7173	16.8898	16.7103	16.7493	16.63	16.7361	16.804	17.4344	17.3917	17.3491	17.3971	17.5441	17.4062	17.5761	17.6622	17.6304
gi|308810990|	XP_003082803	Ot14g00120	3	3	172.33	1.99e-07	2.3249	ox21 zt0	cca1 zt12	succinate dehydrogenase flavoprotein alpha subunit (ISS)	532998	611876	614155	625808	683692	602637	637574	713084	710215	673432	1.46047e+06	1.07549e+06	1.43602e+06	1.24183e+06	777239	1.38013e+06	1.33169e+06	1.24047e+06	1.5642e+06	1.61754e+06	13.8794	14.0174	14.0211	14.0399	14.1284	14.0022	14.0586	14.1705	14.1665	14.1133	14.8874	14.5814	14.8705	14.7252	14.2566	14.8308	14.7951	14.7241	14.956
gi|308799920|	XP_003074741	Ot02g00200	12	12	611.51	1.66e-08	2.31001	ox21 zt0	Ox21 zt12	Gr glutathione reductase, probable (IC)	1.14512e+06	1.57093e+06	1.28266e+06	1.67888e+06	1.22735e+06	1.06554e+06	1.16146e+06	1.02356e+06	1.27446e+06	1.75658e+06	3.04131e+06	2.92909e+06	2.88481e+06	2.81634e+06	2.69361e+06	3.05052e+06	2.81699e+06	2.98183e+06	2.56329e+06	3.09793e+06	14.6442	14.9603	14.7576	15.0268	14.7135	14.5721	14.6583	14.5319	14.7512	15.072	15.6209	15.5834	15.5681	15.5441	15.4995	15.624	15.5443	15.6012	15.45
gi|308806445|	XP_003080534	Ot07g04280	9	9	753.57	3.27e-08	2.3014	cca1 zt0	Ox21 zt12	chloroplast inner envelope protein-related (ISS)	1.38835e+06	1.34863e+06	1.32998e+06	1.45755e+06	1.35542e+06	1.15341e+06	1.20456e+06	1.20433e+06	1.26676e+06	1.21127e+06	2.25467e+06	2.9244e+06	2.49131e+06	3.42343e+06	2.80742e+06	2.48084e+06	2.06039e+06	2.32007e+06	1.86222e+06	1.59016e+06	14.8368	14.8077	14.7938	14.8854	14.8128	14.6514	14.6948	14.6946	14.7451	14.7003	15.3217	15.5817	15.4215	15.7393	15.5409	15.4173	15.2316	15.3503	15.1304
gi|113170450|	YP_717242	OstapCp39	4	4	252.39	1.26e-11	2.24758	cca1 zt0	Ox21 zt12	Rps8	1.35344e+06	1.25445e+06	1.11881e+06	1.41058e+06	1.24729e+06	976931	1.00479e+06	1.05065e+06	1.12333e+06	1.13202e+06	2.11051e+06	2.30478e+06	2.19748e+06	2.66994e+06	2.60186e+06	2.23117e+06	2.24741e+06	2.28616e+06	2.1629e+06	2.16436e+06	14.8113	14.7354	14.6209	14.8527	14.7296	14.4853	14.5134	14.5581	14.625	14.6327	15.2556	15.3436	15.296	15.4907	15.4649	15.3112	15.3184	15.3355	15.2801
gi|308807663|	XP_003081142	Ot09g01520	3	2	75	1.88e-08	2.23692	cca1 zt0	Ox21 zt12	anion-transporting ATPase family protein (ISS)	63912.6	50421.5	44958.2	63521.9	47763.3	54428.1	49819.8	47723.1	48580.1	42541.7	108797	110032	88608	128180	108162	93111.9	95115.7	91406.9	78522	99065.1	11.7584	11.5213	11.4066	11.7523	11.4672	11.5978	11.5093	11.4663	11.4841	11.3514	12.2904	12.3017	12.0851	12.4543	12.2845	12.1347	12.156	12.1162	11.9643
gi|308806916|	XP_003080769	Ot08g01990	2	2	128.94	0.0394279	2.23157	cca1 zt0	cca1 zt12	unnamed protein product	51394	47027.1	43403.6	67543.8	50784.8	44349	45897.2	54176	55744.9	61520.5	85112.9	97056.7	101705	141713	154961	97772.4	143297	96047.4	17835.5	105491	11.5404	11.4516	11.3714	11.8137	11.5285	11.393	11.4273	11.5931	11.6217	11.7203	12.0449	12.1762	12.223	12.5547	12.6441	12.1835	12.5658	12.1657	10.4821
gi|308808438|	XP_003081529	Ot10g00970	4	4	254.76	9.21e-11	2.23005	cca1 zt12	cca1 zt0	Ntr2, nitrate high-affinity transporter (IC)	2.17049e+07	2.1585e+07	2.11553e+07	2.13546e+07	2.19055e+07	1.33567e+07	1.27299e+07	1.1956e+07	1.63809e+07	1.54096e+07	8.75733e+06	9.4359e+06	9.74778e+06	1.03839e+07	9.97226e+06	1.07261e+07	1.18216e+07	1.14229e+07	1.10044e+07	1.10432e+07	17.5862	17.5807	17.5605	17.5699	17.5954	17.1007	17.0526	16.9899	17.3048	17.2436	16.6785	16.7532	16.7857	16.8489	16.8085	16.8813	16.9786	16.9443	16.907
gi|308801461|	XP_003078044	Ot03g01320	10	10	679.67	4.01e-07	2.21755	cca1 zt0	Ox21 zt12	Putative fructose-6-phosphate aldolase (ISS)	2.14804e+07	2.37531e+07	2.1799e+07	1.94998e+07	1.82142e+07	1.28351e+07	1.61513e+07	1.1244e+07	1.70108e+07	2.13162e+07	3.43668e+07	3.44537e+07	3.36227e+07	3.65312e+07	3.52304e+07	2.79725e+07	2.83621e+07	3.02526e+07	2.68616e+07	2.70185e+07	17.5758	17.6764	17.5905	17.4791	17.4109	17.0608	17.2907	16.9285	17.3425	17.5681	18.0457	18.0483	18.0239	18.1068	18.0706	17.8399	17.8537	17.9182	17.7994
gi|308799113|	XP_003074337	Ot01g02760	5	5	374.81	1.04e-08	2.19964	ox21 zt0	cca1 zt12	kinesin K39, putative (ISS)	1.00101e+06	1.05872e+06	1.02805e+06	1.01336e+06	957685	1.18689e+06	1.2711e+06	1.17714e+06	1.25773e+06	1.26279e+06	1.77447e+06	1.73857e+06	1.80286e+06	2.70785e+06	2.18473e+06	1.88542e+06	2.1719e+06	2.15363e+06	2.50714e+06	2.4095e+06	14.5097	14.5657	14.5363	14.5219	14.4654	14.68	14.7485	14.6717	14.738	14.742	15.0822	15.0617	15.098	15.5048	15.2902	15.1428	15.2843	15.2758	15.4278
gi|113170448|	YP_717240	OstapCp37	3	3	144.33	8.73e-06	2.1929	ox21 zt0	Ox21 zt12	Rpl14	366849	425217	402569	396645	508902	358324	370392	373584	337331	475023	466784	731240	679161	1.05384e+06	616236	754897	792281	763812	834861	1.0528e+06	13.5059	13.6535	13.5988	13.5839	13.8332	13.4823	13.5155	13.524	13.422	13.7643	13.7468	14.1956	14.1218	14.5611	14.0245	14.2275	14.2758	14.2392	14.3282
gi|308803456|	XP_003079041	Ot04g05240	5	5	270.45	1.97e-08	2.18986	cca1 zt0	Ox21 zt12	Putative 40S ribosomal protein S17 (ISS)	2.25588e+06	1.99744e+06	1.85878e+06	1.9447e+06	2.22265e+06	1.61186e+06	1.49184e+06	1.58298e+06	1.69174e+06	1.52934e+06	2.94902e+06	2.97109e+06	3.25392e+06	4.66437e+06	3.4785e+06	2.80991e+06	3.14016e+06	3.58275e+06	3.45789e+06	3.37039e+06	15.3222	15.2005	15.1286	15.1738	15.3074	14.986	14.9087	14.968	15.0344	14.9335	15.5901	15.5976	15.6885	16.0486	15.7553	15.5418	15.6529	15.7848	15.7493
gi|308801949|	XP_003078288	Ot03g03770	7	6	221.81	1.6e-06	2.1795	cca1 zt0	Ox21 zt12	unnamed protein product	485269	444255	425375	487700	465433	406572	397963	362536	459660	386615	591517	934970	780221	1.17392e+06	907453	510663	609066	532209	555758	528732	13.7856	13.6973	13.6539	13.7906	13.7439	13.6087	13.5873	13.494	13.7314	13.5583	13.9836	14.4414	14.2605	14.669	14.4115	13.8366	14.0128	13.8779	13.9212
gi|308800552|	XP_003075057	Ot02g04540	18	18	1306.84	4.18e-10	2.16725	Ox21 zt12	cca1 zt12	Pho4 high affinity phosphate transporter, probable (IC)	1.95224e+07	1.86703e+07	1.69909e+07	1.44066e+07	1.84145e+07	3.79619e+07	3.61343e+07	3.45987e+07	3.99312e+07	4.21019e+07	3.17314e+07	3.36102e+07	3.12105e+07	3.68893e+07	3.62978e+07	3.3196e+07	3.82707e+07	3.41796e+07	3.81776e+07	3.68768e+07	17.4802	17.4356	17.3413	17.1763	17.4218	18.1452	18.0959	18.0525	18.1958	18.2488	17.966	18.0235	17.9494	18.1166	18.1004	18.0111	18.1533	18.0403	18.1509
gi|308798779|	XP_003074169	Ot01g01100	3	3	116.17	4.33e-05	2.16383	Ox21 zt12	ox21 zt0	translocon-associated protein beta (ISS)	8.83474e+06	6.5369e+06	6.03478e+06	4.34217e+06	4.18025e+06	6.79859e+06	7.0462e+06	6.90582e+06	5.30935e+06	4.4835e+06	2.27943e+06	3.33815e+06	3.05068e+06	2.83183e+06	3.59997e+06	2.18666e+06	3.11389e+06	3.54701e+06	2.22753e+06	3.04039e+06	16.6873	16.3861	16.3062	15.977	15.939	16.4254	16.4611	16.441	16.1781	16.0091	15.3326	15.7141	15.624	15.5496	15.7896	15.291	15.6445	15.7748	15.3095
gi|308806994|	XP_003080808	Ot08g02380	2	2	65.58	0.00931663	2.14963	Ox21 zt12	ox21 zt0	co-chaperone CGE1 precursor isoform b (ISS)	372169	400349	339543	383875	306422	440391	424160	470326	467269	374834	275360	258732	353052	221460	279158	279815	295215	221969	48130.8	167592	13.5203	13.5932	13.4285	13.5512	13.3259	13.6886	13.651	13.7543	13.7478	13.5274	13.219	13.1567	13.4675	13.0011	13.2327	13.235	13.2886	13.0034	11.4748
gi|308814242|	XP_003084426	Ot20g00450	7	7	631.31	1.13e-10	2.14726	ox21 zt0	Ox21 zt12	SODP_PETHY Superoxide dismutase (ISS)	1.47336e+07	1.55187e+07	1.49697e+07	1.63439e+07	1.38333e+07	1.27431e+07	1.33348e+07	1.1351e+07	1.3489e+07	1.44138e+07	2.59572e+07	2.5288e+07	2.0381e+07	2.54749e+07	2.70842e+07	2.70542e+07	3.0325e+07	2.70746e+07	2.68353e+07	2.89946e+07	17.1988	17.2507	17.2147	17.3025	17.1357	17.0536	17.099	16.938	17.1105	17.1768	17.7651	17.739	17.5233	17.7464	17.8076	17.8065	17.9206	17.8073	17.7984
gi|308802213|	XP_003078420	Ot03g05100	6	6	274.44	1.66e-07	2.14245	cca1 zt12	ox21 zt0	Peptidase M3A and M3B, thimet/oligopeptidase F (ISS)	2.54481e+06	3.17647e+06	3.85879e+06	2.70536e+06	3.75257e+06	2.47877e+06	2.53781e+06	2.39507e+06	2.27605e+06	2.61629e+06	1.33869e+06	1.35635e+06	1.34894e+06	1.75011e+06	1.80991e+06	1.33518e+06	1.40815e+06	1.47572e+06	1.78429e+06	1.48246e+06	15.4427	15.6644	15.859	15.5039	15.8311	15.4164	15.44	15.3821	15.3311	15.4704	14.8003	14.8135	14.808	15.0683	15.1019	14.7977	14.8509	14.8978	15.0877
gi|308806800|	XP_003080711	Ot08g01400	3	3	175.18	4e-07	2.13941	ox21 zt0	cca1 zt12	unnamed protein product	152715	132165	133852	127734	157617	145644	137169	123358	173777	164577	331184	321771	242956	309208	236705	395983	343851	270931	242963	252596	12.6295	12.485	12.4976	12.4508	12.6611	12.5821	12.5221	12.416	12.7587	12.7043	13.4036	13.3747	13.0938	13.3349	13.0677	13.5823	13.4411	13.2028	13.0938
gi|308808812|	XP_003081716	Ot10g02840	2	2	110.03	0.0325585	2.13738	cca1 zt12	ox21 zt0	recombination protein (ISS)	158368	300799	187315	137036	170671	155789	163355	143762	189382	181228	33295.7	62521.7	307649	49683	59645.4	24223.2	59763.4	95429.4	107869	159145	12.6658	13.3073	12.8337	12.5211	12.7406	12.6494	12.6968	12.5691	12.8447	12.8007	11.1063	11.7364	13.3299	11.5066	11.6893	10.7882	11.6913	12.1593	12.2818
gi|308802728|	XP_003078677	Ot04g01590	2	2	84.89	2.36e-09	2.13677	ox21 zt0	cca1 zt12	galactose kinase (ISS)	66370.4	73021.5	70364.2	78682.2	70323.8	77205.2	90490.1	91972.5	92913.2	95170	138500	112214	133161	167833	159699	145285	158437	149201	163482	150189	11.7962	11.8917	11.8546	11.9663	11.854	11.9474	12.1061	12.1224	12.1326	12.1566	12.5318	12.3213	12.4925	12.7239	12.6742	12.5796	12.6663	12.6062	12.6976
gi|308810937|	XP_003082777	Ot13g03060	4	4	132.35	1.56e-08	2.13201	ox21 zt0	cca1 zt12	COG0538: Isocitrate dehydrogenases (ISS)	385323	325045	337101	278353	283151	384767	406283	373719	388881	352450	610701	706630	473461	681076	607293	765192	698696	683028	649527	633903	13.555	13.3849	13.4213	13.2298	13.2469	13.5535	13.608	13.5244	13.5642	13.4658	14.0155	14.1614	13.761	14.1246	14.0099	14.241	14.1501	14.1274	14.0771
gi|308810250|	XP_003082434	Ot12g02880	3	2	98.29	3.38e-05	2.12907	cca1 zt0	cca1 zt12	SMCA5_HUMAN SWI/SNF related matrix associated act (ISS)	81704.3	109278	78904	75796.5	88510.8	86115.9	100380	87576.8	86081.1	85190.5	255170	129960	130086	176336	232876	215300	163992	143935	119466	178587	12.004	12.2948	11.9691	11.929	12.084	12.0566	12.2099	12.0734	12.0562	12.0458	13.1428	12.4681	12.4691	12.7733	13.0514	12.9729	12.7007	12.5703	12.3839
gi|308813696|	XP_003084154	Ot18g01230	24	24	1711.54	1.22e-08	2.12483	ox21 zt0	Ox21 zt12	predicted serine-pyruvate aminotransferase (ISS)	2.37525e+07	2.71621e+07	2.4893e+07	3.6937e+07	2.85111e+07	2.0792e+07	2.18777e+07	1.94296e+07	2.08608e+07	2.46056e+07	3.81713e+07	3.91242e+07	3.85499e+07	4.62281e+07	4.19133e+07	4.46694e+07	4.66053e+07	4.5349e+07	4.62075e+07	4.57275e+07	17.6763	17.8105	17.7232	18.1179	17.859	17.5432	17.5941	17.4755	17.5465	17.7116	18.1507	18.1754	18.1606	18.3422	18.2443	18.3079	18.3504	18.323	18.3418
gi|308807248|	XP_003080935	Ot08g03650	2	2	65.06	8.15e-06	2.12372	ox21 zt0	cca1 zt12	low-CO2 inducible protein LCIB (ISS)	98402.4	91225.5	97843.7	85018.1	87259.2	125039	100754	108237	132256	92149.4	121170	187757	160963	262321	212530	166745	196091	182214	238678	192650	12.19	12.1142	12.1843	12.0438	12.0698	12.4295	12.2136	12.2852	12.4856	12.1243	12.3981	12.8361	12.6821	13.1705	12.96	12.7174	12.8795	12.8061	13.076
gi|308801401|	XP_003078014	Ot03g01020	8	8	335.12	3.4e-10	2.11406	cca1 zt0	Ox21 zt12	Dihydrolipoamide succinyltransferase (2-oxoglutarate dehydrogenase, E2 subunit) (ISS)	2.3586e+06	2.22684e+06	2.32191e+06	2.71176e+06	2.42647e+06	1.98142e+06	2.10041e+06	2.17431e+06	2.46874e+06	2.35786e+06	4.3282e+06	4.29509e+06	4.41282e+06	5.3695e+06	5.02396e+06	3.56071e+06	3.83687e+06	4.22485e+06	3.69615e+06	4.26094e+06	15.3667	15.3092	15.351	15.5063	15.3951	15.1925	15.2508	15.2854	15.4124	15.3664	15.9738	15.9661	15.9932	16.1894	16.1229	15.7786	15.8533	15.9496	15.8159
gi|308811226|	XP_003082921	Ot14g01300	2	2	176.2	0.000274592	2.11286	cca1 zt12	ox21 zt0	unnamed protein product	1.9489e+06	1.4451e+06	1.53764e+06	1.37821e+06	1.61226e+06	1.44262e+06	1.40314e+06	1.53192e+06	1.65371e+06	1.65818e+06	1.09255e+06	996706	464439	1.12365e+06	829193	995986	510950	903529	473369	865639	15.1759	14.8768	14.9389	14.8294	14.9863	14.8751	14.8474	14.9352	15.0117	15.0144	14.5972	14.5054	13.7417	14.6252	14.3214	14.5046	13.8372	14.4072	13.7608
gi|308802361|	XP_003078494	Ot03g05840	10	10	483.22	5.6e-12	2.0935	cca1 zt0	cca1 zt12	delta-1-pyrroline-5-carboxylate dehydrogenase precursor (ISS)	2.50932e+06	2.34439e+06	2.5018e+06	2.20583e+06	2.48933e+06	2.55181e+06	2.41302e+06	2.33841e+06	2.50787e+06	2.37984e+06	4.10845e+06	4.96431e+06	5.56786e+06	5.23381e+06	5.35363e+06	4.45395e+06	4.72355e+06	4.34593e+06	4.32717e+06	4.5053e+06	15.4287	15.3607	15.4257	15.2998	15.4207	15.4455	15.3895	15.3581	15.4281	15.3757	15.9217	16.1109	16.2257	16.1638	16.1864	16.0024	16.0612	15.9779	15.9736
gi|308809617|	XP_003082118	Ot11g03160	7	7	364.96	2.05e-08	2.08028	cca1 zt12	cca1 zt0	Predicted N6-DNA-methyltransferase (ISS)	1.32592e+06	1.17888e+06	1.07204e+06	984752	1.20232e+06	1.03394e+06	1.01074e+06	1.05556e+06	1.10766e+06	1.05576e+06	663113	589189	407275	478348	632817	535364	593847	563311	579348	623291	14.7908	14.6732	14.5782	14.4933	14.6929	14.542	14.5193	14.5627	14.6109	14.5629	14.0978	13.9796	13.6104	13.7712	14.0511	13.8838	13.9875	13.9347	13.9628
gi|308802944|	XP_003078785	Ot04g02670	5	5	255.54	1.81e-07	2.07375	ox21 zt0	cca1 zt12	2-oxoglutarate/malate translocator (ISS)	598531	488549	446492	463198	552226	423863	523640	535746	561991	698811	988699	931897	792196	1.07451e+06	1.11622e+06	1.12071e+06	1.12207e+06	884038	1.15942e+06	999735	13.9954	13.7923	13.7023	13.7391	13.9149	13.6503	13.8617	13.8846	13.9324	14.1503	14.4973	14.4381	14.2757	14.5805	14.6186	14.6226	14.6238	14.3854	14.6566
gi|308814236|	XP_003084423	Ot20g00420	3	3	95.24	0.000913817	2.06296	cca1 zt12	ox21 zt0	unnamed protein product	185845	149262	129334	156966	126952	148722	104567	102304	155791	115598	80351.8	62795.4	69733.2	157793	70849.6	87951.6	61221.6	70439.8	52653.4	90493.6	12.8258	12.6066	12.4633	12.6569	12.4447	12.603	12.2507	12.2288	12.6494	12.351	11.9873	11.7408	11.8456	12.6622	11.8615	12.0777	11.7154	11.8557	11.5646
gi|308805615|	XP_003080119	Ot07g00130	2	2	104.83	0.0192537	2.05974	cca1 zt0	cca1 zt12	ABC transporter family protein (ISS)	5274.52	15967.3	17217	21995.2	30253.1	14321.6	14334.8	23437.4	17488.3	23660.1	30730.4	39181.3	42335.5	35448.2	39137.8	12773.7	34207.5	13304.3	21436	16373.2	9.26379	10.3714	10.4468	10.6917	11.0105	10.2627	10.2636	10.7552	10.4624	10.7647	11.0262	11.2691	11.3465	11.169	11.268	10.1483	11.1333	10.189	10.666
gi|308810781|	XP_003082699	Ot13g02280	3	3	132.9	2.03e-10	2.0574	cca1 zt12	ox21 zt0	unnamed protein product	1.09981e+06	1.00959e+06	948117	1.00067e+06	991567	614355	527003	503717	613038	516899	840255	793101	716288	807378	867808	481415	557521	479955	479837	455697	14.6038	14.5182	14.4554	14.5093	14.5002	14.0215	13.8681	13.8229	14.0193	13.8487	14.3346	14.2769	14.175	14.2947	14.3669	13.7776	13.9244	13.7746	13.7743
gi|308804836|	XP_003079730	Ot06g01170	2	2	59.29	0.00218762	2.04003	Ox21 zt12	cca1 zt0	unnamed protein product	553366	594300	599011	602388	626400	624652	596659	544926	687847	673748	299185	238404	417235	368276	210126	386635	277134	784591	467397	796325	13.9169	13.9883	13.9962	14.0018	14.0409	14.0381	13.9922	13.9016	14.1345	14.1138	13.302	13.0749	13.6346	13.5097	12.9486	13.5584	13.2254	14.2661	13.7481
gi|308801429|	XP_003078028	Ot03g01160	3	3	123.35	0.000356438	2.02994	ox21 zt0	cca1 zt12	unnamed protein product	380159	466036	467658	476909	445233	470933	461716	461304	448650	397275	765880	515752	906151	1.17216e+06	386149	1.00774e+06	942853	775942	939848	872547	13.5415	13.7452	13.7486	13.7682	13.6995	13.7556	13.7359	13.735	13.7071	13.5855	14.2419	13.8465	14.4101	14.6675	13.5571	14.5164	14.4498	14.255	14.4466
gi|308799267|	XP_003074414	Ot01g03540	2	2	92.83	0.000594947	2.0249	cca1 zt0	cca1 zt12	putative CTP synthase (ISS)	68521.3	76232.8	74760.2	56606.7	71066.8	78660.8	68569.2	62757.8	80750.6	63017.9	141839	126074	112843	165364	156902	117882	129683	131167	51235.7	147263	11.828	11.9347	11.9152	11.637	11.8645	11.966	11.8287	11.7402	11.9923	11.7443	12.5556	12.4378	12.3269	12.7091	12.6565	12.3706	12.466	12.4774	11.5373
gi|308812991|	XP_003083802	Ot17g00420	3	3	169.73	3.29e-06	2.01943	cca1 zt0	Ox21 zt12	50S ribosomal protein L27 (ISS)	447041	420893	427383	512292	391332	364394	339387	314409	362041	334874	741805	712456	430229	830839	748202	649257	596715	700819	603869	644643	13.7036	13.6433	13.6586	13.8398	13.5705	13.4991	13.428	13.3516	13.4927	13.4147	14.21	14.1696	13.6652	14.3233	14.2186	14.0767	13.9923	14.1532	14.0043
gi|308798683|	XP_003074121	Ot01g00620	3	3	111.84	5.95e-05	2.0143	cca1 zt0	cca1 zt12	Polyphosphate kinase (ISS)	187767	158797	164876	171683	181643	246080	248057	245949	277916	266486	445034	357595	257469	351714	330084	291495	261259	533823	275125	344012	12.8361	12.6685	12.7061	12.7466	12.8029	13.1066	13.1146	13.106	13.2282	13.1862	13.6991	13.4803	13.1518	13.4637	13.4003	13.2759	13.1664	13.881	13.2181
gi|308809732|	XP_003082175	Ot12g00220	13	13	746.1	0.00598627	2.01038	cca1 zt0	Ox21 zt12	unnamed protein product	7.70401e+06	7.7749e+06	7.82826e+06	6.38152e+06	7.30257e+06	7.54453e+06	6.91104e+06	7.26498e+06	7.37683e+06	7.19256e+06	7.0533e+06	2.00319e+07	2.1834e+07	1.25683e+07	1.14689e+07	2.14157e+07	1.53118e+07	7.07829e+06	1.07219e+07	1.73494e+07	16.5504	16.5596	16.5664	16.3621	16.4969	16.5295	16.4418	16.4917	16.507	16.4817	16.4622	17.506	17.5921	17.0398	16.9483	17.5728	17.2373	16.4657	16.8809
gi|113170422|	YP_717214	OstapCp11	9	9	525.49	3.82e-05	2.00891	cca1 zt0	Ox21 zt12	PsaC	1.39138e+07	1.22428e+07	1.22622e+07	2.74012e+07	1.18147e+07	1.19705e+07	1.8887e+07	1.21182e+07	1.3018e+07	1.83561e+07	2.85119e+07	3.04412e+07	2.85027e+07	2.95842e+07	3.23223e+07	2.63502e+07	2.84443e+07	26720659	2.67089e+07	2.70861e+07	17.1415	17.0136	17.0152	17.8192	16.978	16.9911	17.4471	17.0034	17.075	17.4186	17.859	17.9245	17.8587	17.8959	17.9844	17.7801	17.8566	17.7941	17.7937
gi|308807358|	XP_003080990	Ot08g04200	3	3	153.36	2.1e-05	1.99846	cca1 zt0	Ox21 zt12	Predicted dehydrogenase (ISS)	322985	316805	312393	315353	384694	308092	309627	290283	331033	308312	472359	710167	672259	505360	732171	368769	459735	435326	718139	469026	13.3785	13.3592	13.3452	13.3546	13.5534	13.3313	13.3363	13.2718	13.4031	13.332	13.7586	14.1664	14.1115	13.8262	14.1969	13.5111	13.7316	13.677	14.1776
gi|308813748|	XP_003084180	Ot18g01490	4	4	250.61	1.43e-09	1.98722	cca1 zt0	cca1 zt12	unnamed protein product	1.97672e+06	1.93365e+06	1.79982e+06	2.21649e+06	1.8418e+06	1.89253e+06	2.54157e+06	2.05446e+06	2.24191e+06	1.91267e+06	3.41538e+06	3.86285e+06	3.85263e+06	4.50609e+06	3.77521e+06	3.36498e+06	3.71282e+06	3.52739e+06	3.42068e+06	3.52884e+06	15.1901	15.1681	15.0963	15.3046	15.1194	15.1466	15.4414	15.2287	15.316	15.1572	15.7369	15.8601	15.8574	16.0141	15.8371	15.7221	15.8204	15.7692	15.7385
gi|308805410|	XP_003080017	Ot06g04040	2	2	108.86	0.000980164	1.97909	Ox21 zt12	cca1 zt0	Far upstream element binding protein 2 (ISS)	259158	230809	280699	339648	323292	263760	404428	344235	362469	336121	168118	183696	164276	181275	167180	148690	162356	195391	154705	396592	13.1583	13.0425	13.2382	13.4288	13.3795	13.1759	13.6034	13.4422	13.4938	13.4184	12.7256	12.8142	12.7025	12.8009	12.72	12.6028	12.6907	12.8759	12.6424
gi|308806734|	XP_003080678	Ot08g01070	2	2	47.73	4.2e-13	1.97414	cca1 zt0	Ox21 zt12	CG3104-PB, isoform B (ISS)	506534	479492	474119	458342	466731	453584	454410	436670	413303	407660	778764	831240	840422	872495	952330	778752	845342	863562	852083	905880	13.8285	13.7736	13.7624	13.7285	13.7467	13.7181	13.7199	13.6801	13.6251	13.6113	14.2586	14.3238	14.3348	14.3723	14.4598	14.2586	14.3406	14.362	14.3486
gi|308801797|	XP_003078212	Ot03g03010	4	4	169.77	5.23e-07	1.96964	Ox21 zt12	cca1 zt0	elongation factor P (ISS)	1.94031e+06	1.7015e+06	1.83487e+06	1.27911e+06	1.68229e+06	1.88517e+06	1.85997e+06	1.75785e+06	1.86859e+06	1.80607e+06	657836	989525	1.03584e+06	968169	1.00818e+06	983910	1.12665e+06	1.03967e+06	789144	961922	15.1715	15.0402	15.1156	14.7548	15.0288	15.1427	15.1292	15.0727	15.1338	15.0998	14.0899	14.4981	14.5439	14.4763	14.5168	14.4924	14.6279	14.5476	14.2719
gi|308807272|	XP_003080947	Ot08g03770	2	2	93.72	0.0264712	1.96176	Ox21 zt12	ox21 zt0	unnamed protein product	64544	60215.6	61083.6	48590.7	69141.1	79368.3	74858.4	91476.2	88611	82142	49280.6	58266.2	26898.9	76075.2	67115.3	54444.2	16679.4	54723.3	23483	62956.9	11.7683	11.6988	11.7131	11.4843	11.8371	11.975	11.9165	12.117	12.0852	12.0094	11.4984	11.6659	10.893	11.9326	11.8073	11.5981	10.4151	11.6032	10.7572
gi|308800652|	XP_003075107	Ot02g05040	4	3	192.39	0.00270311	1.95813	Ox21 zt12	ox21 zt0	26S proteasome regulatory complex, ATPase RPT4 (ISS)	142814	126157	120941	137170	157162	138593	127280	161214	138808	123741	51102.7	63318.3	90047.6	160463	147726	75490	57921.2	79188.3	64603.5	74988.3	12.5624	12.4384	12.3962	12.5221	12.6582	12.5324	12.4473	12.6836	12.534	12.4191	11.5347	11.7491	12.1012	12.679	12.5963	11.9249	11.66	11.9727	11.7692
gi|308810144|	XP_003082381	Ot12g02350	2	2	57.77	0.00752815	1.95799	ox21 zt0	Ox21 zt12	putative TOM20 (ISS)	72724.6	81903.1	56197.8	65693.1	93766.4	69314.7	61118.8	42281.3	64734.8	50573.5	75573.6	71089.5	101312	126935	100332	64667.5	84889.4	111272	147447	155669	11.8876	12.0064	11.6298	11.7859	12.1417	11.8396	11.7137	11.3452	11.7712	11.5243	11.926	11.8648	12.2191	12.4446	12.2094	11.7702	12.0423	12.3129	12.5944
gi|308803785|	XP_003079205	Ot05g01080	3	3	142.06	0.00917716	1.95233	ox21 zt0	cca1 zt12	Uroporphyrinogen decarboxylase (ISS)	21820.1	42705.9	46239.8	49732.1	63470.7	54446.2	58897.8	71421.4	73275.3	58734.6	84741.1	83877.3	42424	89285.3	115710	96335.5	106367	57783	88817.6	87957.9	10.6837	11.3552	11.4347	11.5076	11.7515	11.5981	11.6767	11.8695	11.8951	11.6739	12.0405	12.0303	11.3486	12.0927	12.352	12.1687	12.2678	11.6576	12.0875
gi|308810224|	XP_003082421	Ot12g02750	13	13	908.54	1.12e-09	1.95125	Ox21 zt12	cca1 zt0	unnamed protein product	6.11139e+06	5.97434e+06	5.00116e+06	4.86888e+06	5.35819e+06	6.3455e+06	5.66091e+06	5.71293e+06	5.95969e+06	5.69346e+06	3.095e+06	3.28845e+06	2.8872e+06	3.22663e+06	2.55592e+06	3.22441e+06	3.27446e+06	3.59496e+06	3.14201e+06	3.7903e+06	16.3188	16.2961	16.1183	16.0915	16.1873	16.3564	16.2422	16.2514	16.2937	16.248	15.6384	15.6991	15.5689	15.6801	15.4471	15.6794	15.6948	15.7882	15.6535
gi|308807751|	XP_003081186	Ot09g01960	2	2	120.22	0.0206162	1.95094	cca1 zt12	ox21 zt0	ACC deaminase/D-cysteine desulfhydrase family (ISS)	560193	597278	498347	469943	465855	399338	424746	421616	433021	418171	261109	296682	302728	405909	254062	316661	360860	291921	59532.8	299420	13.9292	13.9933	13.8122	13.7535	13.7448	13.5907	13.6524	13.645	13.6717	13.6368	13.1658	13.2936	13.3137	13.607	13.1385	13.3587	13.4894	13.2774	11.6874
gi|308800794|	XP_003075178	Ot02g05750	3	2	156.25	5.55e-07	1.93974	Ox21 zt12	cca1 zt0	DPE1 (ISS)	359733	360308	280600	374480	373498	413308	400949	366271	334001	276078	160891	189721	176341	185847	210317	223190	191438	184008	256443	232036	13.4863	13.4879	13.2378	13.5264	13.5238	13.6251	13.5947	13.5043	13.412	13.2216	12.6816	12.8465	12.7733	12.8258	12.9495	13.0089	12.8555	12.8159	13.1478
gi|308801907|	XP_003078267	Ot03g03560	2	2	84.69	1.84e-07	1.92654	cca1 zt12	ox21 zt0	unnamed protein product	392758	342081	375112	346185	407947	335705	352301	351800	430760	369538	186359	201023	244756	229804	232213	176417	171435	199782	159996	259950	13.5741	13.4359	13.5281	13.4479	13.612	13.4171	13.4654	13.464	13.6665	13.5132	12.8286	12.9043	13.1012	13.0381	13.0486	12.7738	12.7451	12.8981	12.676
gi|308805969|	XP_003080296	Ot07g01900	8	7	414.48	1.35e-09	1.92571	cca1 zt0	Ox21 zt12	plectin 8 (ISS)	1.28035e+06	1.30923e+06	1.16139e+06	1.49519e+06	1.39215e+06	1.33578e+06	1.28688e+06	1.13629e+06	1.25953e+06	1.23861e+06	2.30332e+06	2.03602e+06	2.33988e+06	2.7345e+06	2.63561e+06	2.09677e+06	2.5329e+06	2.30944e+06	2.67288e+06	2.37512e+06	14.7558	14.7781	14.6583	14.9109	14.8395	14.7982	14.7609	14.6364	14.7394	14.7226	15.343	15.2197	15.3588	15.5146	15.4778	15.2491	15.438	15.3457	15.4918
gi|113170449|	YP_717241	OstapCp38	9	9	500.49	4.32e-09	1.9243	cca1 zt0	Ox21 zt12	Rpl5	1.77246e+06	1.86496e+06	1.88476e+06	2.11108e+06	1.77986e+06	1.48938e+06	1.40636e+06	1.66433e+06	1.68743e+06	1.83725e+06	2.90049e+06	2.88926e+06	2.9056e+06	3.33685e+06	3.52527e+06	2.80111e+06	3.04777e+06	2.76991e+06	2.49931e+06	2.67278e+06	15.081	15.1319	15.1425	15.2559	15.0852	14.907	14.8497	15.0181	15.0319	15.1169	15.5735	15.5697	15.5753	15.7137	15.7686	15.5387	15.6231	15.5275	15.4247
gi|308802051|	XP_003078339	Ot03g04290	3	3	114.15	0.011015	1.91884	Ox21 zt12	cca1 zt0	unnamed protein product	399228	397767	377140	405576	320443	511589	505476	498037	550757	467089	273163	301081	288944	242505	214346	596593	187093	230966	138132	395383	13.5904	13.5868	13.5335	13.6062	13.3706	13.8384	13.8264	13.8116	13.9122	13.7474	13.211	13.3083	13.2671	13.0919	12.9685	13.9921	12.8325	13.0432	12.5291
gi|308811404|	XP_003083010	Ot14g02190	6	6	453.94	1.53e-09	1.90533	cca1 zt0	Ox21 zt12	unnamed protein product	1.52045e+06	1.50896e+06	1.60566e+06	1.48111e+06	1.59459e+06	1.29659e+06	1.32661e+06	1.43082e+06	1.45832e+06	1.42776e+06	2.37549e+06	2.34045e+06	2.67298e+06	3.14022e+06	2.69407e+06	2.46843e+06	2.62987e+06	2.46739e+06	2.03331e+06	2.53177e+06	14.9277	14.9201	14.9822	14.9015	14.9753	14.7684	14.7913	14.8669	14.8859	14.8648	15.3739	15.359	15.4919	15.653	15.4997	15.4122	15.4756	15.4118	15.2183
gi|308799723|	XP_003074642	Ot01g05780	2	2	75.2	0.00697478	1.89956	Ox21 zt12	cca1 zt0	bifunctional dihydrofolate reductase-thymidylate synthase 2 / DHFR-TS (ISS)	40235.9	51995	54459.5	52208	49221.5	67383.1	57000.2	62784.1	51329.3	70562	38953	42961.7	27825.1	17481.5	35478.9	45661.8	29759.7	57834.8	31645.8	64075.1	11.2957	11.552	11.5984	11.5561	11.4972	11.8113	11.644	11.7406	11.5392	11.8574	11.2633	11.3612	10.9268	10.462	11.1698	11.4222	10.9941	11.6585	11.0555
gi|308805817|	XP_003080220	Ot07g01140	2	2	59.11	0.0130298	1.89769	cca1 zt0	cca1 zt12	putative threonyl-tRNA synthetase (ISS)	66842	87799.5	70760	58070.5	92508.6	89244.8	87262.2	73366.3	110232	93020.5	96930.1	179778	131914	194778	110096	94937.8	70741.2	156686	125993	71906.3	11.8032	12.076	11.8602	11.6626	12.1282	12.0923	12.0698	11.8964	12.3035	12.1337	12.1749	12.7926	12.4831	12.8728	12.3023	12.1541	11.8599	12.6551	12.4371
gi|308812243|	XP_003083429	Ot15g02860	13	13	653.17	4.16e-12	1.89598	ox21 zt0	cca1 zt12	WD40 repeat-containing protein (ISS)	3.8221e+06	3.77226e+06	3.54979e+06	4.21857e+06	3.5506e+06	4.23002e+06	4.03746e+06	4.11545e+06	4.31269e+06	4.16227e+06	5.98994e+06	6.63918e+06	6.18329e+06	6.93701e+06	7.19117e+06	6.71679e+06	7.18872e+06	7.26048e+06	7.44746e+06	7.24574e+06	15.8495	15.8363	15.7755	15.9482	15.7758	15.9509	15.9043	15.9234	15.9702	15.9347	16.2987	16.4016	16.3305	16.4455	16.4815	16.4133	16.4812	16.4911	16.5165
gi|308801989|	XP_003078308	Ot03g03970	4	4	127.19	1.61e-09	1.88742	cca1 zt0	Ox21 zt12	unnamed protein product	585213	497344	524796	461682	539751	472401	420782	444875	497831	450638	748223	974623	779764	862858	950177	797581	762957	862828	854353	841444	13.9729	13.8102	13.8639	13.7358	13.892	13.7587	13.643	13.6987	13.8112	13.7116	14.2186	14.483	14.2599	14.3612	14.4576	14.2825	14.2381	14.3611	14.3512
gi|308806411|	XP_003080517	Ot07g04110	2	2	131.25	4.05e-07	1.88113	ox21 zt0	cca1 zt12	halo-acid dehalogenase-like hydrolase (ISS)	96950.5	98483.4	101622	79610.8	101326	125845	89088.6	136144	121727	130492	158931	175933	170970	191084	185654	182179	169977	171673	215384	159955	12.1751	12.1908	12.2222	11.9781	12.2192	12.436	12.0905	12.5146	12.4027	12.4722	12.6694	12.771	12.7424	12.8536	12.8248	12.8059	12.7366	12.7465	12.9733
gi|308813590|	XP_003084101	Ot18g00700	6	6	432.37	0.000163619	1.87194	ox21 zt0	Ox21 zt12	plastid ribosomal protein CL15 (ISS)	1.69729e+06	1.76903e+06	1.5978e+06	1.34274e+06	1.68157e+06	1.4568e+06	1.41107e+06	1.38774e+06	1.38032e+06	1.36747e+06	2.61807e+06	1.903e+06	1.6228e+06	2.50812e+06	2.04463e+06	2.61389e+06	1.65447e+06	3.0557e+06	2.8418e+06	2.94408e+06	15.0377	15.0791	14.9773	14.8034	15.0284	14.8849	14.853	14.8363	14.831	14.8216	15.4711	15.1521	14.9928	15.4282	15.2239	15.4695	15.0121	15.6257	15.5531
gi|308812233|	XP_003083424	Ot15g02810	13	13	825.38	4.37e-10	1.86981	cca1 zt12	ox21 zt0	copper target homolog 1 protein (ISS)	6.61935e+06	6.25128e+06	6.18846e+06	5.57451e+06	6.80637e+06	4.73907e+06	4.74927e+06	4.62789e+06	5.01354e+06	5.06715e+06	3.81989e+06	3.53646e+06	3.56283e+06	4.0723e+06	3.95068e+06	3.18571e+06	3.27904e+06	3.26596e+06	3.87091e+06	3.21291e+06	16.3987	16.3414	16.3313	16.2269	16.4265	16.0645	16.0666	16.0408	16.1208	16.1314	15.8489	15.7718	15.7792	15.9129	15.8825	15.6673	15.6962	15.6922	15.8621
gi|308806265|	XP_003080444	Ot07g03380	3	2	109.48	0.0461015	1.84518	cca1 zt0	ox21 zt0	pyridoxal-phosphate dependent enzyme (ISS)	114895	151054	155010	152271	160695	100958	136597	137412	134596	131024	134386	169942	172079	182557	189413	154947	35899.2	143354	19603.9	105976	12.3449	12.6185	12.6444	12.6266	12.6804	12.2156	12.5179	12.5239	12.5032	12.4763	12.5016	12.7364	12.7489	12.808	12.8448	12.644	11.1816	12.5662	10.5766
gi|308804057|	XP_003079341	Ot05g02440	11	10	621.63	9.53e-09	1.8412	cca1 zt0	Ox21 zt12	putative MA3 domain-containing protein (ISS)	2.17288e+06	2.04008e+06	1.97367e+06	2.15588e+06	1.83294e+06	1.97969e+06	1.75635e+06	1.83337e+06	1.69117e+06	1.71951e+06	3.62403e+06	3.18789e+06	3.15971e+06	3.18876e+06	3.37377e+06	2.81713e+06	3.0377e+06	2.94531e+06	2.22624e+06	2.85568e+06	15.2847	15.2216	15.1886	15.2769	15.1146	15.1916	15.0719	15.1148	15.0341	15.0507	15.7962	15.668	15.6591	15.6683	15.7247	15.5444	15.6198	15.5889	15.309
gi|308811094|	XP_003082855	Ot14g00640	13	13	565.64	4.61e-07	1.83986	Ox21 zt12	cca1 zt0	GDP-mannose dehydratase (ISS)	5.1944e+06	5.08036e+06	5.30537e+06	4.21481e+06	5.65982e+06	5.89032e+06	5.48736e+06	5.72411e+06	6.01247e+06	6.20456e+06	3.65843e+06	2.89441e+06	3.28316e+06	3.16089e+06	2.93843e+06	3.28957e+06	3.36062e+06	3.57268e+06	2.27578e+06	3.6724e+06	16.1562	16.134	16.1774	15.9473	16.242	16.282	16.2111	16.2533	16.3025	16.3339	15.8057	15.5714	15.6975	15.6595	15.5865	15.6994	15.7208	15.782	15.331
gi|308803983|	XP_003079304	Ot05g02070	4	4	137.2	4.56e-06	1.8346	ox21 zt0	Ox21 zt12	unnamed protein product	381934	286199	331138	317824	378548	310748	280414	247486	231498	272461	330692	454296	429126	465590	386570	460396	477863	434252	568101	522533	13.5462	13.2576	13.4034	13.3624	13.5372	13.3399	13.2372	13.1123	13.0455	13.2084	13.4021	13.7197	13.6627	13.7442	13.5582	13.733	13.7702	13.6745	13.9432
gi|308799257|	XP_003074409	Ot01g03490	8	8	502.94	0.000195449	1.83024	Ox21 zt12	ox21 zt0	unnamed protein product	1.27144e+06	1.15195e+06	1.02516e+06	1.38955e+06	1.45737e+06	1.17388e+06	1.21307e+06	1.2625e+06	1.40955e+06	1.29867e+06	677808	1.02718e+06	1.09206e+06	1.28234e+06	1.10983e+06	659498	961264	563634	747245	542033	14.7488	14.6501	14.5335	14.8376	14.8853	14.669	14.7018	14.7417	14.8519	14.77	14.1198	14.5355	14.5967	14.7573	14.6129	14.0924	14.4692	13.9353	14.2173
gi|308803651|	XP_003079138	Ot05g00410	14	14	824.83	6.36e-13	1.82913	cca1 zt0	Ox21 zt12	Cyclophilin type, U box-containing peptidyl-prolyl cis-trans isomerase (ISS)	5.56951e+06	5.49075e+06	5.3246e+06	5.23205e+06	5.93833e+06	4.60899e+06	4.75155e+06	4.76205e+06	4.7928e+06	4.88193e+06	8.74298e+06	8.84801e+06	8.93117e+06	8.27425e+06	8.73202e+06	8.0217e+06	8.90139e+06	8.05773e+06	7.61313e+06	7.47251e+06	16.226	16.2117	16.181	16.1635	16.2901	16.0367	16.0671	16.0693	16.0758	16.0942	16.6769	16.6889	16.6982	16.6218	16.6757	16.5908	16.6949	16.5953	16.5385
gi|308802027|	XP_003078327	Ot03g04170	3	3	125.33	0.000141315	1.82027	cca1 zt12	ox21 zt0	unnamed protein product	554122	566200	530319	500110	519813	476640	445568	469268	447359	499150	287217	338860	341487	312738	331616	326588	324570	355953	147915	312095	13.9183	13.9398	13.8744	13.8157	13.8544	13.7677	13.7003	13.7521	13.7043	13.8138	13.2611	13.4265	13.4342	13.3463	13.4049	13.3896	13.3834	13.4757	12.5975
gi|308810264|	XP_003082441	Ot12g02950	3	3	197.74	3.27e-05	1.81681	cca1 zt0	Ox21 zt12	putative 60S ribosomal protein L22 (ISS)	641630	608697	584570	496706	675857	454163	442005	410632	485691	494819	877296	877426	900312	570485	930085	610445	714952	900887	806963	798081	14.0649	14.0122	13.9718	13.8089	14.1169	13.7194	13.6922	13.6186	13.7865	13.8051	14.3777	14.3779	14.4036	13.9474	14.4362	14.0151	14.1731	14.4043	14.2942
gi|308805869|	XP_003080246	Ot07g01400	5	5	198.96	0.0188329	1.81423	Ox21 zt12	ox21 zt0	nuclear cap-binding protein CBP80 (ISS)	130828	133419	127591	96377.3	111792	160326	153095	154017	174360	140648	65931.8	122875	92284.3	88967.8	111898	122415	33920.9	122312	102774	49860.8	12.4748	12.4944	12.4497	12.1692	12.3175	12.6781	12.632	12.638	12.762	12.5472	11.7895	12.4121	12.1258	12.0892	12.3185	12.4083	11.1249	12.4075	12.2334
gi|308811945|	XP_003083280	Ot15g01360	6	5	246.46	0.000152846	1.81266	Ox21 zt12	ox21 zt0	alcohol dehydrogenase class III	3.33535e+06	3.31025e+06	3.4766e+06	2.00906e+06	3.45572e+06	3.58396e+06	3.53384e+06	3.52622e+06	3.47988e+06	3.79551e+06	1.74372e+06	2.74739e+06	1.87009e+06	2.75757e+06	2.6181e+06	1.9211e+06	2.14591e+06	2.0392e+06	1.75547e+06	2.02401e+06	15.7132	15.7057	15.7547	15.2063	15.7487	15.7851	15.771	15.7689	15.7557	15.8425	15.0647	15.5193	15.1346	15.523	15.4711	15.1616	15.2722	15.2212	15.0714
gi|308801643|	XP_003078135	Ot03g02230	7	5	251.72	7.89e-06	1.81187	cca1 zt0	cca1 zt12	putative 2-oxoglutarate dehydrogenase E1 component (ISS)	151329	145707	148091	143778	179113	121246	153668	176680	174836	208893	216520	262676	358330	286907	267119	261412	231279	308195	294064	280142	12.6204	12.5825	12.5987	12.5692	12.7889	12.3987	12.6357	12.7752	12.7648	12.9427	12.9786	13.1718	13.4824	13.2601	13.1886	13.167	13.0445	13.3316	13.2847
gi|308800042|	XP_003074802	Ot02g00810	4	4	411.12	5.85e-06	1.81163	Ox21 zt12	ox21 zt0	PsaL photosystem I subunit XI precursor (IC)	2.39847e+07	2.29017e+07	2.06191e+07	1.39272e+07	2.47359e+07	2.49639e+07	2.29043e+07	2.20184e+07	2.40397e+07	2.53179e+07	1.28287e+07	1.3072e+07	1.28766e+07	1.4887e+07	1.30029e+07	1.29936e+07	1.15236e+07	1.23318e+07	1.68641e+07	1.21085e+07	17.6861	17.6399	17.5349	17.1425	17.7169	17.7261	17.64	17.6005	17.6884	17.7402	17.0603	17.0791	17.0641	17.2091	17.0738	17.0731	16.9531	17.0208	17.3338
gi|308801054|	XP_003075308	Ot02g07050	3	3	115.96	2.57e-13	1.80447	cca1 zt0	Ox21 zt12	50S ribosomal protein L9 (ISS)	1.14442e+06	1.13407e+06	1.09423e+06	1.00289e+06	1.04576e+06	1.0502e+06	957467	964935	1.07991e+06	1.02274e+06	1.76323e+06	1.88196e+06	1.74917e+06	1.89189e+06	1.87191e+06	1.68354e+06	1.80755e+06	1.76106e+06	1.70374e+06	1.82483e+06	14.6436	14.6345	14.5987	14.5115	14.5534	14.5576	14.4652	14.473	14.5855	14.5311	15.0758	15.141	15.0678	15.1462	15.1356	15.0296	15.1006	15.0746	15.0415
gi|308799053|	XP_003074307	Ot01g02470	4	4	127.98	0.00653707	1.80095	cca1 zt12	ox21 zt0	putative polyphosphoinositide binding protein Ssh1 (ISS)	356404	309169	336905	284142	356366	292133	304982	320512	324922	294270	304159	267422	153537	334472	216110	252130	96474.1	215036	119194	229455	13.477	13.3348	13.4207	13.2504	13.4769	13.2781	13.3212	13.3708	13.3845	13.2854	13.3185	13.1897	12.6348	13.4135	12.9767	13.1308	12.1702	12.9717	12.3817
gi|308811388|	XP_003083002	Ot14g02110	2	2	71.41	0.000421009	1.80039	Ox21 zt12	cca1 zt0	unnamed protein product	412200	326474	344882	365441	355960	548969	522188	491033	542299	454676	216489	308805	272775	380501	242884	207420	278256	284496	282350	457770	13.6224	13.3893	13.4441	13.502	13.4757	13.9089	13.8589	13.7974	13.8967	13.7205	12.9784	13.3336	13.2095	13.5424	13.0935	12.9356	13.2294	13.2516	13.2441
gi|308810064|	XP_003082341	Ot12g01970	2	2	119.82	0.00030598	1.79983	Ox21 zt12	cca1 zt0	unnamed protein product	956097	923870	964094	852277	910574	983536	1.01315e+06	1.01882e+06	1.16035e+06	1.01244e+06	278529	594402	676928	634753	698053	606297	655285	561864	436422	660429	14.4638	14.4295	14.4721	14.3488	14.415	14.4921	14.5217	14.5273	14.6574	14.521	13.2304	13.9885	14.1185	14.0541	14.1492	14.0083	14.086	13.9322	13.6795
gi|308800160|	XP_003074861	Ot02g02150	37	29	2658.15	3.93e-05	1.79625	cca1 zt0	Ox21 zt12	Bip Luminal binding protein precursor, probable (IC)	2.97045e+07	2.75744e+07	2.70675e+07	2.61875e+07	2.92493e+07	2.79498e+07	2.69492e+07	2.64777e+07	2.62397e+07	2.64213e+07	4.76847e+07	4.73957e+07	4.39261e+07	4.75107e+07	5.42485e+07	4.96105e+07	5.60744e+07	4.87422e+07	2.50784e+07	4.9037e+07	17.9	17.8255	17.807	17.7739	17.8845	17.8391	17.8026	17.785	17.7759	17.7828	18.3733	18.3672	18.2912	18.3696	18.5022	18.4129	18.5353	18.3952	17.7307
gi|308801313|	XP_003077970	Ot03g00580	2	2	70.03	0.000173613	1.79024	cca1 zt0	Ox21 zt12	DegP protease precursor (ISS)	95179.7	86230.6	93438.2	90963.8	94261.2	92847	91806.7	80520.8	83177.4	56547.8	172782	167229	160874	105894	118091	123551	118660	148388	106755	112460	12.1567	12.0579	12.1382	12.1114	12.147	12.1319	12.1206	11.9894	12.0219	11.636	12.7529	12.7203	12.6815	12.2633	12.3724	12.4176	12.3772	12.6007	12.2714
gi|308801757|	XP_003078192	Ot03g02810	3	2	108.58	0.000282044	1.78775	ox21 zt0	cca1 zt12	Myosin class II heavy chain (ISS)	56592.9	45447.5	48045.6	63792.3	49829.7	69028.9	48916.3	63701.9	56309	41608.3	54262.7	71800.9	75808.7	77752.7	95183.6	75295.7	112788	87875.3	89912.9	105572	11.6368	11.4175	11.4731	11.7565	11.5095	11.8354	11.491	11.7551	11.6318	11.3292	11.5947	11.8748	11.9291	11.9544	12.1567	11.9223	12.3264	12.0768	12.0997
gi|308807200|	XP_003080911	Ot08g03410	5	5	300.01	4.95e-09	1.78751	cca1 zt0	Ox21 zt12	DnaJ-like protein (ISS)	664446	720240	720365	863931	756502	643126	694967	665679	743693	630478	1.15843e+06	1.21272e+06	1.20162e+06	1.24231e+06	1.22304e+06	943374	898911	1.0518e+06	831933	925304	14.0999	14.1805	14.1807	14.3624	14.2296	14.0672	14.1448	14.1017	14.2125	14.0474	14.6557	14.7015	14.6923	14.7256	14.71	14.4504	14.4021	14.5592	14.3247
gi|308812049|	XP_003083332	Ot15g01890	4	4	198.22	0.000454035	1.78126	cca1 zt0	Ox21 zt12	Predicted dehydrogenase (ISS)	435329	405716	399623	446612	436181	384754	383065	300940	375001	346553	512291	622004	592706	716091	745919	423869	564225	477524	308987	615231	13.677	13.6066	13.5914	13.7026	13.679	13.5535	13.5491	13.3078	13.5278	13.4489	13.8398	14.0338	13.9856	14.1747	14.2155	13.6503	13.9364	13.7695	13.3342
gi|308808952|	XP_003081786	Ot10g03530	18	18	1148.94	5.63e-12	1.7793	Ox21 zt12	cca1 zt0	UDP-glucose 4-epimerase/UDP-sulfoquinovose synthase (ISS)	1.56086e+07	1.38213e+07	1.35947e+07	1.33552e+07	1.31203e+07	1.74278e+07	1.67871e+07	1.73207e+07	1.76333e+07	1.70989e+07	9.30975e+06	9.80763e+06	8.92636e+06	1.0493e+07	9.94725e+06	9.82839e+06	1.02968e+07	9.81012e+06	9.25342e+06	9.52871e+06	17.2565	17.1349	17.1183	17.1006	17.0828	17.3667	17.3293	17.3606	17.3784	17.3477	16.7397	16.7918	16.6977	16.8594	16.806	16.7939	16.8405	16.7921	16.7337
gi|308804179|	XP_003079402	Ot05g03050	6	6	307.16	1.25e-09	1.77756	ox21 zt0	cca1 zt12	unc-84 homolog B-like (ISS)	894238	822132	791360	796008	837054	888811	866374	946370	925646	945670	1.44194e+06	1.36822e+06	1.26338e+06	1.71724e+06	1.5438e+06	1.4786e+06	1.61686e+06	1.38557e+06	1.56004e+06	1.31945e+06	14.3969	14.3128	14.2747	14.2805	14.3308	14.3908	14.3652	14.4535	14.4314	14.4528	14.8746	14.8222	14.7424	15.0494	14.9429	14.8998	14.9891	14.8348	14.9534
gi|308801243|	XP_003077935	Ot03g00230	5	5	199.19	0.00748435	1.77732	Ox21 zt12	ox21 zt0	Plg protein (ISS)	323556	341854	288612	236326	323516	366519	360370	297278	382420	412468	251118	226934	182927	116409	401084	223941	237618	207839	179860	174226	13.3803	13.4353	13.266	13.0661	13.3802	13.505	13.488	13.2956	13.5474	13.6231	13.1268	13.0256	12.81	12.358	13.5951	13.0123	13.0716	12.9377	12.7931
gi|308809079|	XP_003081849	Ot11g00470	2	2	101.7	0.00860788	1.7723	Ox21 zt12	ox21 zt0	FOG: TPR repeat (ISS)	42700.8	109145	116700	120855	107671	191884	169184	174136	194193	144962	136703	136134	115358	99081.1	156787	123634	100632	105408	62019.2	101656	11.3551	12.2936	12.3605	12.3955	12.28	12.8578	12.7319	12.7607	12.8698	12.5774	12.5187	12.5145	12.3489	12.1968	12.6558	12.4182	12.2124	12.2587	11.7283
gi|308804571|	XP_003079598	Ot05g05010	3	3	162.22	6.48e-05	1.77005	Ox21 zt12	ox21 zt0	unnamed protein product	2.55913e+06	2.33642e+06	2.1993e+06	2530313	1.97471e+06	2.82383e+06	2.68358e+06	2.68303e+06	2.64725e+06	2.41626e+06	1.54728e+06	1.55384e+06	1.26638e+06	2.23478e+06	2.34602e+06	1.52664e+06	1.58768e+06	1.33717e+06	1.43263e+06	1.60375e+06	15.4483	15.3573	15.2968	15.437	15.1891	15.5468	15.4958	15.4956	15.4822	15.3909	14.9452	14.9494	14.7448	15.3128	15.3614	14.9317	14.9709	14.7992	14.8682
gi|308800608|	XP_003075085	Ot02g04820	3	3	83.5	4.89e-09	1.76784	cca1 zt0	cca1 zt12	SodM Mn-superoxide dismutase, pseudogene (IC)	1.11993e+06	1.10135e+06	1.04525e+06	1.19462e+06	1.02232e+06	960232	1.20446e+06	941085	1.15413e+06	1.31474e+06	1.84569e+06	1.86898e+06	1.7699e+06	2.18768e+06	2.02165e+06	1.90705e+06	1.8331e+06	1.84681e+06	1.944e+06	1.93553e+06	14.6219	14.6052	14.5529	14.6865	14.5307	14.4681	14.6947	14.4479	14.652	14.7823	15.1215	15.1341	15.0796	15.2915	15.2126	15.1542	15.1147	15.1221	15.1734
gi|308807707|	XP_003081164	Ot09g01740	3	3	128.75	6.43e-05	1.76434	ox21 zt0	Ox21 zt12	myc-regulated DEAD/H box 18 RNA helicase-like (ISS)	185652	255666	211508	329650	205312	251044	218646	247668	212102	250630	369804	337414	337885	338902	309128	350100	313153	503474	472975	442377	12.8248	13.1448	12.9552	13.3989	12.9254	13.1265	12.9884	13.113	12.958	13.1249	13.5139	13.4222	13.4236	13.4266	13.3347	13.4591	13.3476	13.8224	13.7599
gi|308808616|	XP_003081618	Ot10g01850	4	3	169.7	1.63e-07	1.7621	ox21 zt0	Ox21 zt12	Hsp70-interacting protein Hip/Transient component of progesterone receptor complexes and an Hsp70-binding protein (ISS)	433845	439401	422609	431619	521078	451162	361774	372852	440081	373514	589057	644531	625801	809986	794014	642186	744903	656640	749357	730021	13.6736	13.6863	13.6474	13.6684	13.8568	13.7127	13.4919	13.5221	13.6879	13.5239	13.9794	14.0694	14.0399	14.2979	14.278	14.0658	14.2142	14.088	14.2201
gi|308812123|	XP_003083369	Ot15g02260	2	2	140.45	7.69e-07	1.75439	cca1 zt0	cca1 zt12	ribosomal protein L6 (ISS)	353602	388351	379039	279979	343385	324414	345879	357547	400219	332197	702794	560231	484778	711171	601301	621611	613261	557493	482813	571998	13.4691	13.5628	13.5385	13.2356	13.4398	13.3829	13.447	13.4802	13.5929	13.4066	14.156	13.9293	13.7846	14.1678	14	14.0332	14.0197	13.9244	13.7805
gi|308803625|	XP_003079125	Ot05g00280	5	5	294.28	1.12e-10	1.75396	cca1 zt0	cca1 zt12	unnamed protein product	857172	898503	910438	942107	877786	902999	935624	954479	981931	1.15349e+06	1.57002e+06	1.58864e+06	1.45765e+06	1.63083e+06	1.62113e+06	1.42824e+06	1.54581e+06	1.52601e+06	1.36518e+06	1.41037e+06	14.3545	14.4016	14.4148	14.449	14.3783	14.4066	14.4421	14.4621	14.4904	14.6515	14.9597	14.9715	14.8855	14.9977	14.9918	14.8651	14.9442	14.9313	14.8199
gi|113170455|	YP_717247	OstapCp44	2	2	258.04	1.42e-05	1.7524	cca1 zt0	Ox21 zt12	AtpI	4.218e+06	4.27643e+06	4.14242e+06	2.99781e+06	4.60095e+06	3.49765e+06	3.61959e+06	3.12125e+06	3.92423e+06	5.01558e+06	6.98431e+06	6.71186e+06	7.02473e+06	6.60567e+06	6.28149e+06	6.45496e+06	6.32283e+06	6.56119e+06	7.89516e+06	4.81719e+06	15.948	15.9618	15.9299	15.6065	16.0349	15.7607	15.795	15.6469	15.8758	16.1212	16.4523	16.4125	16.4581	16.3966	16.3463	16.3735	16.3528	16.3898	16.5749
gi|308799545|	XP_003074553	Ot01g04890	43	42	3213.34	7.56e-14	1.7505	ox21 zt0	cca1 zt12	Glutamine synthetase, catalytic domain (ISS)	7.02387e+07	6.58433e+07	6.29895e+07	7.1013e+07	6.44136e+07	8.05754e+07	7.92219e+07	7.99713e+07	8.18851e+07	7.87544e+07	1.00038e+08	1.01706e+08	1.00484e+08	1.07949e+08	1.05178e+08	1.15921e+08	1.15494e+08	1.22522e+08	1.1521e+08	116392170	18.7606	18.6959	18.6516	18.7715	18.674	18.8979	18.8809	18.8903	18.914	18.875	19.1142	19.1307	19.1187	19.1903	19.1643	19.2616	19.2579	19.3169	19.2554
gi|308799117|	XP_003074339	Ot01g02780	3	3	137.01	2.93e-05	1.75034	Ox21 zt12	ox21 zt0	unnamed protein product	269754	272743	286840	269072	284512	305562	339487	377411	339254	327592	196197	248277	301987	213159	184824	168669	160530	237129	207331	191474	13.1984	13.2094	13.2598	13.1959	13.2517	13.3231	13.4283	13.5342	13.4277	13.3927	12.88	13.1154	13.3113	12.9629	12.8203	12.7288	12.6794	13.0695	12.9352
gi|308805124|	XP_003079874	Ot06g02610	11	10	641.31	7.23e-11	1.74802	Ox21 zt12	ox21 zt0	phosphate binding protein (ISS)	5.35298e+06	4.82324e+06	4.75302e+06	5.50376e+06	4.77892e+06	5.13476e+06	5.00902e+06	4.88979e+06	5.03393e+06	5.15452e+06	3.88652e+06	3.21042e+06	3.77458e+06	3.7527e+06	3.7304e+06	2.90604e+06	2.96975e+06	2.70188e+06	3.06184e+06	2.78944e+06	16.1863	16.0821	16.0674	16.2141	16.0729	16.1447	16.1199	16.0958	16.1249	16.1485	15.8662	15.6751	15.8369	15.8311	15.8252	15.5754	15.5971	15.5026	15.6277
gi|308813868|	XP_003084240	Ot18g02090	3	3	88.18	1.13e-05	1.74709	Ox21 zt12	cca1 zt0	GDP dissociation inhibitor-common tobacco (ISS)	135373	124392	121000	107819	110427	131938	132470	148786	144469	130600	92974.8	73229.8	77862.9	89699.8	60179.7	66801.2	96352.7	97694.2	92017.8	94989.2	12.5089	12.4243	12.3967	12.2814	12.3053	12.4832	12.4873	12.6034	12.574	12.473	12.1332	11.8945	11.9559	12.0974	11.6982	11.8026	12.1689	12.1827	12.1229
gi|308808790|	XP_003081705	Ot10g02720	2	2	132.91	9.66e-10	1.7463	ox21 zt0	cca1 zt12	unnamed protein product	1.92406e+06	1.81721e+06	1.62497e+06	1.83799e+06	1.84373e+06	2.16652e+06	2.11503e+06	2.12142e+06	2.11205e+06	2.23475e+06	3.10577e+06	3.14646e+06	2.72967e+06	3.38508e+06	2.91862e+06	3.00229e+06	3.42695e+06	2.81269e+06	3.46028e+06	3.09825e+06	15.1631	15.106	14.9941	15.1173	15.1205	15.2818	15.2577	15.2607	15.2563	15.3128	15.6419	15.6549	15.5128	15.728	15.5798	15.608	15.7403	15.5428	15.75
gi|308799607|	XP_003074584	Ot01g05200	5	5	411.3	1.4e-10	1.7461	cca1 zt12	ox21 zt0	unnamed protein product	4.58709e+06	4.03837e+06	3.90884e+06	3.77154e+06	4.10184e+06	3.99962e+06	3.83051e+06	3.75949e+06	4.25204e+06	3.71825e+06	3.20257e+06	3.2353e+06	3.05809e+06	3.29197e+06	3.00547e+06	2.45372e+06	2.32723e+06	2.24348e+06	2.18592e+06	2.47725e+06	16.0319	15.9045	15.8719	15.8361	15.9201	15.8949	15.8517	15.8329	15.9561	15.8219	15.6726	15.6828	15.6264	15.7001	15.6091	15.4063	15.3533	15.3167	15.2907
gi|308812388|	XP_003083501	Ot16g00510	4	4	157.71	1.49e-05	1.74403	cca1 zt12	ox21 zt0	60S ribosomal protein L14/L17/L23 (ISS)	2.19853e+06	1.95343e+06	1.88632e+06	1.53127e+06	1.9704e+06	1.72859e+06	1.60231e+06	1.55254e+06	1.64786e+06	1.62037e+06	1.16337e+06	1.09124e+06	888066	1.64883e+06	1.10412e+06	1.08502e+06	1.10882e+06	1.17007e+06	974713	1.13143e+06	15.2964	15.1782	15.1433	14.9348	15.1869	15.056	14.9801	14.9486	15.0081	14.9913	14.66	14.596	14.3899	15.0087	14.6077	14.5903	14.612	14.6657	14.483
gi|308799737|	XP_003074649	Ot01g05850	6	6	232.47	0.000963854	1.74186	cca1 zt0	Ox21 zt12	phytoene dehydrogenase (ISS)	868303	914547	852377	966949	891648	803963	787908	773563	830686	734692	1.22029e+06	1.12604e+06	1.006e+06	1.88254e+06	1.61204e+06	995651	1.42343e+06	888878	866526	998483	14.3674	14.4193	14.3489	14.475	14.394	14.2905	14.2703	14.2519	14.3232	14.2004	14.7077	14.6274	14.5146	15.1413	14.9862	14.5043	14.8617	14.3909	14.3654
gi|308811777|	XP_003083196	Ot15g00530	14	13	1029.24	1.25e-08	1.73846	cca1 zt0	cca1 zt12	unnamed protein product	6.47747e+06	6.41397e+06	6.64595e+06	6.74315e+06	6.98843e+06	7.07235e+06	6.80108e+06	6.9795e+06	6.81524e+06	7.54569e+06	1.01836e+07	1.30865e+07	9.54661e+06	1.33467e+07	1.16735e+07	9.7787e+06	1.05533e+07	1.0898e+07	1.1571e+07	1.07264e+07	16.377	16.3671	16.4027	16.4172	16.4529	16.4649	16.4257	16.4516	16.4278	16.5296	16.8294	17.0802	16.7648	17.0999	16.966	16.7889	16.8651	16.8972	16.9572
gi|308801471|	XP_003078049	Ot03g01370	3	3	155.97	1.75e-05	1.7371	ox21 zt0	cca1 zt12	unnamed protein product	200159	173628	176410	142448	140748	168200	167164	204004	174006	189749	217040	309083	284173	262480	245248	228158	299246	286883	366670	266728	12.9	12.7578	12.7737	12.5599	12.5479	12.7261	12.7199	12.919	12.76	12.8466	12.981	13.3345	13.2505	13.1711	13.1032	13.0309	13.3022	13.26	13.5054
gi|308798867|	XP_003074213	Ot01g01540	10	10	511.33	6.39e-05	1.73273	cca1 zt0	cca1 zt12	Phosphomannomutase (ISS)	1.65135e+06	1.46982e+06	1.54554e+06	1.2342e+06	1.49328e+06	1.75644e+06	1.68903e+06	1.81647e+06	1.83175e+06	1.77083e+06	1.9457e+06	2.63302e+06	1.98538e+06	3.09175e+06	3.15628e+06	1.98157e+06	2.03322e+06	2.09402e+06	2.11436e+06	2.11121e+06	15.0102	14.8938	14.944	14.7191	14.9096	15.0719	15.0328	15.1056	15.1139	15.0801	15.1743	15.4768	15.1945	15.6374	15.6581	15.1925	15.2183	15.2477	15.2574
gi|308810953|	XP_003082785	Ot13g03140	4	4	185.99	1.12e-05	1.72413	Ox21 zt12	cca1 zt0	unnamed protein product	537416	490462	470158	398768	529092	538437	551600	544981	565531	583845	316109	336404	312186	343449	306807	439598	308861	439619	367158	507838	13.8877	13.7963	13.754	13.5893	13.8721	13.8896	13.9137	13.9017	13.9387	13.9705	13.357	13.4192	13.3445	13.4399	13.3271	13.6868	13.3338	13.6868	13.5067
gi|308800898|	XP_003075230	Ot02g06270	2	2	173.19	0.000150497	1.72399	cca1 zt0	Ox21 zt12	MIND_CHLVU Putative septum site-determining protein minD ref|NP_045875.1| septum site-dete (ISS)	287424	275700	297778	318712	475145	192179	223352	216943	210021	222318	314219	338302	365432	408245	409529	272821	287280	368428	340617	378721	13.2619	13.2202	13.2972	13.3652	13.7645	12.8593	13.0097	12.9805	12.9481	13.005	13.351	13.4248	13.502	13.6128	13.6159	13.2097	13.2614	13.5101	13.4317
gi|308811184|	XP_003082900	Ot14g01090	3	3	99.73	0.00100239	1.71653	ox21 zt0	cca1 zt12	Adenylosuccinate lyase (ISS)	175033	177423	180726	146094	168465	217364	188081	194040	172828	174888	273177	186014	312800	145130	200439	296352	243057	312907	300426	302433	12.7659	12.7794	12.7979	12.5852	12.7276	12.9825	12.8378	12.869	12.7532	12.765	13.211	12.8267	13.3465	12.5785	12.9014	13.2925	13.0942	13.3468	13.3061
gi|308802241|	XP_003078434	Ot03g05240	2	2	51.05	0.0457946	1.71558	ox21 zt0	cca1 zt12	coatomer delta subunit (ISS)	251068	271837	234886	244480	279406	298429	232832	223267	293502	259459	419049	285566	607001	309277	300889	289262	218622	464635	588606	637690	13.1266	13.2061	13.06	13.1	13.2336	13.2994	13.0512	13.0093	13.2828	13.1595	13.6389	13.2554	14.0094	13.3351	13.3076	13.2682	12.9882	13.7422	13.9787
gi|308806796|	XP_003080709	Ot08g01380	2	2	79.18	8.74e-08	1.71166	cca1 zt12	ox21 zt0	RS29_CULQU 40S ribosomal protein S29 (ISS)	866954	829664	774568	793037	790891	719786	741471	765783	803665	710134	554702	587202	523193	458105	475262	500310	467273	561580	384445	455511	14.3659	14.3219	14.2532	14.2768	14.2741	14.1799	14.2095	14.2418	14.2901	14.1664	13.9193	13.9763	13.8609	13.728	13.7648	13.8161	13.7478	13.9317	13.5527
gi|308805422|	XP_003080023	Ot06g04100	7	7	462.72	1.03e-11	1.71158	cca1 zt12	ox21 zt0	unnamed protein product	1.15624e+07	1.07835e+07	9.91708e+06	1.05332e+07	1.17476e+07	1.01445e+07	1.01196e+07	1.00675e+07	1.08021e+07	1.06186e+07	6.90116e+06	6.41994e+06	7.1224e+06	6.81805e+06	7.34638e+06	6.15718e+06	6.63517e+06	6.23963e+06	6.07783e+06	6.75767e+06	16.9564	16.8867	16.8029	16.8632	16.9723	16.8256	16.8231	16.818	16.8884	16.8713	16.4403	16.3681	16.4719	16.4282	16.5029	16.3263	16.401	16.3396	16.3133
gi|308810609|	XP_003082613	Ot13g01420	4	4	146.05	0.000152191	1.70593	cca1 zt0	cca1 zt12	unnamed protein product	2.69792e+06	2.48421e+06	2.24822e+06	2.08225e+06	2.69069e+06	2.42056e+06	2.74553e+06	2.48281e+06	2.97264e+06	3.02512e+06	3.81697e+06	4.32816e+06	3.76585e+06	4.48179e+06	4.42516e+06	3.75697e+06	4.22134e+06	3.41094e+06	2.27771e+06	3.90324e+06	15.5011	15.4186	15.3188	15.2421	15.4985	15.3927	15.5186	15.418	15.5981	15.6156	15.8481	15.9738	15.8346	16.0087	15.996	15.8323	15.9488	15.7356	15.3318
gi|308811056|	XP_003082836	Ot14g00450	5	4	188.11	1.07e-05	1.70341	cca1 zt0	cca1 zt12	APS reductase (ISS)	396786	332719	371156	338631	314401	387449	337582	358822	387664	370824	585835	473422	655654	703004	569345	410432	548341	532132	393850	512256	13.5843	13.4082	13.5175	13.4258	13.3516	13.5605	13.4227	13.4837	13.561	13.5166	13.9739	13.7609	14.0865	14.1563	13.9454	13.6181	13.9078	13.8778	13.5769
gi|308813007|	XP_003083810	Ot17g00500	19	19	1383.2	1.36e-09	1.70296	cca1 zt0	cca1 zt12	pyruvate dehydrogenase E1 component beta (ISS)	3.84596e+06	3.65264e+06	3.68984e+06	3.23867e+06	3.67509e+06	3.65184e+06	3.57145e+06	3.71596e+06	3.70507e+06	3.56675e+06	5.77606e+06	5.95528e+06	5.43271e+06	7.19431e+06	6.46901e+06	5.35554e+06	5.35984e+06	5.26052e+06	4.79169e+06	5.46202e+06	15.8557	15.8041	15.8142	15.6838	15.8102	15.8039	15.7816	15.8213	15.8184	15.7803	16.2624	16.2929	16.2011	16.4819	16.3757	16.1868	16.1876	16.1689	16.0755
gi|308800206|	XP_003074884	Ot02g02670	5	5	192.8	0.000369843	1.70176	ox21 zt0	cca1 zt12	Args arginyl-tRNA synthetase (IC)	177317	193397	219200	195890	238023	197477	226989	255794	230593	259459	461712	289729	347975	260638	296970	411594	242497	375821	372339	340053	12.7788	12.8656	12.9909	12.8785	13.0733	12.8865	13.0258	13.1453	13.0416	13.1595	13.7358	13.2698	13.453	13.164	13.2945	13.6209	13.0919	13.53	13.5207
gi|308806415|	XP_003080519	Ot07g04130	5	5	220.86	3.3e-07	1.70076	Ox21 zt12	cca1 zt0	6-phosphogluconate dehydrogenase (ISS)	1.3734e+06	1.27737e+06	1.37358e+06	1.14473e+06	1.32429e+06	1.61021e+06	1.50194e+06	1.53438e+06	1.61447e+06	1.59529e+06	840223	1.00554e+06	1.04016e+06	845232	888116	918329	1.02777e+06	956220	1.18569e+06	1.2081e+06	14.8259	14.7535	14.8261	14.6438	14.7895	14.985	14.9154	14.9368	14.9877	14.9757	14.3346	14.5142	14.548	14.3405	14.39	14.4235	14.5361	14.4639	14.679
gi|308812043|	XP_003083329	Ot15g01860	3	2	86.19	2.88e-05	1.69611	cca1 zt0	cca1 zt12	aspartyl aminopeptidase (ISS)	271261	206729	205021	195126	179758	263020	263175	252998	243375	243478	281917	423109	339924	330705	418652	297520	342347	282635	346865	364089	13.204	12.9323	12.924	12.8745	12.7925	13.1731	13.1737	13.1343	13.0955	13.0959	13.2425	13.6485	13.4296	13.4021	13.6379	13.2964	13.4367	13.2451	13.4498
gi|308800918|	XP_003075240	Ot02g06370	3	3	187.89	3.06e-09	1.69518	cca1 zt0	Ox21 zt12	unnamed protein product	631642	655297	655936	749132	679209	633733	660987	630108	699819	665166	1.00548e+06	1.0317e+06	1.22691e+06	1.21991e+06	1.09282e+06	1.03555e+06	1.02019e+06	1.0465e+06	1.29048e+06	1.01561e+06	14.0492	14.086	14.087	14.2198	14.1218	14.0525	14.0946	14.0468	14.1517	14.1009	14.5141	14.5399	14.7132	14.7074	14.5974	14.5436	14.5286	14.5541	14.7637
gi|308814188|	XP_003084399	Ot20g00180	7	7	461.43	3.07e-06	1.69436	ox21 zt0	Ox21 zt12	unnamed protein product	3.09436e+06	2.60726e+06	2.5234e+06	2.59104e+06	2.63522e+06	2.51637e+06	2.39556e+06	2.52369e+06	2.6497e+06	2.51406e+06	4.20918e+06	2.92132e+06	3.87651e+06	3.76388e+06	3.2028e+06	3.88077e+06	3.51689e+06	4.56299e+06	4.92396e+06	4.4632e+06	15.6382	15.467	15.4343	15.4607	15.4776	15.4315	15.3823	15.4344	15.4831	15.4306	15.9459	15.5807	15.8636	15.8341	15.6727	15.8647	15.7662	16.0266	16.1028
gi|308800372|	XP_003074967	Ot02g03630	4	3	209.31	0.000954588	1.69166	cca1 zt0	Ox21 zt12	Btf3 BTF3 transcription factor, putative (IC)	1.61364e+06	1.52894e+06	1.50208e+06	1.50082e+06	1.50241e+06	1.20866e+06	1.35859e+06	1.22044e+06	1.3613e+06	1.27633e+06	2.20038e+06	2.11366e+06	2.07669e+06	2.24693e+06	2.23179e+06	2.02629e+06	2.23713e+06	1.91961e+06	995963	1.86191e+06	14.9871	14.9332	14.9155	14.9147	14.9157	14.6982	14.8151	14.7079	14.8171	14.7526	15.2973	15.2571	15.2394	15.3182	15.3115	15.2149	15.3139	15.1608	14.5046
gi|308799765|	XP_003074663	Ot01g05990	2	2	71.74	2.94e-06	1.68845	ox21 zt0	Ox21 zt12	membrane protein, putative (ISS)	185207	197101	195496	190444	279062	177872	178537	191583	230319	236731	299701	344970	317105	308306	347707	314193	370394	329840	305733	393686	12.8224	12.8846	12.8764	12.8503	13.2323	12.782	12.7857	12.8562	13.0404	13.0678	13.3037	13.4444	13.3601	13.332	13.4523	13.3509	13.5155	13.3995	13.3236
gi|308810957|	XP_003082787	Ot13g03160	5	4	206.9	1.4e-09	1.68558	cca1 zt0	Ox21 zt12	Ubiquinol cytochrome c reductase, subunit RIP1 (ISS)	1.17887e+06	1.19018e+06	1.17318e+06	1.16612e+06	1.15821e+06	1.16638e+06	1.09262e+06	1.02376e+06	1.10354e+06	1.09392e+06	1.8321e+06	1.85314e+06	1.55823e+06	2.0597e+06	1.93419e+06	1.82658e+06	1.78732e+06	1.65549e+06	1.98687e+06	1.61424e+06	14.6732	14.6828	14.6684	14.6623	14.6555	14.6626	14.5972	14.5321	14.6072	14.5984	15.1141	15.1255	14.9522	15.2312	15.1683	15.1111	15.0894	15.0128	15.1952
gi|308812271|	XP_003083443	Ot15g03000	2	2	92.35	3.29e-09	1.68091	cca1 zt0	Ox21 zt12	unnamed protein product	362831	369972	362051	353462	399764	278353	289455	322200	326236	295749	488817	528100	512112	550817	461675	462558	439746	483593	520471	437376	13.4948	13.5143	13.4927	13.4687	13.5918	13.2298	13.2689	13.3761	13.3885	13.2904	13.7929	13.8702	13.8394	13.9123	13.7358	13.7377	13.6871	13.7821	13.8556
gi|308813596|	XP_003084104	Ot18g00730	5	5	205.9	1.13e-10	1.6788	ox21 zt0	Ox21 zt12	glutamate/malate translocator (ISS)	3.99858e+06	4.14482e+06	4.04647e+06	3.60219e+06	4.53915e+06	3.81456e+06	3.59319e+06	3.5139e+06	3.92639e+06	3.88719e+06	5.69155e+06	5.77419e+06	5.67863e+06	6.03271e+06	6.34508e+06	6.06824e+06	6.12467e+06	6.40399e+06	6.70214e+06	6.15359e+06	15.8946	15.9305	15.9065	15.7902	16.0214	15.8475	15.7877	15.7654	15.8764	15.8663	16.2476	16.2621	16.2454	16.3059	16.3563	16.3117	16.321	16.3656	16.4111
gi|308813742|	XP_003084177	Ot18g01460	2	2	74.73	0.0201375	1.67748	cca1 zt12	ox21 zt0	Lipid exporter ABCA1 and related proteins, ABC superfamily (ISS)	203502	188498	201076	219899	204531	146160	169390	174542	161574	206559	170947	174527	173167	210289	218591	135008	133507	138395	40814.1	158845	12.9166	12.84	12.9046	12.9941	12.9216	12.5856	12.7331	12.7631	12.6859	12.9315	12.7423	12.763	12.7552	12.9494	12.9881	12.5062	12.4951	12.531	11.3099
gi|308805917|	XP_003080270	Ot07g01640	6	6	319.92	1.55e-05	1.67699	Ox21 zt12	ox21 zt0	POR_DAUCA Protochlorophyllide reductase, chloroplast precursor (ISS)	1.88912e+06	2.11364e+06	2.05696e+06	2.13024e+06	2.09295e+06	2.67772e+06	2.54209e+06	2.64897e+06	2.64774e+06	2.63782e+06	1.31025e+06	1.94618e+06	1.6917e+06	2.00641e+06	2.08127e+06	1.55713e+06	1.85017e+06	1.37477e+06	1.42834e+06	1.63361e+06	15.1448	15.2571	15.2299	15.2649	15.2472	15.4936	15.4416	15.4828	15.4824	15.4786	14.7789	15.1745	15.0344	15.205	15.2416	14.9515	15.1239	14.8269	14.8652
gi|308810725|	XP_003082671	Ot13g02000	2	2	126.99	6.15e-07	1.67497	cca1 zt12	ox21 zt0	unnamed protein product	225860	249563	257535	180782	271070	198592	223198	217671	246152	272329	149571	145581	151507	146000	137644	135487	134424	163136	130542	143774	13.0208	13.1206	13.1521	12.7982	13.2033	12.8922	13.009	12.9839	13.1069	13.2079	12.6087	12.5816	12.6215	12.5845	12.5256	12.5098	12.5019	12.6955	12.4726
gi|308800952|	XP_003075257	Ot02g06540	7	6	370.07	1.15e-08	1.67483	cca1 zt0	cca1 zt12	putative Ribosome recycling factor, (ISS)	1.35548e+06	1.22003e+06	1.19034e+06	1.40842e+06	1.13798e+06	1.29387e+06	1.31909e+06	1.28977e+06	1.34434e+06	1.27599e+06	1.7847e+06	2.2996e+06	1.97615e+06	2.40127e+06	2.11025e+06	1.84222e+06	2.02491e+06	2.04997e+06	1.82753e+06	1.98955e+06	14.8128	14.7075	14.6829	14.8511	14.6379	14.7663	14.7856	14.7631	14.8046	14.7524	15.0879	15.3414	15.1898	15.3847	15.2555	15.1196	15.2142	15.2265	15.1116
gi|308801239|	XP_003077933	Ot03g00210	25	25	1849.12	6.23e-11	1.67293	cca1 zt0	Ox21 zt12	Sor-like protein (ISS)	6.04281e+07	5.43947e+07	5.27365e+07	5.20797e+07	5.74401e+07	4.92083e+07	4.75427e+07	4.69768e+07	4.69523e+07	4.71956e+07	7.76466e+07	7.39876e+07	7.37146e+07	8.91651e+07	8.34351e+07	7.90458e+07	7.984e+07	7.65974e+07	7.52018e+07	7.78384e+07	18.6101	18.5049	18.474	18.4614	18.5594	18.4047	18.3703	18.3583	18.3578	18.363	18.8608	18.8126	18.8089	18.9991	18.9327	18.8787	18.8887	18.8472	18.8288
gi|308801004|	XP_003075283	Ot02g06800	40	40	3026.06	6.66e-16	1.66861	Ox21 zt12	cca1 zt0	Pyruvate, phosphate dikinase, chloroplast precursor	7.22109e+07	6.96092e+07	6.79898e+07	6.62265e+07	7.04695e+07	7.35355e+07	7.16934e+07	7.41451e+07	7.17289e+07	7.32622e+07	4.20294e+07	4.34502e+07	4.23564e+07	4.63799e+07	4.41484e+07	4.64941e+07	4.51343e+07	4.56336e+07	4.50725e+07	4.52314e+07	18.7882	18.7516	18.728	18.7017	18.7638	18.8064	18.7811	18.8147	18.7816	18.8027	18.247	18.2803	18.2548	18.3455	18.2962	18.348	18.3183	18.3293	18.3169
gi|308808644|	XP_003081632	Ot10g01990	4	4	282.57	5.46e-10	1.66726	cca1 zt0	cca1 zt12	unnamed protein product	2.11169e+06	1.93377e+06	1.98856e+06	1.63298e+06	1.93216e+06	2.21319e+06	1.94684e+06	1.94036e+06	2.08908e+06	2.16565e+06	3.01596e+06	3.24947e+06	3.22205e+06	3.22986e+06	3.28702e+06	2.91054e+06	3.04675e+06	2.79064e+06	2.94165e+06	3.10637e+06	15.2561	15.1681	15.1961	14.9991	15.1673	15.3031	15.1749	15.1715	15.2454	15.2814	15.6126	15.6871	15.6787	15.6811	15.6986	15.577	15.6227	15.5349	15.5876
gi|308812386|	XP_003083500	Ot16g00500	2	2	117.69	3.3e-07	1.6661	cca1 zt0	Ox21 zt12	ribosomal protein L23 (ISS)	580111	612486	527098	588684	657531	495142	507627	512551	483121	539240	906086	660747	814037	955849	891304	763249	890849	801594	839122	746773	13.9641	14.0184	13.8683	13.9788	14.0894	13.8057	13.8307	13.8403	13.7812	13.8911	14.41	14.0943	14.3029	14.4635	14.3936	14.2385	14.3931	14.2875	14.3333
gi|308801695|	XP_003078161	Ot03g02500	10	10	388.09	3.52e-08	1.66602	ox21 zt0	Ox21 zt12	Mitochondrial fatty acid anion carrier protein/Uncoupling protein (ISS)	1.65777e+06	2.07398e+06	1.86895e+06	2.03622e+06	1.92672e+06	1.8341e+06	1.72845e+06	1.74633e+06	1.90365e+06	1.79788e+06	2.72945e+06	2.59354e+06	2.23897e+06	2.71006e+06	2.38745e+06	3.26373e+06	2.90038e+06	3.09509e+06	2.61677e+06	3.13554e+06	15.0141	15.2381	15.134	15.2198	15.1645	15.1152	15.0559	15.0662	15.1524	15.0953	15.5128	15.4617	15.3147	15.5056	15.3789	15.6915	15.5735	15.6385	15.4706
gi|308798617|	XP_003074088	Ot01g00290	4	4	258.39	4.21e-08	1.66562	ox21 zt0	cca1 zt12	FKBP-type peptidyl-prolyl cis-trans isomerase (ISS)	1.15038e+06	1.18359e+06	1.11355e+06	1.37727e+06	1.26507e+06	1.1965e+06	1.17636e+06	1.31182e+06	1.34543e+06	1.32348e+06	1.90587e+06	2.38182e+06	1.74737e+06	1.77244e+06	1.82475e+06	2.12481e+06	2.20862e+06	1.95003e+06	1.92186e+06	1.9381e+06	14.6487	14.6772	14.6162	14.8288	14.7438	14.6881	14.6711	14.7801	14.8054	14.7889	15.1536	15.3765	15.0668	15.081	15.1101	15.2623	15.301	15.1765	15.162
gi|308809722|	XP_003082170	Ot12g00170	6	6	274.01	2.74e-06	1.66396	cca1 zt0	Ox21 zt12	heat shock protein 91-Arabidopsis thaliana (ISS)	377740	441290	368437	425676	353738	380235	295223	329002	337074	318871	550366	551988	472667	690446	497376	346727	369035	357448	348457	329205	13.5351	13.6906	13.5102	13.6546	13.4695	13.5417	13.2886	13.397	13.4212	13.3657	13.9115	13.9144	13.7593	14.1382	13.8102	13.4494	13.5118	13.4799	13.4544
gi|308813223|	XP_003083918	Ot17g01580	8	8	445.46	0.00022768	1.66326	Ox21 zt12	ox21 zt0	unnamed protein product	4.24314e+06	4.12774e+06	3.87852e+06	2.64471e+06	4.61727e+06	4.57932e+06	4.73575e+06	4.78407e+06	5.00667e+06	5.0203e+06	3.07438e+06	2.96266e+06	3.54832e+06	2.35335e+06	3.52405e+06	2.5463e+06	2.65112e+06	3.36913e+06	2.7409e+06	3.19789e+06	15.954	15.9264	15.8641	15.4812	16.0385	16.0302	16.0638	16.0739	16.1194	16.1221	15.6318	15.5947	15.7751	15.3645	15.7683	15.4433	15.4836	15.7233	15.5169
gi|308809325|	XP_003081972	Ot11g01700	2	2	100.34	6.67e-06	1.66181	Ox21 zt12	ox21 zt0	putative DAK2 domain containing protein (ISS)	750219	604397	616470	516779	569107	795056	668621	787710	838113	634192	464933	458829	487967	475860	557015	442713	489679	394477	481223	432660	14.2213	14.0051	14.0249	13.8485	13.945	14.2793	14.1061	14.27	14.3321	14.0533	13.7428	13.7296	13.7912	13.766	13.9235	13.6938	13.7947	13.5785	13.7772
gi|308805262|	XP_003079943	Ot06g03300	2	2	202.3	2.95e-11	1.6612	ox21 zt0	cca1 zt12	putative nucleic acid binding protein (ISS)	1.54837e+06	1.52902e+06	1.43386e+06	1.51694e+06	1.41747e+06	2.16979e+06	1.94819e+06	1.95304e+06	2.01054e+06	1.98471e+06	2.22135e+06	2.27175e+06	2.03121e+06	2.21504e+06	2.22929e+06	2.38051e+06	2.40806e+06	2.39963e+06	2.52319e+06	2.65736e+06	14.9459	14.9333	14.869	14.9254	14.8575	15.2833	15.1756	15.178	15.2071	15.1941	15.3068	15.3292	15.2173	15.3039	15.3103	15.376	15.3875	15.384	15.4342
gi|308804139|	XP_003079382	Ot05g02850	16	16	1118.39	2.98e-10	1.65466	Ox21 zt12	ox21 zt0	Serine racemase (ISS)	9.65909e+06	9.42447e+06	9.27962e+06	9.11921e+06	9.16049e+06	1.0296e+07	1.00602e+07	1.03238e+07	1.04719e+07	1.00393e+07	6.37685e+06	6.38966e+06	6.31254e+06	6.76463e+06	6.15238e+06	6.62672e+06	6.14278e+06	6.85037e+06	5.11943e+06	6.19827e+06	16.7766	16.752	16.7365	16.719	16.7236	16.8404	16.8172	16.8431	16.8574	16.8152	16.3613	16.3633	16.3512	16.4204	16.3255	16.3998	16.3239	16.433	16.1417
gi|308800856|	XP_003075209	Ot02g06060	2	2	82.49	1.8e-07	1.64872	ox21 zt0	Ox21 zt12	unnamed protein product	951469	952994	852392	885134	808851	832614	813516	860483	822381	895297	1.67811e+06	1.45035e+06	1.40083e+06	1.32082e+06	1.04665e+06	1.36842e+06	1.44795e+06	1.44339e+06	1.29016e+06	1.41473e+06	14.4589	14.4605	14.3489	14.3866	14.2965	14.3255	14.3023	14.3584	14.3131	14.3981	15.0263	14.8805	14.8457	14.7869	14.5542	14.8223	14.8788	14.8757	14.7634
gi|308800860|	XP_003075211	Ot02g06080	2	2	49.85	1.26e-08	1.64359	ox21 zt0	cca1 zt12	COG0426: Uncharacterized flavoproteins (ISS)	45253.6	46861.1	49180.6	46482.7	51263.5	62642.3	49653.1	58709.3	55192.6	56972.2	66572.6	67759.6	72057.9	77173.9	68667.2	76300.1	77551.6	80540.2	71930.7	86564	11.4132	11.4481	11.4964	11.44	11.5379	11.7383	11.506	11.6735	11.6117	11.6435	11.7992	11.8169	11.8784	11.947	11.8302	11.9356	11.9518	11.9897	11.8766
gi|308801745|	XP_003078186	Ot03g02750	2	2	109.05	5.47e-05	1.64129	ox21 zt0	Ox21 zt12	RS6_ASPOF 40S ribosomal protein S6 (ISS)	1.36473e+06	1.61631e+06	1.51714e+06	2.03065e+06	1.5942e+06	1.30512e+06	1.27506e+06	1.26723e+06	1.26159e+06	1.31732e+06	1.93653e+06	1.70831e+06	1.53552e+06	2.24196e+06	2.17313e+06	2.2827e+06	2.08868e+06	1.9411e+06	1.83531e+06	2.39966e+06	14.8196	14.9888	14.9255	15.217	14.975	14.7749	14.7516	14.7455	14.741	14.7843	15.1696	15.0442	14.9375	15.316	15.2848	15.334	15.2452	15.1719	15.1159
gi|308811931|	XP_003083273	Ot15g01290	7	7	333.45	0.00027733	1.63708	cca1 zt12	ox21 zt0	unnamed protein product	2.35232e+06	1.88065e+06	1.9412e+06	2.19332e+06	1.86109e+06	1.80655e+06	1.82607e+06	1.87259e+06	1.98304e+06	1.81677e+06	1.29701e+06	1.90896e+06	1.419e+06	1.31547e+06	1.53683e+06	1.68756e+06	1.12624e+06	1.30624e+06	887855	1.24018e+06	15.3641	15.1403	15.172	15.2941	15.1298	15.1001	15.1108	15.136	15.1933	15.1057	14.7687	15.1552	14.8586	14.7829	14.9384	15.0319	14.6275	14.7758	14.3897
gi|308811112|	XP_003082864	Ot14g00730	2	2	141.67	1.73e-08	1.63453	cca1 zt0	cca1 zt12	unnamed protein product	424172	373266	429453	361688	362563	417296	391066	391359	458744	391590	594680	675507	614855	698254	605897	650061	621523	536755	583763	549525	13.651	13.5232	13.6634	13.4917	13.4941	13.6347	13.5698	13.5705	13.7294	13.5711	13.9889	14.1164	14.0223	14.1495	14.0076	14.078	14.0331	13.8864	13.9704
gi|308809041|	XP_003081830	Ot11g00280	16	13	929.57	8.91e-05	1.63281	cca1 zt12	ox21 zt0	starch phosphorylase (ISS)	5.2801e+06	4.63506e+06	4.71203e+06	4.24793e+06	4.58449e+06	3.9481e+06	3.94331e+06	4.17976e+06	4.13088e+06	3.78629e+06	3.71612e+06	4.06845e+06	3.86339e+06	4.22327e+06	4.10494e+06	3.08961e+06	3.06006e+06	2.94991e+06	1.87618e+06	3.39187e+06	16.1726	16.0423	16.0588	15.9551	16.0313	15.8819	15.8807	15.9389	15.9271	15.84	15.8213	15.9119	15.8602	15.9493	15.9208	15.6367	15.6271	15.5904	15.1379
gi|308813159|	XP_003083886	Ot17g01260	4	4	203.21	1.48e-06	1.63216	cca1 zt0	Ox21 zt12	unnamed protein product	381643	484238	445634	404597	441717	419753	358373	375635	345715	369665	682656	572917	587182	602092	605884	508481	506685	508494	418685	581047	13.5454	13.7835	13.7004	13.6038	13.6916	13.6406	13.4825	13.5295	13.4465	13.5135	14.1269	13.9516	13.9762	14.0013	14.0076	13.8323	13.8288	13.8324	13.638
gi|308812139|	XP_003083377	Ot15g02340	3	3	127.97	0.0453398	1.62942	cca1 zt12	cca1 zt0	unnamed protein product	240949	333706	246597	227999	228589	161208	224946	199917	212247	213848	126031	136591	212976	175688	132945	157857	163477	314217	172848	385024	13.0855	13.4112	13.1087	13.0302	13.0328	12.6836	13.0168	12.8988	12.9587	12.9662	12.4374	12.5179	12.9621	12.7696	12.4908	12.6626	12.6976	13.351	12.7533
gi|308800158|	XP_003074860	Ot02g02140	2	2	127.32	1.59e-08	1.62784	ox21 zt0	Ox21 zt12	Rpl35p ribosomal protein L35, chloroplast precursor (IC)	724111	690507	751508	661920	673184	615938	580999	550982	638576	561495	883934	856885	997663	924900	1.01413e+06	874941	861953	1.06958e+06	981511	1.01088e+06	14.1858	14.1383	14.223	14.096	14.1129	14.024	13.9657	13.9126	14.0601	13.9315	14.3853	14.3542	14.5063	14.4306	14.5227	14.3751	14.3601	14.5759	14.49
gi|308806027|	XP_003080325	Ot07g02190	24	23	1494.91	3.99e-05	1.62508	cca1 zt0	cca1 zt12	RUBISCO SUBUNIT BINDING-PROTEIN BETA-2 SUBUNIT (60 KD CHAPERONIN (IC)	1.1196e+07	10113255	9.63404e+06	9.63305e+06	9.74672e+06	1.29447e+07	1.13193e+07	1.15456e+07	1.14962e+07	1.07127e+07	1.44368e+07	1.45895e+07	1.50751e+07	1.4315e+07	2.33624e+07	1.63619e+07	1.37188e+07	1.60703e+07	1.40109e+07	1.5843e+07	16.9242	16.8225	16.774	16.7739	16.7856	17.0693	16.9352	16.955	16.9507	16.8801	17.1784	17.189	17.2217	17.17	17.6598	17.3036	17.1274	17.2856	17.1485
gi|308809149|	XP_003081884	Ot11g00820	3	3	122.64	2.83e-09	1.61727	cca1 zt0	Ox21 zt12	RK24_TOBAC 50S ribosomal protein L24, chloroplast precursor (ISS)	1.21271e+06	1.26862e+06	1.23991e+06	1.3972e+06	1.26302e+06	1.13573e+06	1.16877e+06	1.06062e+06	1.18089e+06	1.09288e+06	1.85389e+06	1.61309e+06	1.69156e+06	2.05313e+06	1.90793e+06	1.65517e+06	1.8388e+06	1.75167e+06	1.69954e+06	1.85973e+06	14.7015	14.7466	14.7237	14.8431	14.7422	14.6359	14.6646	14.5675	14.6749	14.5975	15.1259	14.9868	15.0343	15.228	15.1547	15.0126	15.1178	15.0692	15.039
gi|308799371|	XP_003074466	Ot01g04060	5	5	289.33	0.000499947	1.6164	ox21 zt0	cca1 zt12	unnamed protein product	1.15093e+06	1.44034e+06	1.16788e+06	1.27044e+06	1.11809e+06	1.5271e+06	1.41428e+06	1.57963e+06	1.36016e+06	1.31124e+06	2.41194e+06	2.22285e+06	2.29298e+06	1.21057e+06	1.72701e+06	2.24543e+06	1.88861e+06	1.88226e+06	1.99464e+06	1.92618e+06	14.6492	14.8735	14.6638	14.748	14.6203	14.932	14.8553	14.9658	14.8163	14.7796	15.3891	15.3074	15.3385	14.6997	15.0551	15.3176	15.1445	15.1411	15.1991
gi|308803731|	XP_003079178	Ot05g00810	3	3	254	7.27e-06	1.61369	cca1 zt0	Ox21 zt12	putative photosystem I subunit V precursor (ISS)	1.38762e+07	14228596	1.20015e+07	1.54001e+07	1.48279e+07	1.22551e+07	1.33404e+07	1.26152e+07	1.42088e+07	1.31214e+07	2.01282e+07	1.78258e+07	1.79092e+07	2.59658e+07	2.39337e+07	1.68521e+07	1.94539e+07	1.92105e+07	2.15848e+07	2.13987e+07	17.1388	17.1639	16.9937	17.243	17.2052	17.0146	17.0995	17.0436	17.1625	17.0829	17.5108	17.3893	17.394	17.7654	17.6839	17.3331	17.4767	17.4641	17.5806
gi|308813287|	XP_003083950	Ot17g01900	2	2	106.05	1.71e-06	1.60971	cca1 zt12	ox21 zt0	Translation initiation factor SUI1, putative (ISS)	347732	275556	309152	320784	320928	254930	221516	255580	287976	251411	199048	193619	173722	240375	223924	180783	198210	188053	205520	205346	13.4523	13.2197	13.3347	13.3717	13.3721	13.1419	13.0014	13.1444	13.2638	13.128	12.8944	12.8668	12.7584	13.0831	13.0122	12.7982	12.8902	12.8376	12.9264
gi|113170462|	YP_717254	OstapCp51	11	10	416.27	7.15e-09	1.60835	cca1 zt0	Ox21 zt12	PsaA	2.00068e+07	1.94773e+07	1.91041e+07	1.8397e+07	1.86687e+07	1.97591e+07	1.78135e+07	1.60434e+07	1.83698e+07	2.03105e+07	2.97329e+07	3.13236e+07	2.54778e+07	3.08176e+07	3.10931e+07	2.8044e+07	2.98173e+07	2.76112e+07	3.28983e+07	2.7648e+07	17.5047	17.4779	17.4586	17.4208	17.4355	17.4923	17.3886	17.284	17.4194	17.5198	17.9009	17.953	17.7465	17.9367	17.9456	17.8424	17.9037	17.8269	18.0021
gi|308801425|	XP_003078026	Ot03g01140	2	2	142.51	7.26e-05	1.60596	cca1 zt0	cca1 zt12	unnamed protein product	584431	486334	593651	362774	587699	633041	629329	598057	635713	687829	747400	902607	811877	890568	846952	934049	804798	695947	718664	802645	13.9715	13.7878	13.9872	13.4947	13.9771	14.0514	14.0456	13.9946	14.0556	14.1344	14.2175	14.4062	14.3003	14.3928	14.3425	14.4404	14.2915	14.1462	14.1783
gi|113170436|	YP_717228	OstapCp25	36	34	3500.92	6.86e-12	1.60447	cca1 zt0	Ox21 zt12	TufA	1.03296e+08	1.01408e+08	9.61694e+07	9.64002e+07	1.00488e+08	7.74985e+07	7.62521e+07	7.80651e+07	8.09159e+07	7.69224e+07	129129206	1.19223e+08	1.26891e+08	1.28273e+08	1.21671e+08	1.11895e+08	1.13179e+08	1.19657e+08	1.07118e+08	1.22879e+08	19.1463	19.1278	19.0748	19.0772	19.1187	18.8589	18.8427	18.8662	18.9021	18.8515	19.3695	19.2897	19.352	19.3628	19.31	19.2262	19.2376	19.2933	19.1826
gi|308799235|	XP_003074398	Ot01g03380	7	5	424.95	3.15e-06	1.60363	Ox21 zt12	cca1 zt0	vacuolar-type H+-pyrophosphatase (ISS)	2.51884e+06	2.70378e+06	2.33449e+06	1.88669e+06	2.51677e+06	2.80185e+06	2.92825e+06	2.75659e+06	3.01465e+06	3.16521e+06	1.82674e+06	1.98826e+06	1.78204e+06	1.58538e+06	1.96339e+06	2.28787e+06	2.25396e+06	2.32686e+06	2.2863e+06	2.27433e+06	15.4325	15.5033	15.3565	15.1435	15.4316	15.5389	15.5831	15.5227	15.6121	15.6609	15.1112	15.1959	15.0864	14.9695	15.1833	15.3363	15.3213	15.3532	15.3356
gi|308810833|	XP_003082725	Ot13g02540	12	12	938.86	9.45e-08	1.60197	cca1 zt12	cca1 zt0	galactose-binding protein; GBP (ISS)	1.02558e+07	1.04302e+07	10093716	1.03126e+07	9.73821e+06	9.35814e+06	9.55506e+06	9.43166e+06	1.05155e+07	9.81394e+06	5.96292e+06	6.46133e+06	6.52192e+06	6.38292e+06	6.40089e+06	6.02839e+06	8.6971e+06	6.41828e+06	7.71317e+06	6.58934e+06	16.8365	16.8534	16.8206	16.842	16.7847	16.7449	16.7657	16.7527	16.8615	16.7925	16.2942	16.3745	16.3838	16.3623	16.3651	16.3051	16.6716	16.3678	16.5516
gi|308807887|	XP_003081254	Ot09g02640	22	21	1218.6	7.55e-11	1.59708	Ox21 zt12	ox21 zt0	SAHH_PETCR Adenosylhomocysteinase (ISS)	2.65022e+07	2.39001e+07	2.31289e+07	2.3164e+07	2.35042e+07	2.94997e+07	2.89047e+07	2.89821e+07	2.97324e+07	2.87072e+07	1.84809e+07	1.95262e+07	1.90678e+07	1.95484e+07	1.84331e+07	1.84325e+07	1.65361e+07	1.99969e+07	1.82086e+07	1.81337e+07	17.7859	17.6825	17.6497	17.6513	17.6658	17.893	17.8727	17.8753	17.9009	17.8658	17.4254	17.4804	17.4567	17.4815	17.4228	17.4228	17.3142	17.5042	17.4105
gi|308806249|	XP_003080436	Ot07g03300	3	3	89.79	0.0292412	1.59274	cca1 zt0	cca1 zt12	unnamed protein product	221354	302229	364337	403733	372780	295661	454208	378238	298461	309364	308517	547339	463753	658322	673078	327627	419743	424922	367131	428395	13.0007	13.3121	13.499	13.6017	13.5219	13.2901	13.7195	13.5364	13.2995	13.3354	13.3327	13.906	13.7403	14.0906	14.1128	13.3928	13.6405	13.6528	13.5066
gi|308798763|	XP_003074161	Ot01g01020	6	6	287.39	2.64e-09	1.59124	cca1 zt0	Ox21 zt12	putative 40S ribosomal protein S10 (ISS)	2.96935e+06	2.63008e+06	2.88659e+06	2.83751e+06	2.6767e+06	2.3261e+06	2.72582e+06	2.43381e+06	2.53208e+06	2.4608e+06	3.66812e+06	3.99246e+06	4.09778e+06	3.86719e+06	4.23088e+06	3.2784e+06	3.86966e+06	3.97334e+06	3.67125e+06	3.75983e+06	15.597	15.4757	15.5687	15.5516	15.4932	15.3529	15.5114	15.3981	15.4377	15.4091	15.8083	15.8931	15.9191	15.8612	15.9511	15.696	15.8618	15.8883	15.8092
gi|308808814|	XP_003081717	Ot10g02850	33	33	2302.49	1.55e-10	1.59041	ox21 zt0	cca1 zt12	unnamed protein product	5.75919e+07	5.34404e+07	5.38627e+07	5.25919e+07	5.37184e+07	5.9017e+07	5.74031e+07	6.03508e+07	6.16564e+07	5.97947e+07	7.55756e+07	7.53555e+07	7.04121e+07	8.83016e+07	8.14681e+07	8.55264e+07	8.85448e+07	8.51724e+07	8.70056e+07	8.50778e+07	18.562	18.4872	18.4951	18.4712	18.4924	18.5865	18.5588	18.6088	18.6302	18.5996	18.8338	18.8309	18.763	18.9894	18.9089	18.9575	18.9922	18.9533	18.9746
gi|308813780|	XP_003084196	Ot18g01650	2	2	59.63	5.31e-07	1.59021	cca1 zt0	Ox21 zt12	ubiquinone/menaquinone biosynthesi (ISS)	880262	759241	670783	614346	709794	657714	622239	579656	664624	614466	1.00617e+06	990000	908930	1.02795e+06	1.05815e+06	935566	924271	1.07975e+06	921629	1.12441e+06	14.3811	14.2332	14.1093	14.0215	14.1659	14.0897	14.0342	13.9633	14.1001	14.0217	14.5148	14.4986	14.4132	14.5362	14.5652	14.4421	14.4299	14.5854	14.427
gi|308811524|	XP_003083070	Ot14g02810	7	7	420.99	0.000510192	1.58776	cca1 zt12	ox21 zt0	putative Sar1 GTP binding protein (ISS)	1.94033e+06	1.75554e+06	1.74191e+06	1.69367e+06	1.80498e+06	1.63504e+06	1.55196e+06	1.64966e+06	1.58261e+06	1.5592e+06	1.17154e+06	960238	1.1951e+06	1.56921e+06	1.3295e+06	1.16366e+06	794232	1.13287e+06	1.56651e+06	971056	15.1715	15.0714	15.0636	15.0356	15.0992	15.0003	14.9482	15.0092	14.9677	14.9528	14.667	14.4681	14.6869	14.9592	14.7935	14.6602	14.2783	14.6334	14.9575
gi|308809425|	XP_003082022	Ot11g02200	2	2	98.7	0.0367911	1.58419	Ox21 zt12	ox21 zt0	asparaginyl-tRNA synthetase 1, cytoplasmic / asparagine-tRNA ligase 1 (ISS)	284098	247456	261555	245972	263842	268934	248358	320672	291788	300122	142306	242505	194479	298458	220737	177820	228486	203297	74834.1	218153	13.2502	13.1121	13.1675	13.1061	13.1763	13.1954	13.1158	13.3713	13.2769	13.3051	12.5589	13.0919	12.8712	13.2995	12.9979	12.7817	13.0324	12.9156	11.9162
gi|308805034|	XP_003079829	Ot06g02160	3	3	107.47	0.000824071	1.58306	Ox21 zt12	ox21 zt0	GlsA-related protein (ISS)	556068	352646	421468	324852	264140	329455	365233	498149	438488	313756	240104	219466	231570	247263	292233	260486	228504	249457	230556	259682	13.9218	13.4664	13.6446	13.3843	13.1774	13.3983	13.5014	13.8118	13.6842	13.3495	13.082	12.9921	13.0458	13.1114	13.2785	13.1635	13.0325	13.1202	13.0414
gi|308814332|	XP_003084471	Ot20g00900	3	3	119.16	1.22e-08	1.5799	cca1 zt12	ox21 zt0	unnamed protein product	2.20983e+06	1.98013e+06	2.1658e+06	1.70258e+06	2.09404e+06	1.89135e+06	1.68836e+06	1.72802e+06	1.85463e+06	1.91928e+06	1.25123e+06	1.34923e+06	1.26202e+06	1.38429e+06	1.36108e+06	1.21497e+06	1.31396e+06	1.25632e+06	1.38365e+06	1.25705e+06	15.3016	15.1918	15.2814	15.0408	15.2478	15.1459	15.0324	15.0556	15.1263	15.1606	14.7328	14.8082	14.7414	14.8338	14.8169	14.7034	14.7817	14.7368	14.8334
gi|308813676|	XP_003084144	Ot18g01130	4	4	193.54	8.1e-10	1.57914	cca1 zt0	Ox21 zt12	diaminopimelate decarboxylase (ISS)	655609	674833	622072	740999	582143	640513	623988	633317	648117	597634	1.04098e+06	1.01655e+06	947610	905219	1.05377e+06	948522	1.04004e+06	1.02694e+06	929203	976836	14.0865	14.1154	14.034	14.2089	13.9676	14.0632	14.037	14.0519	14.075	13.9939	14.5488	14.5251	14.4548	14.4091	14.561	14.4558	14.5479	14.5352	14.4352
gi|308804381|	XP_003079503	Ot05g04060	3	3	211.59	3.79e-06	1.57913	cca1 zt0	Ox21 zt12	RL10A_CHLRE 60S ribosomal protein L10a (ISS)	1.32486e+06	1.09125e+06	1.01563e+06	973501	1.03671e+06	867274	841969	961799	847067	893256	1.39083e+06	1.3311e+06	1.23389e+06	1.58878e+06	1.42153e+06	1.18788e+06	1.25211e+06	1.1797e+06	1.05896e+06	1.17032e+06	14.79	14.596	14.5242	14.4818	14.5447	14.3663	14.3366	14.4697	14.3427	14.3958	14.8386	14.7947	14.7188	14.9716	14.8604	14.6808	14.7335	14.6739	14.5659
gi|308801947|	XP_003078287	Ot03g03760	2	2	92.03	0.000100841	1.57911	Ox21 zt12	cca1 zt0	sterol 24-C-methyltransferase (ISS)	385476	418405	362592	396405	385275	417901	392791	364191	383159	412911	364358	238158	192943	202643	250037	305512	336936	332725	316819	359935	13.5554	13.6374	13.4942	13.5833	13.5549	13.6361	13.5742	13.4986	13.5494	13.6241	13.499	13.0738	12.8633	12.9123	13.1225	13.3229	13.4208	13.4082	13.3592
gi|113170431|	YP_717223	OstapCp20	7	7	266.2	5.7e-09	1.57892	cca1 zt0	Ox21 zt12	Rps4	1.77433e+06	1.64003e+06	1.65015e+06	2.0092e+06	1.71635e+06	1.57299e+06	1.75669e+06	1.64315e+06	1.77605e+06	1.77322e+06	2.88003e+06	2.50293e+06	2.49259e+06	2.76036e+06	2.81983e+06	2.42788e+06	2.71736e+06	2.63695e+06	2.83888e+06	2.39084e+06	15.0821	15.0034	15.0095	15.2064	15.0489	14.9616	15.0721	15.0053	15.083	15.0815	15.5665	15.4261	15.422	15.524	15.5453	15.3957	15.5083	15.4783	15.5521
gi|308801883|	XP_003078255	Ot03g03440	3	3	156.57	7.94e-08	1.57822	Ox21 zt12	ox21 zt0	FKBP-type peptidyl-prolyl cis-trans isomerase (ISS)	637759	617526	599433	593173	511070	647087	624413	633323	651761	593985	449613	439074	379161	453884	520549	393027	417616	394914	380483	410240	14.0589	14.0266	13.9969	13.9864	13.8374	14.0734	14.0377	14.0519	14.0806	13.9878	13.7093	13.6856	13.5389	13.7187	13.8558	13.5748	13.6355	13.5796	13.5423
gi|308814170|	XP_003084390	Ot20g00090	19	18	1235.43	1.58e-09	1.57487	cca1 zt12	ox21 zt0	GSA_CHLRE Glutamate-1-semialdehyde 2,1-aminomutase, chloro (ISS)	3.17384e+07	2.98179e+07	3.03443e+07	2.93178e+07	3.00458e+07	2.84659e+07	2.79034e+07	2.73581e+07	2.81114e+07	2.7078e+07	2.29952e+07	2.53293e+07	2.36214e+07	2.4445e+07	2.4168e+07	2.0125e+07	1.99087e+07	2.05379e+07	1.63632e+07	1.91138e+07	17.9662	17.9038	17.9213	17.8869	17.9114	17.8574	17.8374	17.8177	17.8448	17.8074	17.6439	17.7406	17.6708	17.7051	17.6937	17.5106	17.4998	17.5309	17.3037
gi|308812398|	XP_003083506	Ot16g00560	4	4	154.14	2.88e-09	1.57445	ox21 zt0	cca1 zt12	dihydrodipicolinate reductase family protein (ISS)	278019	238662	214563	259244	242304	238386	256736	256519	265959	249807	367576	344459	392168	394285	364809	388840	368510	371853	428211	383557	13.2286	13.076	12.9695	13.1587	13.0911	13.0748	13.149	13.1481	13.1842	13.1216	13.5078	13.4429	13.5726	13.578	13.5003	13.5641	13.5104	13.5194	13.6605
gi|308809928|	XP_003082273	Ot12g01280	2	2	70.12	1.34e-07	1.5737	ox21 zt0	Ox21 zt12	putative ABC transporter protein (ISS)	1.29728e+06	1.16663e+06	1.09519e+06	922939	1.17873e+06	1.13784e+06	1.13966e+06	1.06123e+06	1.09915e+06	1.119e+06	1.60565e+06	1.54887e+06	1.56899e+06	2.02849e+06	1.89447e+06	1.77794e+06	1.70632e+06	1.79395e+06	1.68691e+06	1.77977e+06	14.7689	14.6628	14.5996	14.4285	14.6731	14.6378	14.6394	14.5681	14.6032	14.6211	14.9822	14.9462	14.9591	15.216	15.1476	15.0841	15.043	15.0931	15.0316
gi|113170454|	YP_717246	OstapCp43	6	5	279.3	0.000138283	1.56921	cca1 zt0	Ox21 zt12	Rps9	2.8862e+06	2.52911e+06	2.50957e+06	3.7617e+06	2.41292e+06	2.17707e+06	2.17837e+06	2.31366e+06	2.36166e+06	2.43652e+06	3.30215e+06	3.35956e+06	3.29844e+06	4.21632e+06	3.81808e+06	3.63538e+06	3.83453e+06	3.55704e+06	2.81394e+06	3.19065e+06	15.5686	15.4365	15.4288	15.8335	15.3895	15.2866	15.2872	15.3475	15.368	15.3992	15.7032	15.7205	15.7021	15.9476	15.8484	15.7994	15.8527	15.7776	15.5432
gi|308798991|	XP_003074276	Ot01g02160	2	2	67.72	1.2e-05	1.5587	ox21 zt0	cca1 zt12	COG0515: Serine/threonine protein kinase (ISS)	293922	292946	279982	324625	342273	323017	331660	347196	370236	392808	358227	411540	385040	466617	425712	420785	546262	457266	526044	440296	13.2842	13.2809	13.2356	13.3836	13.4365	13.3786	13.405	13.4508	13.515	13.5742	13.4821	13.6208	13.5543	13.7464	13.6547	13.643	13.904	13.7262	13.8663
gi|308808310|	XP_003081465	Ot10g00300	8	7	441.08	3.25e-09	1.55581	cca1 zt0	Ox21 zt12	chaperonin-60, mitochondrial precursor (IC)	1.35542e+06	1.45049e+06	1.35007e+06	1.39907e+06	1.58523e+06	1.43918e+06	1.38447e+06	1.40593e+06	1.40972e+06	1.37752e+06	2.04063e+06	2.12069e+06	2.01599e+06	2.3148e+06	2.4247e+06	1.7871e+06	2.08647e+06	1.85341e+06	1.93126e+06	1.91889e+06	14.8128	14.8806	14.8088	14.8445	14.9694	14.8727	14.834	14.8494	14.8521	14.8289	15.2219	15.2604	15.2098	15.348	15.3944	15.0893	15.2441	15.1257	15.1668
gi|308804557|	XP_003079591	Ot05g04940	4	4	247.86	1.38e-05	1.55469	ox21 zt0	cca1 zt12	transporter-related (ISS)	2.27316e+06	2.5011e+06	2.39176e+06	1.97884e+06	2.61763e+06	2.73152e+06	2.43018e+06	2.38032e+06	2.73723e+06	2.93777e+06	3.76194e+06	3.48053e+06	3.17527e+06	3.74627e+06	3.32841e+06	3.80342e+06	3.13602e+06	3.59236e+06	4.53412e+06	3.22109e+06	15.3298	15.4254	15.3807	15.1912	15.4709	15.5135	15.3966	15.3759	15.5156	15.5863	15.8336	15.7558	15.6641	15.8294	15.7112	15.8446	15.6516	15.7875	16.0203
gi|308803837|	XP_003079231	Ot05g01340	7	7	324.02	1.46e-06	1.5522	ox21 zt0	Ox21 zt12	dihydrodipicolinate synthase (ISS)	803212	833548	818114	832125	775724	727812	778217	726311	701194	777680	1.04047e+06	1.22152e+06	939914	1.39925e+06	1.08795e+06	1.29308e+06	1.17628e+06	1.14047e+06	982665	1.16806e+06	14.2895	14.3266	14.3079	14.3249	14.2547	14.1909	14.2579	14.1889	14.1537	14.2572	14.5483	14.7088	14.4467	14.8446	14.593	14.7657	14.671	14.6401	14.4912
gi|308809774|	XP_003082196	Ot12g00430	4	4	194.33	1.26e-07	1.54998	ox21 zt0	cca1 zt12	Photosystem II PsbM protein (IC)	5.50159e+06	4.76088e+06	5.00207e+06	4.59045e+06	4.89566e+06	5.83991e+06	4.74174e+06	5.40829e+06	5.69843e+06	5.56102e+06	6.97902e+06	6.91968e+06	6.31727e+06	7.85363e+06	7.78506e+06	7.51384e+06	7.97568e+06	7.21611e+06	8.24997e+06	7.40733e+06	16.2137	16.0691	16.1185	16.0326	16.097	16.2734	16.0651	16.1966	16.2488	16.2244	16.4516	16.443	16.3519	16.5696	16.5609	16.5254	16.5851	16.485	16.6189
gi|308803615|	XP_003079120	Ot05g00230	6	6	386.44	0.000208041	1.54463	cca1 zt0	cca1 zt12	oxidoreductase-like (ISS)	3.08375e+06	3.14066e+06	3.1649e+06	2.84283e+06	2.71246e+06	3.58092e+06	3.35102e+06	3.52637e+06	3.55607e+06	3.18548e+06	4.35034e+06	4.85723e+06	3.21087e+06	5.44852e+06	5.21698e+06	4.96001e+06	5.29798e+06	4.64172e+06	4.17418e+06	3.727e+06	15.6348	15.6531	15.6608	15.5535	15.5065	15.7843	15.7179	15.7689	15.7773	15.6673	15.9789	16.0891	15.6752	16.204	16.1606	16.1101	16.176	16.0437	15.9376
gi|308810262|	XP_003082440	Ot12g02940	2	2	238	0.00207012	1.54351	ox21 zt0	cca1 zt12	Acyltransferase 3 (ISS)	415594	355905	303025	381441	346898	414415	431699	448422	453462	435343	476255	442752	498014	642282	519263	412978	470901	585449	767606	545801	13.6306	13.4756	13.3147	13.5449	13.4499	13.6278	13.6686	13.7066	13.7178	13.677	13.7669	13.6939	13.8115	14.0659	13.8533	13.6243	13.7555	13.9733	14.2442
gi|308807557|	XP_003081089	Ot09g00990	3	3	264.34	9.24e-06	1.5424	cca1 zt12	ox21 zt0	putative chloroplast 1-hydroxy-2-methyl-2-(ISS)	544070	505059	508251	448098	477864	447416	475158	544202	465842	475099	347501	314551	315576	438416	367736	309344	317105	273146	391748	318709	13.9	13.8256	13.8319	13.7059	13.7702	13.7044	13.7646	13.9002	13.7447	13.7644	13.4517	13.352	13.3553	13.6841	13.5083	13.3354	13.3601	13.2109	13.5715
gi|308810292|	XP_003082455	Ot12g03090	15	14	898.67	9.75e-05	1.54128	ox21 zt0	cca1 zt12	plastidic cysteine synthase 1 (ISS)	5.60092e+06	5.71315e+06	5.75839e+06	7.94926e+06	4.95251e+06	5.86671e+06	5.71571e+06	5.41227e+06	6.36989e+06	7.83009e+06	7.7168e+06	8.48556e+06	8.18067e+06	8.38677e+06	7.32971e+06	1.02337e+07	8.89973e+06	9.38984e+06	8.06297e+06	9.6124e+06	16.2316	16.2514	16.2593	16.5817	16.1086	16.278	16.2519	16.1973	16.3602	16.5666	16.5521	16.647	16.6104	16.6353	16.5006	16.8343	16.6947	16.7483	16.5959
gi|308807389|	XP_003081005	Ot09g00150	11	11	557.94	2.1e-07	1.54015	cca1 zt12	ox21 zt0	unnamed protein product	5.0146e+06	5.28415e+06	4.83119e+06	6.26752e+06	4.97223e+06	4.69939e+06	4.44459e+06	4.40443e+06	4.86227e+06	5.00791e+06	3.51146e+06	3.75039e+06	3.25725e+06	3.36269e+06	3.83173e+06	3.7258e+06	3.51678e+06	3.22326e+06	3.54106e+06	3.11461e+06	16.121	16.1734	16.0837	16.344	16.1125	16.0561	16.0003	15.9913	16.0902	16.1197	15.7647	15.8305	15.6895	15.7214	15.852	15.8239	15.7662	15.6791	15.7731
gi|113170495|	YP_717286	OstapMp22	2	2	47.94	0.0123086	1.53784	Ox21 zt12	cca1 zt0	Atp8_1	282199	278605	314946	235173	243922	287244	254966	277109	280563	346973	153609	120695	258758	211535	196238	135098	283612	210224	238357	180694	13.2435	13.2307	13.3533	13.0612	13.0978	13.2612	13.142	13.2253	13.2377	13.4502	12.6353	12.3942	13.1568	12.9553	12.8802	12.5069	13.2485	12.9491	13.0747
gi|308800950|	XP_003075256	Ot02g06530	4	4	238.26	1.06e-09	1.53547	cca1 zt0	cca1 zt12	unnamed protein product	857415	751397	793788	864696	798070	919136	781965	840829	869738	858560	1.23095e+06	1.20154e+06	1.19437e+06	1.41415e+06	1.20122e+06	1.16908e+06	1.24431e+06	1.19756e+06	1.22958e+06	1.30768e+06	14.3548	14.2228	14.2777	14.3633	14.2831	14.4243	14.2627	14.3353	14.3691	14.3562	14.7164	14.6923	14.6863	14.8552	14.692	14.6649	14.7272	14.6889	14.7153
gi|308814266|	XP_003084438	Ot20g00570	4	4	113.45	1.14e-05	1.53307	ox21 zt0	Ox21 zt12	Ribosomal protein L19 (ISS)	754298	726230	726461	860413	745860	633101	591265	611054	694487	658952	984951	893384	810073	1.06021e+06	738222	966977	1.01845e+06	906523	1.07268e+06	924125	14.2267	14.1888	14.1891	14.3583	14.2154	14.0515	13.9832	14.0161	14.1441	14.0916	14.4935	14.3959	14.298	14.5671	14.2051	14.4751	14.5269	14.4105	14.5788
gi|308805254|	XP_003079939	Ot06g03260	4	4	328.49	5.08e-08	1.53256	cca1 zt12	ox21 zt0	ribosomal protein (ISS)	3.18005e+06	2.97158e+06	3.22527e+06	2.72699e+06	3.22538e+06	2.62684e+06	2.62949e+06	2.56471e+06	2.88438e+06	2.79891e+06	2.07404e+06	2.18403e+06	2.0333e+06	2.29989e+06	2.29399e+06	1.81415e+06	2.0718e+06	2.04252e+06	1.87374e+06	2.20017e+06	15.6656	15.5978	15.6797	15.5119	15.6797	15.4744	15.4754	15.4505	15.568	15.5379	15.2382	15.2898	15.2183	15.3415	15.339	15.1043	15.2371	15.2228	15.1366
gi|193735620|	YP_717204	OstapCp01	16	16	1362.24	5.35e-08	1.53156	ox21 zt0	cca1 zt12	PsbC	7.44493e+07	6.77729e+07	6.67905e+07	6.36973e+07	6.62481e+07	8.17763e+07	7.36707e+07	7.30306e+07	7.51037e+07	7.38492e+07	8.64015e+07	9.97626e+07	9.04147e+07	1.065e+08	1.06721e+08	9.4551e+07	1.08394e+08	100023261	1.09723e+08	1.06444e+08	18.8188	18.7248	18.7102	18.6628	18.7021	18.9126	18.8083	18.7995	18.8275	18.8107	18.9677	19.1115	19.0131	19.1768	19.1789	19.0578	19.1944	19.1141	19.2066
gi|308813147|	XP_003083880	Ot17g01200	16	16	1218.8	7.48e-09	1.53105	cca1 zt12	ox21 zt0	Zn-dependent alcohol dehydrogenase (ISS)	1.29443e+07	1.17425e+07	1.27231e+07	1.10303e+07	1.19064e+07	1.0699e+07	1.09771e+07	1.09409e+07	1.10594e+07	1.07873e+07	1.04355e+07	1.09474e+07	1.11355e+07	1.08303e+07	9.97794e+06	8.45825e+06	8.21969e+06	7.99278e+06	7.73278e+06	7.01162e+06	17.0693	16.9719	17.0521	16.9093	16.9857	16.8788	16.9045	16.9012	16.9119	16.887	16.8539	16.9018	16.9188	16.891	16.809	16.6438	16.6152	16.5872	16.5541
gi|308811134|	XP_003082875	Ot14g00840	5	5	326.73	2.41e-07	1.53082	ox21 zt0	Ox21 zt12	prohibitin 1-like protein (ISS)	1.0109e+06	921356	907770	912081	1.07462e+06	885000	922611	920489	893387	957789	1.50189e+06	1.57489e+06	1.23156e+06	1.2567e+06	1.34383e+06	1.50519e+06	1.35915e+06	1.27405e+06	1.59209e+06	1.27957e+06	14.5195	14.4267	14.4119	14.4166	14.5806	14.3865	14.4281	14.4258	14.3959	14.4655	14.9154	14.9628	14.7169	14.7371	14.8042	14.9176	14.8155	14.7509	14.9737
gi|308809890|	XP_003082254	Ot12g01090	5	5	236.79	0.0245917	1.52482	cca1 zt12	cca1 zt0	putative L24 ribosomal protein (ISS)	2.83941e+06	2.80354e+06	2.98641e+06	2.18252e+06	2.85249e+06	2.44366e+06	2.30928e+06	2.36074e+06	2.41047e+06	2.4363e+06	2.037e+06	2.1896e+06	2.14425e+06	1.28525e+06	1.30523e+06	1.9477e+06	2.18635e+06	2.14331e+06	945100	2.27389e+06	15.5523	15.5395	15.6027	15.2891	15.5569	15.4022	15.3456	15.3676	15.3885	15.3991	15.2201	15.2924	15.2714	14.7596	14.775	15.1753	15.2909	15.271	14.4522
gi|308801997|	XP_003078312	Ot03g04010	2	2	79.53	0.00580555	1.52437	Ox21 zt12	cca1 zt0	putative synaptic glycoprotein SC2 (ISS)	331540	347319	363165	347997	392908	375270	351002	360377	428085	369636	245013	304808	261314	185905	239126	269889	265586	217713	423518	396308	13.4047	13.4511	13.4958	13.4531	13.5745	13.5285	13.4617	13.4881	13.6602	13.5134	13.1022	13.3206	13.1666	12.8261	13.0779	13.1989	13.1828	12.9841	13.6495
gi|308801058|	XP_003075310	Ot02g07070	2	2	120.86	0.018687	1.52047	cca1 zt0	Ox21 zt12	transducin / WD-40 repeat protein-like (ISS)	266885	262614	306622	244945	289819	195207	208526	217809	215765	222964	292848	317154	202936	422292	376874	324904	251981	263099	316578	214940	13.1877	13.1716	13.3265	13.1019	13.2702	12.875	12.941	12.9845	12.9751	13.0079	13.2806	13.3603	12.9138	13.6466	13.5328	13.3844	13.1303	13.1734	13.3585
gi|308805224|	XP_003079924	Ot06g03110	6	5	432.73	1.92e-07	1.51931	cca1 zt0	Ox21 zt12	thylakoid lumenal 17.4 kDa protein, chloroplast (ISS)	3.18951e+06	2.84589e+06	2.79936e+06	2.64144e+06	2.91448e+06	2.57525e+06	2.67243e+06	2.72076e+06	2.66641e+06	2.58373e+06	3.41175e+06	3.71617e+06	4.11602e+06	4.44833e+06	4.3908e+06	3.50257e+06	3.36293e+06	3.44669e+06	3.41625e+06	3.45738e+06	15.6685	15.5545	15.538	15.48	15.5783	15.4546	15.4916	15.5096	15.4894	15.4579	15.7359	15.8214	15.9235	16.0012	15.9882	15.7622	15.7215	15.7461	15.7372
gi|113170457|	YP_717249	OstapCp46	18	18	1095.45	6.1e-09	1.51716	cca1 zt0	cca1 zt12	AtpF	2.60156e+07	2.5588e+07	2.44129e+07	2.45363e+07	2.62652e+07	2.6633e+07	2.40163e+07	2.432e+07	2.63662e+07	2.55066e+07	3.67801e+07	3.63578e+07	3.66264e+07	4.15564e+07	4.10831e+07	3.31391e+07	3.20427e+07	3.7504e+07	3.97532e+07	3.79112e+07	17.7674	17.7508	17.7038	17.7088	17.7769	17.7908	17.6874	17.7	17.7807	17.7476	18.1136	18.1021	18.1094	18.2357	18.2243	18.0094	17.9757	18.1331	18.1913
gi|308806706|	XP_003080664	Ot08g00930	9	7	371.92	1.24e-08	1.51443	cca1 zt0	cca1 zt12	Acetyl-CoA carboxylase (ISS)	1.02473e+06	920011	922918	862360	954503	922189	986972	968911	989327	966759	1.36325e+06	1.45696e+06	1.30826e+06	1.61247e+06	1.35346e+06	1.35057e+06	1.28877e+06	1.16553e+06	1.3574e+06	1.26172e+06	14.5331	14.4253	14.4284	14.3606	14.4621	14.4277	14.4955	14.4771	14.4979	14.4749	14.8185	14.885	14.7774	14.9864	14.8113	14.8092	14.7623	14.6618	14.8142
gi|308809619|	XP_003082119	Ot11g03170	3	3	196.45	0.0181286	1.51265	cca1 zt12	ox21 zt0	unnamed protein product	680874	659311	613513	575786	714745	604499	511574	553790	594264	564844	461277	675654	458542	280981	339509	523278	248950	490385	427913	454203	14.1243	14.0921	14.0201	13.9566	14.1728	14.0053	13.8384	13.9177	13.9882	13.9375	13.7349	14.1166	13.729	13.2392	13.4284	13.861	13.1182	13.7961	13.6598
gi|308809984|	XP_003082301	Ot12g01570	2	2	104.85	6.51e-08	1.51086	cca1 zt0	cca1 zt12	proteasome family protein (ISS)	255285	225010	219979	223193	224863	236943	207130	251057	250561	245740	359913	364743	373379	304640	332288	306981	370817	368139	331550	339789	13.1433	13.017	12.9944	13.0089	13.0164	13.0687	12.9342	13.1266	13.1246	13.1052	13.4868	13.5001	13.5235	13.32	13.4069	13.3277	13.5166	13.5094	13.4047
gi|308812868|	XP_003083741	Ot16g02920	14	14	869.12	0.00209283	1.50845	cca1 zt0	Ox21 zt12	COG0137: Argininosuccinate synthase (ISS)	4.24609e+06	4.2335e+06	4.08773e+06	3.91824e+06	4.12755e+06	3.77364e+06	3.72964e+06	3.93525e+06	3.88346e+06	3.80822e+06	4.731e+06	5.50967e+06	4.1945e+06	7.51089e+06	6.91087e+06	4.38123e+06	4.53512e+06	4.21103e+06	5.34709e+06	4.09433e+06	15.9547	15.9517	15.9166	15.8743	15.9263	15.8367	15.825	15.8786	15.8654	15.8458	16.0628	16.2152	15.9424	16.525	16.4418	15.986	16.0205	15.9464	16.1852
gi|308805534|	XP_003080079	Ot06g04660	2	2	61.14	9.13e-07	1.50733	cca1 zt12	ox21 zt0	Predicted ubiquitin regulatory protein (ISS)	324094	260244	295086	276546	268977	313210	285681	271418	266669	275987	222256	204570	230390	198401	231137	183760	196958	197649	208606	158370	13.3819	13.1625	13.2882	13.2233	13.1955	13.3478	13.2558	13.2046	13.1869	13.2213	13.0047	12.9218	13.0407	12.8912	13.0439	12.8145	12.8839	12.8874	12.9413
gi|308799741|	XP_003074651	Ot01g05870	6	6	333.65	4.72e-07	1.50595	cca1 zt0	Ox21 zt12	ribosomal protein L17-like protein (ISS)	3.57469e+06	3.35233e+06	3.33643e+06	3.45407e+06	3.27091e+06	2.75757e+06	3.20285e+06	2.94341e+06	3.05646e+06	2.89538e+06	4.47275e+06	4.89317e+06	4.18165e+06	4.49106e+06	4.33326e+06	4.4019e+06	4.3974e+06	4.23879e+06	3.36845e+06	3.95555e+06	15.7825	15.7183	15.7136	15.7482	15.6937	15.523	15.6727	15.5882	15.6259	15.5718	16.0067	16.0965	15.9394	16.0107	15.975	15.9907	15.9897	15.9529	15.7231
gi|308803066|	XP_003078846	Ot04g03280	3	3	81.06	0.00888869	1.50573	ox21 zt0	Ox21 zt12	kinesin-like protein B (ISS)	982529	937294	948262	760034	987348	928732	800817	727592	920162	906069	1.17623e+06	1.37932e+06	1.68494e+06	1.01053e+06	777402	995771	1.34717e+06	1.22813e+06	1.39952e+06	1.479e+06	14.491	14.4439	14.4555	14.2343	14.4959	14.4347	14.2865	14.1906	14.4255	14.41	14.671	14.8303	15.0304	14.5191	14.2569	14.5044	14.8067	14.7142	14.8448
gi|308806700|	XP_003080661	Ot08g00900	4	4	318.17	0.0315541	1.50312	cca1 zt0	cca1 zt12	sarcosine-dimethylglycine methyltransferase (ISS)	1.59029e+06	1.38297e+06	1.3911e+06	1.45561e+06	1.50893e+06	1.6167e+06	1.67918e+06	1.74195e+06	1.75918e+06	1.73782e+06	1.57372e+06	1.79039e+06	1.66598e+06	3.44144e+06	2.5447e+06	1.66855e+06	2.35737e+06	1.86097e+06	1.86978e+06	1.97774e+06	14.9726	14.8329	14.8388	14.8841	14.9201	14.989	15.027	15.0637	15.0735	15.0613	14.9621	15.0911	15.0191	15.7445	15.4427	15.0206	15.3662	15.1298	15.1345
gi|308805562|	XP_003080093	Ot06g04800	6	6	338.06	6.04e-07	1.49961	ox21 zt0	cca1 zt12	Dynein 1-alpha heavy chain, flagellar inner arm (IC)	327731	315304	312169	302481	296536	407161	421495	481799	441877	425949	361239	369485	388902	357342	451749	431115	505192	491955	468398	434067	13.3931	13.3544	13.3444	13.3129	13.2931	13.6101	13.6447	13.7784	13.6919	13.6552	13.4904	13.513	13.5642	13.4796	13.714	13.6673	13.8258	13.7993	13.7502
gi|308807048|	XP_003080835	Ot08g02650	3	2	131.88	1.42e-05	1.49708	cca1 zt0	cca1 zt12	putative glutamate/ornithine acetyltransferase (ISS)	338455	259825	258709	267421	316806	325148	323141	341871	368645	381246	426916	447848	387363	498879	396610	371094	413940	442695	444350	433923	13.4253	13.1609	13.1566	13.1897	13.3592	13.3852	13.379	13.4353	13.5107	13.5443	13.6575	13.7054	13.5603	13.8133	13.5839	13.5174	13.6266	13.6938	13.6975
gi|308802474|	XP_003078550	Ot04g00320	6	6	473.54	1.28e-07	1.49697	Ox21 zt12	cca1 zt0	unnamed protein product	5.85225e+06	5.43741e+06	5.71483e+06	5.54662e+06	5.68241e+06	6.4694e+06	6.36743e+06	6.57672e+06	6.31759e+06	6.36578e+06	4.05912e+06	3.98849e+06	3.62835e+06	4.94162e+06	4.82369e+06	4.29193e+06	4.49192e+06	4.06298e+06	4.55107e+06	4.34655e+06	16.2755	16.202	16.2517	16.2218	16.246	16.3757	16.3599	16.3922	16.352	16.3596	15.9096	15.8921	15.7974	16.1064	16.0822	15.9654	16.0109	15.9106	16.024
gi|308809950|	XP_003082284	Ot12g01390	11	11	683	3.19e-05	1.49497	Ox21 zt12	ox21 zt0	TBA_CHLVU Tubulin alpha chain (ISS)	4.37391e+06	4.3285e+06	4.2568e+06	4.31891e+06	3.98595e+06	5.26889e+06	4.9752e+06	5.15622e+06	5.27056e+06	4.83883e+06	3.54522e+06	4.11994e+06	3.94988e+06	3.27545e+06	3.61785e+06	3.25944e+06	4.1003e+06	3.7227e+06	2.64266e+06	3.33854e+06	15.9843	15.9739	15.9572	15.9717	15.8914	16.1705	16.1131	16.1489	16.1708	16.0853	15.7743	15.9245	15.8823	15.6951	15.7945	15.6902	15.9197	15.8231	15.4804
gi|308801789|	XP_003078208	Ot03g02970	5	5	136.31	2.23e-07	1.49426	ox21 zt0	Ox21 zt12	50S ribosomal protein L28 (ISS)	1.19598e+06	1.04442e+06	1.06615e+06	1.07342e+06	1.16471e+06	1.08493e+06	1.04584e+06	991896	1.06692e+06	1.03859e+06	1.47263e+06	1.74364e+06	1.58272e+06	1.38635e+06	1.5818e+06	1.30127e+06	1.52126e+06	1.7451e+06	1.67067e+06	1.57396e+06	14.6876	14.5521	14.5727	14.5795	14.6611	14.5902	14.5535	14.5005	14.5734	14.5465	14.8957	15.0646	14.9678	14.8353	14.9672	14.772	14.9282	15.0655	15.0219
gi|308806930|	XP_003080776	Ot08g02060	7	7	329.4	2.28e-07	1.49385	cca1 zt0	cca1 zt12	unnamed protein product	1.28114e+06	1.34636e+06	1.28178e+06	1.41178e+06	1.43103e+06	1.35639e+06	1.55794e+06	1.37045e+06	1.46056e+06	1.43915e+06	2.11549e+06	2.01189e+06	2.07939e+06	2.02492e+06	1.85489e+06	1.56663e+06	2.0231e+06	2.02707e+06	2.06084e+06	1.82186e+06	14.7564	14.8061	14.7569	14.8535	14.8671	14.8135	14.952	14.8238	14.8875	14.8727	15.2579	15.2077	15.2407	15.2142	15.1265	14.9576	15.2133	15.2152	15.2318
gi|308812087|	XP_003083351	Ot15g02080	5	5	206.18	1.61e-05	1.49346	cca1 zt0	Ox21 zt12	40S ribosomal protein S24 (ISS)	1.79398e+06	1.6704e+06	1.66418e+06	2.43409e+06	1.72168e+06	1.4273e+06	1.66557e+06	1.44557e+06	1.70214e+06	1.57372e+06	2.21292e+06	2.45085e+06	2.19211e+06	2.34903e+06	2.46541e+06	2.18628e+06	2.4072e+06	2.47792e+06	2.44356e+06	2.11334e+06	15.0931	15.0217	15.018	15.3982	15.052	14.8644	15.0188	14.8772	15.0405	14.9621	15.303	15.4051	15.2935	15.3627	15.411	15.2909	15.3871	15.4161	15.4021
gi|308800306|	XP_003074934	Ot02g03250	2	2	80.77	0.000771341	1.49243	cca1 zt0	Ox21 zt12	Rab1 small GTPase from the Rab subfamily (IC)	915833	759217	791440	775664	894378	712259	773913	708992	766777	805386	996291	1.05613e+06	858059	1.52021e+06	1.1918e+06	855798	1.06227e+06	1.07317e+06	1.20872e+06	1.09291e+06	14.4207	14.2332	14.2748	14.2546	14.397	14.1693	14.2524	14.1647	14.2431	14.2922	14.5049	14.5633	14.3556	14.9275	14.6841	14.3529	14.5691	14.5793	14.6982
gi|308811833|	XP_003083224	Ot15g00800	17	17	1277.79	5.81e-09	1.49234	Ox21 zt12	cca1 zt12	Cystathionine beta-lyases/cystathionine gamma-synthases (ISS)	1.5331e+07	1.38076e+07	1.40866e+07	1.34463e+07	1.40304e+07	2.18231e+07	2.09227e+07	2.12849e+07	2.11792e+07	2.03015e+07	1.348e+07	1.42428e+07	1.34809e+07	15957458	1.41604e+07	1.56166e+07	1.69429e+07	1.79026e+07	1.63826e+07	1.81361e+07	17.2385	17.1339	17.1539	17.1074	17.1499	17.5916	17.5495	17.5667	17.5617	17.5194	17.1099	17.1649	17.1099	17.2786	17.1591	17.257	17.3385	17.3936	17.3049
gi|308800194|	XP_003074878	Ot02g02500	2	2	143.17	0.0055575	1.4909	ox21 zt0	cca1 zt12	UhpC Sugar phosphate permease, putative regulatory protein (IC)	166952	160229	126864	153297	154676	179749	156118	150063	183211	162406	235324	206366	206119	294485	149683	246583	244890	158508	251500	234612	12.7186	12.6775	12.444	12.6333	12.6422	12.7925	12.6515	12.612	12.8115	12.691	13.0619	12.9306	12.9294	13.2861	12.6094	13.1086	13.1017	12.6667	13.1283
gi|308808506|	XP_003081563	Ot10g01300	12	12	683.37	2.46e-10	1.48742	cca1 zt0	Ox21 zt12	Molecular chaperone (HSP90 family) (ISS)	5.29123e+06	4.94888e+06	5.09889e+06	4.90838e+06	5.11762e+06	4.9157e+06	4.5131e+06	4.8392e+06	4.96618e+06	4.91789e+06	6.7713e+06	6.86521e+06	7.0026e+06	7.68882e+06	7.59628e+06	6.15818e+06	6.16326e+06	6.67304e+06	6.39954e+06	6.74154e+06	16.1747	16.1078	16.1377	16.0996	16.1413	16.1011	16.0156	16.0854	16.1113	16.1015	16.4214	16.4351	16.4549	16.5484	16.5363	16.3264	16.3273	16.4067	16.3649
gi|308811238|	XP_003082927	Ot14g01360	10	10	596.43	1.17e-07	1.48425	cca1 zt0	cca1 zt12	chloroplast chaperonin 21 (ISS)	5.89125e+06	5.42289e+06	5.53805e+06	4.5615e+06	5.4313e+06	5.67505e+06	5.76528e+06	5.53107e+06	5.87795e+06	5.7539e+06	7.7868e+06	7.83998e+06	7.4381e+06	8.96932e+06	7.81053e+06	8.01045e+06	8.24178e+06	7.60366e+06	6.85191e+06	7.35475e+06	16.2821	16.1993	16.2203	16.0263	16.2008	16.2447	16.2605	16.219	16.2799	16.2585	16.5611	16.5679	16.5153	16.7025	16.5641	16.5894	16.6179	16.5373	16.4332
gi|308802786|	XP_003078706	Ot04g01880	10	10	1269.11	3.58e-10	1.48338	cca1 zt0	cca1 zt12	Photosystem I subunit III, chloroplast precursor (IC)	4.27458e+07	4.40733e+07	4.13054e+07	4.77425e+07	4.28927e+07	4.76619e+07	4.77463e+07	4.1961e+07	4.58988e+07	4.43221e+07	6.51465e+07	6.44402e+07	6.27148e+07	6.58487e+07	6.63541e+07	5.68016e+07	6.1298e+07	6.07519e+07	6.55212e+07	5.96486e+07	18.2639	18.2945	18.2297	18.3745	18.2674	18.3728	18.3746	18.2454	18.3351	18.3001	18.6853	18.6744	18.6473	18.696	18.7037	18.5482	18.6244	18.6155	18.691
gi|308803252|	XP_003078939	Ot04g04210	20	19	1303.72	3.94e-09	1.48081	cca1 zt0	Ox21 zt12	heat shock protein 70 / HSP70 (ISS)	4.77599e+06	5.23446e+06	4.75445e+06	4.38617e+06	4.51556e+06	4.6981e+06	4.53242e+06	5.12034e+06	4.54152e+06	4.21228e+06	6.99385e+06	7.13155e+06	6.60073e+06	6.60256e+06	6.88488e+06	6.13961e+06	5.86497e+06	5.94645e+06	5.84611e+06	5.8881e+06	16.0723	16.1639	16.0677	15.9871	16.0162	16.0558	16.0199	16.1419	16.0219	15.9467	16.4537	16.4732	16.3958	16.3961	16.438	16.3234	16.2777	16.2915	16.2744
gi|308801881|	XP_003078254	Ot03g03430	22	22	1648.43	7.67e-09	1.47604	cca1 zt0	Ox21 zt12	putative calcium dependent protein kinase (ISS)	1.28226e+07	1.19667e+07	1.2462e+07	1.1802e+07	1.30531e+07	1.16962e+07	11788865	1.13866e+07	1.18203e+07	1.20525e+07	1.58065e+07	1.75377e+07	1.55322e+07	1.92928e+07	1.85401e+07	1.60357e+07	1.61465e+07	1.56884e+07	1.5394e+07	1.63759e+07	17.0599	16.9908	17.0313	16.9769	17.0777	16.9679	16.9758	16.9411	16.9785	16.9979	17.2691	17.373	17.2516	17.4684	17.4286	17.2835	17.2904	17.2616	17.2426
gi|308813389|	XP_003084001	Ot17g02410	12	12	915.28	1.27e-10	1.47566	ox21 zt0	cca1 zt12	uncoupling protein-2 (ISS)	1.0247e+07	9.91905e+06	9.70254e+06	9.99585e+06	1.01246e+07	9.96955e+06	9.95472e+06	9.48619e+06	1.04006e+07	1.02259e+07	1.17686e+07	1.29445e+07	1.29757e+07	1.35518e+07	1.32693e+07	1.40511e+07	1.43981e+07	1.60203e+07	1.42755e+07	1.50219e+07	16.8356	16.8031	16.781	16.8108	16.8236	16.8082	16.8067	16.7585	16.8505	16.8336	16.9741	17.0693	17.0717	17.1152	17.0941	17.1514	17.1758	17.2825	17.1672
gi|308803562|	XP_003079094	Ot04g05770	2	2	84.26	0.000249379	1.47288	cca1 zt12	ox21 zt0	unnamed protein product	381304	357572	311618	299709	323393	327352	269241	292895	312559	303931	181294	205030	243024	285786	247228	183498	238212	261619	216831	236116	13.5445	13.4802	13.3427	13.3037	13.3798	13.3919	13.1965	13.2807	13.3457	13.3177	12.801	12.9241	13.0941	13.2561	13.1112	12.8131	13.0741	13.1678	12.98
gi|308799393|	XP_003074477	Ot01g04170	5	5	388.8	0.0303152	1.47094	cca1 zt0	ox21 zt0	unnamed protein product	1.09966e+06	1.14304e+06	1.13166e+06	1.02514e+06	1.08851e+06	949942	937342	1.04399e+06	1.01102e+06	952744	1.0728e+06	1.15118e+06	1.06654e+06	1.27409e+06	1.15356e+06	980703	842579	940802	324762	798581	14.6037	14.6423	14.6323	14.5335	14.5935	14.4573	14.444	14.5517	14.5196	14.4602	14.5789	14.6494	14.5731	14.7509	14.6515	14.4892	14.3374	14.4476	13.384
gi|308812558|	XP_003083586	Ot16g01360	6	6	245.82	0.000232482	1.47018	ox21 zt0	cca1 zt0	GMP synthetase (ISS)	673806	637959	633565	697919	589655	836336	733742	866533	782951	740356	539694	464450	613386	662463	752173	1.02423e+06	961054	813161	822375	837000	14.1138	14.0592	14.0523	14.149	13.9804	14.3299	14.1991	14.3654	14.264	14.208	13.8919	13.7418	14.0199	14.0969	14.2239	14.5326	14.4689	14.3018	14.3131
gi|308806421|	XP_003080522	Ot07g04160	4	4	137.89	0.0319125	1.46361	Ox21 zt12	ox21 zt0	chromatin-remodelling complex ATPase ISWI2 (ISS)	90458	131846	124222	153502	156277	145524	179395	171319	192659	165121	107080	130971	132195	157781	130618	98589.5	147792	137096	75632.2	124392	12.1058	12.4825	12.423	12.6346	12.6525	12.5812	12.7905	12.7444	12.8618	12.7076	12.2745	12.4759	12.4852	12.6621	12.4732	12.1919	12.5967	12.5216	11.9268
gi|308812943|	XP_003083778	Ot17g00180	2	2	106.47	8.28e-06	1.46348	Ox21 zt12	ox21 zt0	putative uroporphyrinogen decarboxylase (ISS)	812536	722751	735304	633146	749228	749750	717358	736896	773811	694317	428545	553882	580384	635233	489084	485817	455878	553302	494495	519680	14.3011	14.184	14.2012	14.0516	14.2199	14.2206	14.1765	14.2033	14.2522	14.1438	13.6613	13.9179	13.9646	14.0549	13.7934	13.7867	13.7231	13.9168	13.8044
gi|308806896|	XP_003080759	Ot08g01890	13	13	1001.96	1.71e-09	1.4634	Ox21 zt12	cca1 zt0	histone H2B (ISS)	3.35047e+08	3.18763e+08	3.1228e+08	3.04768e+08	3.20453e+08	3.75051e+08	3.37401e+08	3.48196e+08	3.7848e+08	3.69682e+08	235872789	2.41279e+08	2.32245e+08	2.69029e+08	2.5761e+08	2.37432e+08	2.64228e+08	251113458	2.52186e+08	2.6174e+08	20.3229	20.2731	20.2526	20.2282	20.2784	20.4357	20.3299	20.3614	20.4448	20.4213	19.972	19.9946	19.9564	20.1035	20.0601	19.9785	20.0855	20.0346	20.0388
gi|308810286|	XP_003082452	Ot12g03060	2	2	113.08	6.08e-08	1.46242	cca1 zt0	Ox21 zt12	putative nicotiana eukaryotic (ISS)	897997	768919	780507	791504	883727	777625	740278	729040	741018	763888	1.145e+06	1.10177e+06	1.07547e+06	1.19679e+06	967764	1.00151e+06	990121	1.11581e+06	1.02871e+06	1.09108e+06	14.4011	14.2459	14.2608	14.2748	14.3851	14.2571	14.2079	14.1926	14.2089	14.2393	14.6441	14.6056	14.5814	14.6883	14.4759	14.5102	14.4987	14.6182	14.537
gi|308814178|	XP_003084394	Ot20g00130	9	9	393.28	8.79e-08	1.4598	Ox21 zt12	cca1 zt0	putative DNA-binding protein GBP16 (ISS)	2.03601e+06	1.9721e+06	1.9984e+06	1.71282e+06	1.92911e+06	2.28639e+06	2.17707e+06	2.19033e+06	2.28516e+06	2.16205e+06	1.58361e+06	1.56263e+06	1.46078e+06	1.54137e+06	1.45607e+06	1.68944e+06	1.48019e+06	1.67258e+06	1.35998e+06	1.62568e+06	15.2196	15.1878	15.201	15.0468	15.1657	15.3356	15.2866	15.2927	15.3351	15.2797	14.9684	14.955	14.8876	14.9413	14.8844	15.0331	14.9008	15.023	14.8161
gi|308807799|	XP_003081210	Ot09g02200	2	2	150.3	0.000351275	1.45099	Ox21 zt12	ox21 zt0	unnamed protein product	225659	229769	232323	249062	225446	238078	229940	262527	248077	230932	225718	187052	229759	288661	268222	151830	208074	143796	184123	145786	13.0199	13.038	13.049	13.1186	13.019	13.0735	13.0387	13.1713	13.1146	13.043	13.0202	12.8323	13.0379	13.2662	13.1927	12.6237	12.9388	12.5693	12.8165
gi|308811006|	XP_003082811	Ot14g00200	10	10	826.24	2.08e-06	1.44974	cca1 zt0	cca1 zt12	photosystem II oxygen-evolving complex protein 1 precursor-Chlamydomonas reinhardtii (ISS)	6.96738e+07	6.6733e+07	6.38851e+07	7.36463e+07	6.52377e+07	7.09399e+07	7.45906e+07	6.51547e+07	7.33647e+07	7.39386e+07	9.77071e+07	9.29082e+07	9.37474e+07	1.02283e+08	1.0507e+08	7.83912e+07	9.6247e+07	9.09366e+07	9.6166e+07	7.51892e+07	18.7525	18.7094	18.6657	18.8079	18.6867	18.7705	18.8207	18.6854	18.8041	18.8119	19.0906	19.0403	19.0493	19.1364	19.1633	18.8704	19.0756	19.0188	19.0747
gi|308804355|	XP_003079490	Ot05g03930	5	4	208.51	4.13e-08	1.44722	cca1 zt12	ox21 zt0	40S ribosomal protein S16 (ISS)	3.07496e+06	2.67427e+06	2.6579e+06	2.59169e+06	2.59784e+06	2.1789e+06	2.25598e+06	2.36696e+06	2.32205e+06	2.28544e+06	1.90713e+06	2.13536e+06	2.03043e+06	2.07925e+06	1.85853e+06	1.93007e+06	1.74244e+06	1.89916e+06	1.95172e+06	1.87163e+06	15.6319	15.4923	15.4862	15.461	15.4633	15.2875	15.3222	15.3703	15.3511	15.3352	15.1543	15.2673	15.2169	15.2407	15.1284	15.1662	15.0639	15.1501	15.1774
gi|308803154|	XP_003078890	Ot04g03720	5	5	310.27	4.12e-06	1.44715	cca1 zt12	ox21 zt0	acyl desaturase (ISS)	1.28761e+06	1.2225e+06	1.10271e+06	1.07133e+06	1.37265e+06	896095	978139	1.00845e+06	1.01014e+06	1.03777e+06	1.06902e+06	1.20732e+06	1.27078e+06	1.24392e+06	1.2042e+06	899129	913970	763002	758632	850602	14.7614	14.7096	14.6064	14.5776	14.8254	14.3989	14.4866	14.5171	14.5187	14.5457	14.5754	14.6971	14.7483	14.7269	14.6945	14.4023	14.4187	14.2382	14.2324
gi|308810280|	XP_003082449	Ot12g03030	24	24	1745.46	2.48e-07	1.44708	ox21 zt0	cca1 zt12	RuBisCO subunit binding-protein alpha subunit, chloroplast precursor	1.19925e+07	1.08355e+07	1.05496e+07	1.00884e+07	1.10999e+07	1.21378e+07	1.17366e+07	1.15265e+07	1.22134e+07	1.15602e+07	1.3182e+07	1.46827e+07	1.38777e+07	1.73513e+07	1.57745e+07	1.66132e+07	1.56896e+07	1.51396e+07	1.55309e+07	1.59879e+07	16.9929	16.8915	16.8648	16.82	16.9156	17.005	16.9714	16.9533	17.0112	16.9562	17.0875	17.1953	17.1389	17.3623	17.2671	17.3189	17.2617	17.226	17.2515
gi|308804459|	XP_003079542	Ot05g04450	2	2	80.65	0.0440431	1.44429	ox21 zt0	cca1 zt12	glutathione S-transferase (ISS)	234073	153756	124668	165881	138238	184479	198589	232205	151788	164592	149722	216994	272435	243417	270058	221979	190387	323547	226987	216532	13.0565	12.6363	12.4266	12.7122	12.5299	12.8184	12.8921	13.0485	12.6234	12.7044	12.6097	12.9808	13.2083	13.0957	13.1995	13.0035	12.85	13.3802	13.0258
gi|308808944|	XP_003081782	Ot10g03490	7	6	377.54	1.59e-05	1.44217	Ox21 zt12	ox21 zt0	Ribokinase (ISS)	3.42659e+06	3.07686e+06	3.3179e+06	2.3937e+06	2.97341e+06	3.00246e+06	3.05444e+06	3.09457e+06	3.15588e+06	3.04784e+06	2.49772e+06	2.39384e+06	2.24216e+06	2.50532e+06	2.28229e+06	2.27827e+06	1.99034e+06	2.34923e+06	1.80615e+06	2.2233e+06	15.7402	15.6326	15.708	15.3815	15.5984	15.6081	15.6253	15.6383	15.6579	15.6231	15.424	15.3816	15.3161	15.4271	15.3338	15.3321	15.197	15.3627	15.0999
gi|308807180|	XP_003080901	Ot08g03310	4	4	224.88	8.88e-06	1.44176	cca1 zt0	Ox21 zt12	unnamed protein product	1.53289e+06	1.62259e+06	1.66497e+06	1.53276e+06	1.62911e+06	1.39153e+06	1.36148e+06	1.437e+06	1.51162e+06	1.40014e+06	1.84414e+06	1.82238e+06	1.98685e+06	2.28354e+06	2.30215e+06	1.46178e+06	1.74793e+06	1.71762e+06	1.50633e+06	1.54674e+06	14.9358	14.9927	15.0185	14.9357	14.9967	14.8391	14.8172	14.8712	14.9218	14.8452	15.1207	15.1088	15.1952	15.3344	15.3425	14.8883	15.0671	15.0496	14.9183
gi|308805288|	XP_003079956	Ot06g03415	2	2	101.18	5.66e-05	1.44166	cca1 zt0	Ox21 zt12	SYNAPTOBREVIN-RELATED PROTEIN 1 (IC)	367089	294326	355640	341385	378858	327805	327977	316632	367709	379402	462444	474686	428548	596478	516824	366719	446356	390182	418809	416391	13.5065	13.2856	13.4748	13.4339	13.5381	13.3933	13.3938	13.3586	13.5082	13.5395	13.7374	13.7636	13.6613	13.9919	13.8486	13.5055	13.702	13.5675	13.6383
gi|113170452|	YP_717244	OstapCp41	2	2	127.29	3.79e-05	1.44147	cca1 zt0	Ox21 zt12	Rps11	762251	823581	781839	995765	849613	756352	602261	751936	708213	646797	1.05673e+06	1.00665e+06	879994	1.00545e+06	1.0467e+06	874227	884597	1.04705e+06	1.04244e+06	976127	14.2372	14.3146	14.2626	14.5044	14.3457	14.2294	14.0016	14.2236	14.1636	14.0729	14.5638	14.5153	14.3808	14.5141	14.5543	14.3742	14.386	14.5546	14.5502
gi|308800064|	XP_003074813	Ot02g00920	13	12	520.32	2.01e-05	1.43952	ox21 zt0	Ox21 zt12	outer envelope membrane protein OEP75 precursor-garden pea gb|AAA5 (ISS)	1.54283e+06	1.59023e+06	1.4818e+06	1.68519e+06	1.78792e+06	1.45977e+06	1.45236e+06	1.36525e+06	1.66627e+06	1.76885e+06	2.04362e+06	2.14725e+06	1.89617e+06	2.65703e+06	2.33417e+06	1.92841e+06	2.4452e+06	2.15713e+06	2.22606e+06	2.34551e+06	14.9423	14.9725	14.9019	15.0305	15.0897	14.8869	14.8818	14.82	15.0192	15.079	15.2234	15.2728	15.1485	15.4859	15.3563	15.1654	15.4028	15.2774	15.3089
gi|308812921|	XP_003083767	Ot17g00070	10	9	629.26	5.17e-07	1.43917	cca1 zt12	ox21 zt0	heat shock protein 90 (ISS)	5.10159e+06	4.73755e+06	4.85018e+06	4.7583e+06	4.88356e+06	4.58174e+06	4.21897e+06	4.18678e+06	4.35409e+06	4.52769e+06	3.8888e+06	4.11515e+06	3.28796e+06	3.94722e+06	3.36195e+06	3.28037e+06	3.54442e+06	3.6497e+06	3.1314e+06	3.3005e+06	16.1382	16.0642	16.0877	16.0685	16.0945	16.0307	15.9482	15.9406	15.9798	16.0189	15.8668	15.9233	15.6989	15.8817	15.7212	15.6966	15.774	15.8033	15.6501
gi|308802856|	XP_003078741	Ot04g02230	12	11	573.8	1.78e-05	1.43894	cca1 zt12	ox21 zt0	Magnesium chelatase H subunit (ISS)	1.91739e+06	1.78916e+06	1.89294e+06	1.96863e+06	1.88467e+06	1.63221e+06	1.57172e+06	1.59878e+06	1.61645e+06	1.58111e+06	1.52115e+06	1.75954e+06	1.3872e+06	2.00387e+06	1.85162e+06	1.30727e+06	1.26067e+06	1.36836e+06	1.34601e+06	1.28696e+06	15.1596	15.0904	15.1468	15.186	15.1424	14.9986	14.9608	14.9779	14.9889	14.9668	14.9281	15.0737	14.8359	15.2037	15.1247	14.7766	14.7403	14.8223	14.8058
gi|308801152|	XP_003075355	Ot02g07540	4	4	213.34	0.00800697	1.43427	ox21 zt0	cca1 zt12	unnamed protein product	3.61239e+06	3.10384e+06	3.21026e+06	3.07865e+06	3.14394e+06	4.04251e+06	3.3301e+06	3.6659e+06	3.38644e+06	3.44154e+06	3.62071e+06	5.05356e+06	4.94535e+06	2.66859e+06	3.633e+06	4.29016e+06	4.58836e+06	4.86227e+06	4.47895e+06	4.94244e+06	15.793	15.6413	15.675	15.6331	15.6541	15.9055	15.7117	15.8077	15.7284	15.7446	15.7953	16.1288	16.1071	15.4902	15.7987	15.965	16.0322	16.0902	16.008
gi|308807377|	XP_003080999	Ot09g00090	9	9	629.48	2.62e-07	1.43078	cca1 zt0	Ox21 zt12	thioredoxin peroxidase (ISS)	5.71082e+06	5.71975e+06	5.95217e+06	6.78642e+06	5.42988e+06	5.42994e+06	5.57433e+06	5.54562e+06	5.7663e+06	5.58568e+06	7.12642e+06	8.35401e+06	8.07084e+06	7.82505e+06	8.54516e+06	6.50585e+06	7.0176e+06	6.81156e+06	6.47661e+06	6.47578e+06	16.251	16.2526	16.2924	16.4236	16.2006	16.2006	16.2268	16.2217	16.2607	16.2289	16.4725	16.6314	16.5969	16.566	16.654	16.3814	16.4571	16.4273	16.3769
gi|308807477|	XP_003081049	Ot09g00590	3	3	191.64	0.0017261	1.42988	Ox21 zt12	cca1 zt0	potential cell surface flocculin (ISS)	709619	567952	640127	523771	560919	624226	595097	646041	710277	782136	399041	431981	428665	602750	485862	462623	477073	577602	551886	550692	14.1656	13.9429	14.0626	13.862	13.9305	14.0374	13.9896	14.0718	14.1666	14.2629	13.59	13.6693	13.6616	14.0024	13.7868	13.7378	13.7686	13.9598	13.9142
gi|308811414|	XP_003083015	Ot14g02240	44	44	2945.59	2.46e-08	1.429	ox21 zt0	cca1 zt12	ferredoxin-dependent glutamate synthase (ISS)	2.56726e+07	23436140	2.37461e+07	2.19659e+07	2.379e+07	2.61589e+07	2.4689e+07	2.54116e+07	2.63302e+07	2.52506e+07	3.43076e+07	3.32936e+07	3.34647e+07	3.49359e+07	3.27819e+07	3.41116e+07	3.10012e+07	3.69961e+07	3.02061e+07	3.71795e+07	17.7541	17.6629	17.6761	17.5981	17.6779	17.7728	17.715	17.7439	17.7794	17.7375	18.044	18.014	18.0192	18.0622	17.9985	18.0383	17.9427	18.1195	17.9167
gi|113170496|	YP_717287	OstapMp23	7	7	474.7	2.76e-06	1.42769	cca1 zt0	Ox21 zt12	Ymf39_1	2.39136e+06	2.23081e+06	2.16586e+06	2.41759e+06	2.28882e+06	2.26278e+06	2.08284e+06	2.08106e+06	2.39345e+06	2.40532e+06	3.0344e+06	2.9279e+06	2.80501e+06	3.70489e+06	3.55432e+06	2.96105e+06	3.42236e+06	2.91338e+06	2.9751e+06	2.93716e+06	15.3805	15.311	15.2815	15.3914	15.3367	15.3253	15.2424	15.2415	15.3814	15.3863	15.6187	15.5829	15.5401	15.8183	15.7768	15.5942	15.739	15.578	15.5989
gi|308807935|	XP_003081278	Ot09g02880	17	16	1003.29	2.07e-08	1.42746	cca1 zt0	Ox21 zt12	FTSH_MEDSA Cell division protein ftsH homolog, chloroplast precursor (ISS)	7.75883e+06	7.49265e+06	7.0801e+06	7.20583e+06	7.45813e+06	6.78704e+06	6.58377e+06	6.16552e+06	6.59112e+06	6.4771e+06	8.88583e+06	9.27851e+06	8.62721e+06	9.99852e+06	9.75166e+06	8.49207e+06	9.66214e+06	8.57246e+06	8.2109e+06	8.69377e+06	16.5575	16.5226	16.4659	16.4835	16.518	16.4237	16.3933	16.3276	16.3944	16.3769	16.6931	16.7364	16.6636	16.8111	16.7861	16.6478	16.7769	16.6572	16.6141
gi|308809669|	XP_003082144	Ot11g03420	4	4	215.67	0.000927081	1.42604	Ox21 zt12	cca1 zt0	RNA polymerase I-associated factor-PAF67 (ISS)	244834	227232	218893	237893	335966	263229	272411	273449	369503	333690	213416	203411	210283	227743	205625	217271	195072	223292	214888	226173	13.1015	13.0269	12.9895	13.0727	13.4179	13.1739	13.2082	13.212	13.5131	13.4111	12.9641	12.9161	12.9494	13.0291	12.927	12.982	12.8743	13.0094	12.971
gi|308803679|	XP_003079152	Ot05g00550	3	3	113.04	0.000184589	1.42472	cca1 zt0	cca1 zt12	putative adenylate kinase (ISS)	585547	492368	570413	494424	535788	690322	611800	625448	677376	627940	587521	749494	792038	876675	810439	745321	640161	844725	754377	810862	13.9734	13.8001	13.9473	13.8043	13.8846	14.1381	14.0173	14.0394	14.1191	14.0433	13.9768	14.2203	14.2755	14.377	14.2985	14.2147	14.0626	14.3399	14.2268
gi|308804023|	XP_003079324	Ot05g02270	8	8	428.18	3.6e-07	1.42339	ox21 zt0	cca1 zt12	thioredoxin x (ISS)	2.62722e+06	2.5212e+06	2.5526e+06	2.55336e+06	2.81696e+06	2.80027e+06	2.82878e+06	2.92325e+06	2.87779e+06	3.05896e+06	2.9888e+06	3.43454e+06	3.24232e+06	3.64144e+06	3.73076e+06	3.44356e+06	3.98258e+06	3.63035e+06	3.89533e+06	3.65386e+06	15.4746	15.4334	15.4458	15.4461	15.5443	15.5384	15.5485	15.5814	15.5657	15.6267	15.6035	15.7425	15.6849	15.801	15.8253	15.7452	15.8906	15.798	15.8684
gi|308808354|	XP_003081487	Ot10g00520	8	8	572.26	3.07e-08	1.42178	Ox21 zt12	cca1 zt0	2-oxoglutarate/malate translocator (ISS)	3.29154e+06	2.96404e+06	3.10247e+06	2.85115e+06	3.09327e+06	3.91652e+06	3.63969e+06	3.80077e+06	4.08513e+06	4.01803e+06	2.67282e+06	2.87081e+06	2.72262e+06	2.86863e+06	2.55231e+06	2.87665e+06	2.66682e+06	2.75353e+06	3.0754e+06	2.76933e+06	15.7	15.5952	15.6409	15.5564	15.6379	15.8739	15.8006	15.8439	15.916	15.8994	15.4918	15.5633	15.5103	15.5625	15.4457	15.5653	15.4895	15.5215	15.6321
gi|308805673|	XP_003080148	Ot07g00420	6	6	276.66	0.0101334	1.41948	Ox21 zt12	cca1 zt12	cleavage and polyadenylation specificity factor (ISS)	388607	376830	364738	334640	283507	481964	490733	532866	492066	484074	458870	487949	361422	394007	474846	446925	409196	370769	216537	354902	13.5635	13.5327	13.5001	13.414	13.2481	13.7788	13.7968	13.8792	13.7995	13.7831	13.7297	13.7911	13.4909	13.5773	13.7639	13.7033	13.6151	13.5165	12.9787
gi|308812115|	XP_003083365	Ot15g02220	6	6	162.64	0.0076021	1.41922	Ox21 zt12	cca1 zt0	myb family transcription factor (ISS)	427812	477944	464360	526152	480830	513197	603194	507706	541389	508546	343277	479997	441320	268182	351385	394394	424742	510960	557097	527220	13.6596	13.7704	13.7416	13.8665	13.7764	13.8416	14.0031	13.8308	13.895	13.8325	13.4394	13.7747	13.6907	13.1926	13.4628	13.5783	13.6524	13.8372	13.9236
gi|308806680|	XP_003080651	Ot08g00800	11	10	619.45	0.000131858	1.41797	ox21 zt0	cca1 zt12	Medium-chain acyl-CoA dehydrogenase (ISS)	1.99179e+06	1.82372e+06	1.68122e+06	1.71084e+06	1.81756e+06	1.9234e+06	1.82248e+06	1.82636e+06	1.91886e+06	1.84535e+06	2.47861e+06	2.2372e+06	2.52161e+06	2.66335e+06	2.60423e+06	2.45043e+06	2.09296e+06	2.33146e+06	3.53511e+06	2.38741e+06	15.1977	15.1095	15.0282	15.0456	15.1062	15.1628	15.1089	15.111	15.1604	15.1213	15.4164	15.3139	15.4336	15.4882	15.4658	15.4049	15.2472	15.3552	15.7714
gi|308804593|	XP_003079609	Ot05g05120	3	3	143.43	0.000269538	1.41092	cca1 zt12	ox21 zt0	Mg-chelatase subunit (ISS)	525059	541328	538894	473083	573201	500028	494109	550270	523152	529790	397891	477596	432983	507044	479870	379424	439026	402876	279217	378778	13.8644	13.8949	13.8904	13.7602	13.9521	13.8156	13.8037	13.9113	13.8608	13.8734	13.5871	13.7697	13.6716	13.8295	13.7744	13.5396	13.6855	13.5995	13.2329
gi|308800774|	XP_003075168	Ot02g05650	7	6	364.43	0.0283587	1.41045	cca1 zt12	ox21 zt0	40S ribosomal protein S14 (ISS)	4.44248e+06	4.17812e+06	4.13316e+06	3.49047e+06	4.79934e+06	3.41495e+06	3.3481e+06	3.50562e+06	3.71358e+06	3.95311e+06	3.99268e+06	2.48531e+06	3.99069e+06	3.21208e+06	2.89376e+06	2.61977e+06	3.42673e+06	4.03189e+06	2.6646e+06	2.17674e+06	15.9999	15.9385	15.9277	15.7587	16.0771	15.7368	15.717	15.763	15.8207	15.8832	15.8931	15.4191	15.8926	15.6756	15.5712	15.4717	15.7403	15.9029	15.4887
gi|308799914|	XP_003074738	Ot02g00170	6	3	672.02	0.0098339	1.40887	ox21 zt0	cca1 zt12	H2a Histone H2A, probable (IC)	1.98411e+07	2.44352e+07	2.09508e+07	2.38083e+07	1.83144e+07	2.88804e+07	2.65906e+07	2.82411e+07	2.89044e+07	2.56473e+07	2.8108e+07	2.81669e+07	2.99146e+07	1.70535e+07	1.95925e+07	2.89581e+07	2.81242e+07	3.10492e+07	2.89863e+07	3.41239e+07	17.4964	17.7047	17.5508	17.6787	17.4163	17.8718	17.7892	17.8494	17.8727	17.7531	17.8447	17.8468	17.907	17.345	17.4838	17.8745	17.8453	17.9442	17.8755
gi|308805733|	XP_003080178	Ot07g00720	8	6	392.49	4.68e-05	1.40807	cca1 zt12	ox21 zt0	YptC1 (ISS)	2.86922e+06	2.89317e+06	2.78735e+06	2.59721e+06	3.00596e+06	2.68509e+06	2.58621e+06	2.47382e+06	2.72398e+06	2.76835e+06	3.28739e+06	2.8953e+06	2.54623e+06	2.46977e+06	2.72906e+06	1.86749e+06	2.13859e+06	2.36556e+06	1.95296e+06	1.72664e+06	15.5627	15.571	15.5337	15.4631	15.6093	15.4964	15.4589	15.4144	15.5108	15.5269	15.6988	15.5717	15.4433	15.4128	15.5126	15.1333	15.2688	15.3697	15.178
gi|308800570|	XP_003075066	Ot02g04630	15	14	884.86	3.27e-07	1.40775	cca1 zt12	ox21 zt0	Ggh geranylgeranyl reductase (IC)	1.13131e+07	1.13182e+07	1.04287e+07	1.10313e+07	1.03006e+07	1.14531e+07	1.05729e+07	1.0092e+07	1.12206e+07	1.08181e+07	8.71616e+06	8.29777e+06	7.60871e+06	1.01775e+07	8.92221e+06	7.56074e+06	7.51543e+06	7.7543e+06	8.00038e+06	7.80647e+06	16.9346	16.9351	16.8532	16.9094	16.8409	16.9469	16.8669	16.8204	16.9264	16.8899	16.6738	16.6246	16.538	16.8288	16.6972	16.5316	16.5256	16.5569	16.5881
gi|308798739|	XP_003074149	Ot01g00900	38	38	2650.62	9.93e-08	1.40754	ox21 zt0	cca1 zt12	P-type ATPase (ISS)	3.43043e+07	3.32005e+07	3.27035e+07	2.70354e+07	3.36612e+07	3.31699e+07	3.28188e+07	3.17905e+07	3.45934e+07	3.45211e+07	4.22478e+07	4.15824e+07	4.2495e+07	4.88918e+07	4.34036e+07	4.43955e+07	4.50094e+07	4.64463e+07	4.4051e+07	4.65787e+07	18.0439	18.0112	17.9961	17.8058	18.025	18.0103	17.9997	17.9678	18.0523	18.0502	18.2522	18.2363	18.258	18.3983	18.2792	18.3018	18.3155	18.347	18.294
gi|308806954|	XP_003080788	Ot08g02180	3	3	137.58	0.000995424	1.40514	cca1 zt0	ox21 zt0	ftsZ1 (ISS)	809363	785071	824157	685269	825370	764154	754677	848891	799869	769130	961250	913349	933607	914442	887836	781463	776932	659332	551885	511546	14.2972	14.2667	14.3153	14.1307	14.3167	14.2397	14.2272	14.3448	14.2854	14.2462	14.4691	14.418	14.44	14.4192	14.3897	14.2621	14.2563	14.0921	13.9142
gi|308806978|	XP_003080800	Ot08g02300	11	11	632.09	1.15e-06	1.40297	Ox21 zt12	cca1 zt0	phosphoglycolate phosphatase precursor (ISS)	4.85042e+06	4.86688e+06	4.8075e+06	5.80868e+06	4.56777e+06	5.97776e+06	5.72101e+06	5.70996e+06	6.05363e+06	5.75608e+06	4.46605e+06	4.30558e+06	3.77478e+06	4.24552e+06	4.03423e+06	5.82527e+06	6.05352e+06	5.98111e+06	5.14775e+06	5.85481e+06	16.0877	16.0911	16.0788	16.268	16.0277	16.2967	16.2528	16.2509	16.3093	16.2589	16.0052	15.9686	15.837	15.9545	15.9035	16.2709	16.3093	16.2973	16.1472
gi|308799585|	XP_003074573	Ot01g05090	9	9	363.25	1.08e-06	1.40241	cca1 zt0	cca1 zt12	Molecular co-chaperone STI1 (ISS)	921592	1.18328e+06	1.18296e+06	1.14861e+06	1.15352e+06	1.13341e+06	1.07079e+06	1.14749e+06	1.21346e+06	1.10242e+06	1.41999e+06	1.59128e+06	1.43776e+06	1.71124e+06	1.67912e+06	1.40598e+06	1.62773e+06	1.55389e+06	1.53916e+06	1.63139e+06	14.427	14.6769	14.6767	14.6472	14.6515	14.6339	14.5771	14.6462	14.7021	14.6062	14.8593	14.9732	14.8717	15.0459	15.0269	14.8494	14.9958	14.9494	14.9399
gi|308807583|	XP_003081102	Ot09g01120	24	24	1617.84	6.45e-12	1.40209	cca1 zt0	cca1 zt12	ATPG_CHLRE ATP synthase gamma (ISS)	4.27038e+07	4.19389e+07	3.88896e+07	4.48837e+07	4.36037e+07	4.38323e+07	4.34457e+07	4.12673e+07	4.45078e+07	4.42334e+07	5.84955e+07	5.8724e+07	5.87531e+07	6.1156e+07	6.01428e+07	5.69781e+07	5.72553e+07	5.74515e+07	5.76299e+07	5.66163e+07	18.2629	18.2449	18.1694	18.3127	18.2838	18.289	18.2802	18.2287	18.3043	18.2981	18.5776	18.5815	18.582	18.6221	18.6054	18.5513	18.5562	18.5596	18.5627
gi|308813939|	XP_003084275	Ot19g00300	11	10	585.94	0.00017326	1.40166	cca1 zt0	cca1 zt12	glycine hydroxymethyltransferase, putative / serine hydroxymethyltransferase, putative / serine/threonine aldolase, putative (ISS)	2.38357e+06	2.5589e+06	2.56864e+06	2.22264e+06	2.52798e+06	2.76249e+06	2.66562e+06	2.78878e+06	2.9656e+06	2.90466e+06	3.32334e+06	3.59013e+06	3.51184e+06	3.24149e+06	3.51999e+06	3.10978e+06	2.58965e+06	3.40447e+06	2.41858e+06	3.3125e+06	15.3773	15.4482	15.452	15.3074	15.4361	15.5248	15.4891	15.5343	15.5957	15.575	15.7096	15.7868	15.7648	15.6847	15.7671	15.6432	15.4602	15.7337	15.3918
gi|308799049|	XP_003074305	Ot01g02450	5	5	204.58	3.78e-05	1.39786	cca1 zt0	cca1 zt12	coatomer complex subunit, putative; 33791-27676 (ISS)	505977	429929	500684	486413	498540	480449	470354	498898	510343	483136	599529	643873	728713	683067	729788	523847	611553	661030	807044	618006	13.8274	13.6645	13.8169	13.788	13.8126	13.7756	13.7544	13.8133	13.836	13.7812	13.997	14.0684	14.1922	14.1275	14.1937	13.8621	14.0169	14.0947	14.2943
gi|308806175|	XP_003080399	Ot07g02930	8	8	404.56	9.55e-06	1.39769	cca1 zt0	ox21 zt0	AGPSU1 (ISS)	2.36586e+06	2.17852e+06	2.20341e+06	1.87412e+06	2.25732e+06	1.88894e+06	1.75085e+06	1.89909e+06	2.07316e+06	2.00391e+06	2.1725e+06	2.27922e+06	2.31068e+06	2.52806e+06	2.5531e+06	1.65888e+06	1.88002e+06	1.69364e+06	1.59717e+06	1.64398e+06	15.3698	15.2873	15.2987	15.1368	15.3228	15.1447	15.0688	15.15	15.2377	15.2038	15.2845	15.3325	15.3462	15.4361	15.446	15.0148	15.1399	15.0355	14.9769
gi|308799239|	XP_003074400	Ot01g03400	7	7	403.29	4.58e-07	1.3942	ox21 zt0	Ox21 zt12	NADH pyrophosphatase (ISS)	1.10424e+07	1.01307e+07	1.00483e+07	10425571	1.02487e+07	9.39506e+06	9.8189e+06	9.01502e+06	1.02105e+07	9.4153e+06	1.19432e+07	1.25258e+07	1.1354e+07	1.32647e+07	1.45355e+07	1.35849e+07	1.32112e+07	1.34452e+07	1.23298e+07	1.4148e+07	16.9104	16.8242	16.8161	16.8529	16.8358	16.7488	16.793	16.7076	16.8321	16.751	16.9888	17.0364	16.9382	17.0938	17.1853	17.1176	17.0897	17.1073	17.0207
gi|308799163|	XP_003074362	Ot01g03010	36	35	1956.47	3.53e-11	1.39297	ox21 zt0	cca1 zt12	oxidoreducta (ISS)	1.51694e+07	1.41103e+07	1.41625e+07	1.38682e+07	1.44827e+07	1.44396e+07	1.37811e+07	1.40103e+07	1.49317e+07	1.4748e+07	1.96476e+07	1.97874e+07	1.84223e+07	2.11861e+07	2.07472e+07	2.04542e+07	1.94668e+07	2.00428e+07	1.94338e+07	2.06085e+07	17.2279	17.1556	17.1593	17.1383	17.1816	17.1786	17.132	17.1484	17.2121	17.1998	17.4866	17.4937	17.4222	17.562	17.5411	17.5268	17.4774	17.5065	17.4757
gi|308810553|	XP_003082585	Ot13g01140	4	4	140.27	6.88e-05	1.39078	Ox21 zt12	ox21 zt0	putative nucleosome assembly protein (ISS)	804529	744819	730436	542865	688043	887881	895418	853506	897164	833806	656975	608446	612224	684091	660385	632158	613440	632765	573764	688391	14.2912	14.214	14.1945	13.8978	14.1348	14.3897	14.3982	14.3503	14.4001	14.3269	14.0885	14.0118	14.018	14.129	14.0937	14.05	14.02	14.051	13.9531
gi|308799531|	XP_003074546	Ot01g04830	17	14	1316.47	0.00613483	1.3886	ox21 zt0	Ox21 zt12	FtsH-like protein Pftf precursor (ISS)	1.33838e+07	1.36364e+07	1.27708e+07	1.23015e+07	1.41563e+07	1.28367e+07	1.18666e+07	1.16724e+07	1.17053e+07	1.2553e+07	1.36528e+07	1.61926e+07	1.42024e+07	1.66635e+07	1.88726e+07	1.11042e+07	1.85434e+07	1.79372e+07	1.87232e+07	1.78881e+07	17.1027	17.1214	17.0558	17.0184	17.1588	17.061	16.9824	16.9659	16.9687	17.0386	17.1226	17.2932	17.1621	17.3219	17.4464	16.916	17.4288	17.3955	17.4384
gi|308801060|	XP_003075311	Ot02g07080	11	11	713.53	1.32e-08	1.38654	cca1 zt0	Ox21 zt12	30S ribosomal protein S1 (ISS)	4.03944e+06	3.9655e+06	3.70134e+06	3.47162e+06	3.80658e+06	3.59299e+06	3.55658e+06	3.3245e+06	3.48565e+06	3.58556e+06	4.88653e+06	5.06021e+06	4.62154e+06	5.02287e+06	4.73608e+06	4.30509e+06	4.96911e+06	4.87346e+06	4.93118e+06	5.04287e+06	15.9048	15.8863	15.8174	15.7533	15.8454	15.7876	15.7775	15.71	15.7573	15.7856	16.0951	16.1301	16.0394	16.1227	16.0639	15.9685	16.1119	16.0925	16.1042
gi|308809315|	XP_003081967	Ot11g01650	17	17	1121.81	1.98e-07	1.3863	ox21 zt0	Ox21 zt12	unnamed protein product	2.6922e+07	2.59111e+07	2.56765e+07	2.39398e+07	2.57024e+07	2.387e+07	2.30234e+07	2.05338e+07	2.44387e+07	2.62954e+07	3.06906e+07	3.14828e+07	3.10959e+07	3.21417e+07	3.20658e+07	3.22079e+07	3.4294e+07	2.99751e+07	3.28687e+07	3.44609e+07	17.8016	17.7633	17.7542	17.6842	17.7552	17.6813	17.6452	17.5307	17.7048	17.7781	17.9326	17.9581	17.9457	17.9788	17.9764	17.9809	18.0436	17.909	18.0012
gi|308810399|	XP_003082508	Ot13g00370	6	5	208.2	0.000432061	1.38594	cca1 zt0	cca1 zt12	putative metalloprotease (ISS)	284174	281024	259445	300587	233876	321752	306207	304172	318136	281485	336613	414577	362891	371868	397696	374249	350002	420237	280104	389821	13.2505	13.2393	13.1594	13.3066	13.0557	13.3747	13.3252	13.3185	13.3634	13.241	13.4198	13.6282	13.495	13.5194	13.5866	13.5258	13.4588	13.6417	13.2361
gi|308802285|	XP_003078456	Ot03g05460	11	11	652.09	3.84e-07	1.3857	cca1 zt0	Ox21 zt12	sedoheptulose-1,7-bisphosphatase (ISS)	1.61986e+07	1.44618e+07	1.45878e+07	1.39352e+07	1.47802e+07	1.33426e+07	1.26808e+07	1.30937e+07	1.3748e+07	1.31857e+07	1.76705e+07	1.78653e+07	1.69917e+07	2.0942e+07	1.80572e+07	1.54909e+07	1.50221e+07	1.48764e+07	1.52615e+07	1.54799e+07	17.2936	17.1802	17.1888	17.1431	17.2019	17.0996	17.0487	17.0808	17.1296	17.0878	17.3806	17.3915	17.3414	17.5504	17.4022	17.2489	17.2182	17.2084	17.234
gi|308805222|	XP_003079923	Ot06g03100	14	13	1105.99	2.11e-06	1.38494	cca1 zt0	Ox21 zt12	putative thioredoxin-like protein CDSP32 (ISS)	2.25482e+07	1.96314e+07	2.05834e+07	2.05913e+07	1.95558e+07	1.83293e+07	1.93509e+07	1.85797e+07	1.96127e+07	1.86255e+07	2.38787e+07	2.62363e+07	2.40403e+07	29407287	2.73113e+07	2.20131e+07	2.22202e+07	2.2785e+07	2.00065e+07	2.16189e+07	17.6243	17.4858	17.5331	17.5335	17.4819	17.4172	17.4714	17.4307	17.4848	17.4332	17.6816	17.7758	17.6884	17.8899	17.816	17.6003	17.6097	17.6348	17.5047
gi|308807989|	XP_003081305	Ot09g03150	5	4	203.19	0.0183238	1.3817	ox21 zt0	Ox21 zt12	ribosomal protein L18 (ISS)	2.4851e+06	2.35738e+06	2.32612e+06	2.19069e+06	2.289e+06	2.04829e+06	2.01035e+06	1.8638e+06	2.00264e+06	1.9418e+06	2.81183e+06	1.63448e+06	2.35788e+06	1.61535e+06	2.28156e+06	2.74757e+06	2.18273e+06	3.32642e+06	2.77137e+06	2.60495e+06	15.419	15.3662	15.3529	15.2929	15.3368	15.2257	15.207	15.1313	15.2031	15.1723	15.5425	15	15.3664	14.9882	15.3335	15.5194	15.2892	15.7106	15.528
gi|308798859|	XP_003074209	Ot01g01500	5	5	314.63	0.0014689	1.38117	cca1 zt0	Ox21 zt12	putative RNA-binding protein (ISS)	787501	788685	798333	760568	832183	693376	782925	771254	778702	788066	1.01509e+06	1.09173e+06	809138	1.19621e+06	1.15606e+06	1.40069e+06	1.08265e+06	829986	1.02957e+06	907817	14.2698	14.2713	14.2834	14.235	14.325	14.1425	14.2639	14.2489	14.2585	14.2705	14.5236	14.5964	14.2969	14.6878	14.6537	14.8456	14.5881	14.3223	14.5378
gi|308800618|	XP_003075090	Ot02g04870	4	3	154.39	1.03e-07	1.38053	ox21 zt0	cca1 zt12	Molecular chaperone of the GrpE family (ISS)	547876	547243	565737	581393	544549	677862	615995	615154	676076	604646	759445	767798	669553	773908	680485	741031	784726	781278	801967	738262	13.907	13.9058	13.939	13.9663	13.9009	14.1198	14.0241	14.0228	14.1172	14.0055	14.2335	14.2444	14.1075	14.2524	14.1237	14.2089	14.2662	14.2618	14.288
gi|308803827|	XP_003079226	Ot05g01290	7	7	362.82	4.01e-05	1.38014	cca1 zt0	Ox21 zt12	Aspartate aminotransferase, likely mitochondrial precursor	2.14041e+06	1.94313e+06	2.00205e+06	2.41966e+06	2.098e+06	1.97645e+06	2.38693e+06	2.04614e+06	2.16711e+06	1.9734e+06	2.6656e+06	2.71101e+06	2.78225e+06	3.15102e+06	3.25062e+06	2.47425e+06	2.52092e+06	2.87376e+06	3.17616e+06	2.51505e+06	15.2697	15.173	15.2028	15.3923	15.2496	15.19	15.3787	15.2246	15.2821	15.1884	15.4891	15.506	15.5319	15.6564	15.6875	15.4146	15.4333	15.5643	15.6643
gi|308811250|	XP_003082933	Ot14g01420	3	3	146.96	1.17e-05	1.38001	cca1 zt0	cca1 zt12	chloroplast-specific ribosomal protein (ISS)	945967	875271	922197	933715	795303	939375	1.04556e+06	1.02724e+06	929378	920030	1.11892e+06	1.25414e+06	1.27101e+06	1.30221e+06	1.22574e+06	1.09633e+06	928074	1.03353e+06	890143	949843	14.4531	14.3754	14.4277	14.4401	14.2796	14.4461	14.5532	14.5355	14.4354	14.4253	14.621	14.7351	14.7485	14.7727	14.7122	14.6006	14.434	14.5416	14.3923
gi|308801231|	XP_003077929	Ot03g00170	16	16	1175.89	9.13e-05	1.37878	cca1 zt0	cca1 zt12	MDHG_ORYSA Malate dehydrogenase, glyoxysomal precursor dbj|BAA12870.1| glyo (ISS)	1.82999e+07	1.79497e+07	1.74998e+07	1.81021e+07	1.82699e+07	1.88674e+07	1.80472e+07	1.89333e+07	1.9738e+07	1.95808e+07	2.4036e+07	2.43741e+07	2.47054e+07	2.59505e+07	2.51915e+07	2.30458e+07	1.75043e+07	2.10229e+07	1.58544e+07	2.2093e+07	17.4156	17.3962	17.3708	17.4047	17.4139	17.4461	17.4016	17.4496	17.4912	17.4832	17.6882	17.7022	17.7157	17.7648	17.7352	17.6461	17.3711	17.5543	17.2721
gi|308808778|	XP_003081699	Ot10g02660	3	3	233.61	0.00897536	1.37691	ox21 zt0	Ox21 zt12	Predicted aminopeptidase of the M17 family (ISS)	391680	322126	341266	301346	454813	355788	333107	351056	344553	364633	453868	464641	495971	526998	364578	494754	372945	528263	620430	392014	13.5713	13.3758	13.4336	13.3092	13.7208	13.4752	13.4094	13.4618	13.4432	13.4998	13.7187	13.7422	13.8074	13.8681	13.4996	13.805	13.5223	13.8705	14.0313
gi|308803739|	XP_003079182	Ot05g00850	9	9	431.37	2.71e-05	1.37356	Ox21 zt12	cca1 zt0	monodehydroascorbate reductase (ISS)	4.2849e+06	3.60397e+06	3.79035e+06	3.34464e+06	3.72924e+06	4.41445e+06	4.16987e+06	4.17736e+06	4.06998e+06	4.22715e+06	3.11106e+06	3.05083e+06	2.92716e+06	3.34807e+06	2.8945e+06	3.86193e+06	3.65435e+06	3.26645e+06	3.09753e+06	3.59811e+06	15.9638	15.7907	15.8411	15.716	15.8249	15.9935	15.9365	15.9383	15.9123	15.9502	15.6436	15.6241	15.5827	15.717	15.5715	15.8598	15.8046	15.6924	15.6393
gi|308807298|	XP_003080960	Ot08g03900	8	8	643.15	0.000296182	1.37353	cca1 zt12	ox21 zt0	unnamed protein product	1.03223e+07	9.08279e+06	8.31298e+06	7.0766e+06	9.30966e+06	7.51256e+06	7.22807e+06	7.02326e+06	7.79598e+06	7.78487e+06	7.06976e+06	7.29302e+06	6.62571e+06	8.08421e+06	7.5854e+06	6.32297e+06	6.6076e+06	6.46043e+06	6.25117e+06	6.46797e+06	16.843	16.715	16.6265	16.4655	16.7397	16.5252	16.4866	16.4579	16.5623	16.5608	16.4645	16.4956	16.3996	16.5986	16.5349	16.3528	16.3969	16.3744	16.3414
gi|308804351|	XP_003079488	Ot05g03910	7	7	385.32	0.00210357	1.3734	ox21 zt0	Ox21 zt12	PSI-associated light-harvesting chlorophyll a/b binding protein (IC)	6.59272e+06	6.87301e+06	6.18902e+06	6.96889e+06	7.38576e+06	6.54039e+06	5.83976e+06	6.2359e+06	6.28321e+06	6.079e+06	6.61178e+06	8.15424e+06	8.20415e+06	9.02691e+06	8.95717e+06	6.49607e+06	8.07032e+06	9.17337e+06	1.06724e+07	8.13338e+06	16.3946	16.4363	16.3314	16.4501	16.5082	16.3867	16.2733	16.339	16.3465	16.3135	16.3975	16.6072	16.6133	16.7089	16.7011	16.3799	16.5969	16.725	16.8763
gi|308807959|	XP_003081290	Ot09g03000	2	2	86.25	3.5e-05	1.37309	cca1 zt0	Ox21 zt12	putative adenosine-5'-phosphosulfate kinase (ISS)	454956	456773	446904	466905	435455	478029	404184	424440	479910	400432	545171	582595	563535	560858	750782	534221	579274	522587	550135	573472	13.7211	13.7251	13.7032	13.747	13.6773	13.7706	13.6028	13.6517	13.7745	13.5934	13.902	13.9684	13.9351	13.9304	14.222	13.8817	13.9627	13.8597	13.9111
gi|308803913|	XP_003079269	Ot05g01720	16	15	861.21	4.88e-05	1.37234	ox21 zt0	cca1 zt12	asparagine synthetase (ISS)	4.05822e+06	4.3544e+06	4.22686e+06	4.12605e+06	3.73726e+06	5.06867e+06	4.88266e+06	5.09353e+06	4.73527e+06	4.51597e+06	5.27955e+06	4.78681e+06	5.01891e+06	4.37723e+06	4.06136e+06	5.60143e+06	5.11696e+06	6.06102e+06	5.90074e+06	5.45675e+06	15.9094	15.9798	15.9501	15.926	15.827	16.1317	16.0943	16.1366	16.0637	16.0163	16.1725	16.0745	16.1219	15.9851	15.9102	16.2317	16.1412	16.3105	16.2837
gi|308806473|	XP_003080548	Ot07g04420	28	28	1849.71	3.87e-07	1.37011	cca1 zt0	Ox21 zt12	Elongation factor G, chloroplast precursor (ISS)	1.15149e+07	1.05896e+07	1.06621e+07	9.9056e+06	1.06959e+07	1.00863e+07	9.65959e+06	1.00044e+07	1.04719e+07	9.9676e+06	1.3095e+07	1.35372e+07	1.32398e+07	1.53441e+07	1.35497e+07	1.31706e+07	1.16036e+07	1.32808e+07	1.17359e+07	1.32379e+07	16.9523	16.8685	16.8754	16.8018	16.8785	16.8198	16.7766	16.8117	16.8574	16.808	17.0809	17.1141	17.0919	17.2394	17.115	17.0866	16.96	17.095	16.9713
gi|308812888|	XP_003083751	Ot16g03020	2	2	124.24	3.1e-05	1.36983	ox21 zt0	Ox21 zt12	Amino acid transporters (ISS)	1.79411e+06	1.4686e+06	1.41468e+06	1.29719e+06	1.53966e+06	1.47852e+06	1.40761e+06	1.48124e+06	1.30894e+06	1.53494e+06	1.77773e+06	1.78802e+06	1.91175e+06	2.34658e+06	1.874e+06	1.98323e+06	2.08817e+06	1.91653e+06	1.92622e+06	1.96403e+06	15.0932	14.893	14.8556	14.7689	14.9402	14.8997	14.8506	14.9015	14.7779	14.9372	15.084	15.0898	15.1567	15.3616	15.1367	15.1934	15.2449	15.1592	15.1642
gi|308811977|	XP_003083296	Ot15g01520	3	3	139.08	0.0011785	1.3697	cca1 zt0	cca1 zt12	Animal-type fatty acid synthase and related proteins (ISS)	198645	158401	178712	147565	208428	184842	202993	208257	185452	178324	256126	251124	277402	235043	201738	196338	212224	216911	205764	225668	12.8924	12.666	12.7867	12.5952	12.9405	12.8204	12.9141	12.9397	12.8237	12.7845	13.1466	13.1268	13.2264	13.0607	12.9079	12.8807	12.9585	12.9804	12.9276
gi|308801829|	XP_003078228	Ot03g03170	7	7	290.77	0.0110855	1.36916	cca1 zt12	ox21 zt0	beta amylase 1 (IC)	1.66014e+06	1.51421e+06	1.55483e+06	1.7787e+06	1.78465e+06	1.29517e+06	1.4398e+06	1.45699e+06	1.4256e+06	1.49279e+06	1.26139e+06	1.68055e+06	1.55767e+06	1.7889e+06	1.74415e+06	1.22929e+06	1.47579e+06	1.28703e+06	782165	1.28238e+06	15.0156	14.9235	14.95	15.0845	15.0879	14.7673	14.8732	14.885	14.8632	14.9093	14.7409	15.0278	14.9518	15.0903	15.0649	14.7151	14.8979	14.761	14.263
gi|308803278|	XP_003078952	Ot04g04340	3	3	131.98	3.53e-07	1.36686	cca1 zt0	Ox21 zt12	Rpl34 protein (ISS)	2.37229e+06	2.20997e+06	2.08535e+06	2.0764e+06	2.28709e+06	1.8019e+06	1.65124e+06	1.63844e+06	1.83558e+06	1.88535e+06	2.28915e+06	2.49091e+06	2.2501e+06	2.54866e+06	2.46666e+06	2.20811e+06	2.36594e+06	2.25829e+06	2.34524e+06	2.27844e+06	15.3725	15.3016	15.2436	15.2393	15.3359	15.0975	15.0102	15.0024	15.116	15.1428	15.3368	15.4213	15.3196	15.4442	15.4115	15.3008	15.3698	15.3233	15.361
gi|308807236|	XP_003080929	Ot08g03590	2	2	188.18	0.0128242	1.36499	ox21 zt0	cca1 zt12	COG0625: Glutathione S-transferase (ISS)	628327	567771	588550	674589	587014	813696	718799	786134	727786	658737	773199	659214	760831	691241	523631	1.06229e+06	666496	862220	819615	747490	14.044	13.9426	13.9786	14.115	13.976	14.3025	14.1785	14.268	14.1909	14.0912	14.2514	14.092	14.2353	14.1394	13.8617	14.5691	14.1029	14.3604	14.3097
gi|308807346|	XP_003080984	Ot08g04140	2	2	119.82	0.000311219	1.36391	cca1 zt0	cca1 zt12	his-containing phosphotransfer protein (ISS)	718178	679617	678277	493099	656611	689821	699743	647582	711897	649842	827006	814410	852594	965082	940598	828695	762484	772139	693525	817845	14.1776	14.1224	14.1205	13.8016	14.088	14.1373	14.1516	14.0741	14.1688	14.0776	14.3187	14.3034	14.3492	14.4731	14.4474	14.3208	14.2375	14.2501	14.1427
gi|308812434|	XP_003083524	Ot16g00740	3	3	246.36	0.000111128	1.3639	cca1 zt0	Ox21 zt12	unnamed protein product	1.50113e+06	1.56885e+06	1.52422e+06	1.44617e+06	1.58821e+06	1.26265e+06	1.33931e+06	1.15674e+06	1.35377e+06	1.30118e+06	1.68169e+06	1.79842e+06	1.58277e+06	1.98488e+06	1.6998e+06	1.54653e+06	1.54462e+06	1.44123e+06	1.52937e+06	1.91481e+06	14.9149	14.959	14.9301	14.8776	14.9713	14.7419	14.8008	14.6543	14.8115	14.7719	15.0285	15.0956	14.9678	15.1942	15.0392	14.9447	14.9434	14.8742	14.9335
gi|308802990|	XP_003078808	Ot04g02900	22	21	1650.62	5.85e-05	1.36302	cca1 zt12	ox21 zt0	KPPR_CHLRE Phosphoribulokinase, chloroplast precursor (ISS)	8.03854e+07	7.92791e+07	7.83143e+07	7.63335e+07	7.70133e+07	7.56735e+07	7.42084e+07	7.79767e+07	7.79176e+07	8.03262e+07	6.73362e+07	6.82334e+07	6.46919e+07	7.1024e+07	6.38933e+07	6.37379e+07	6.13168e+07	6.24735e+07	4.31732e+07	5.64e+07	18.8955	18.8816	18.8694	18.8438	18.8526	18.8351	18.8155	18.8651	18.8643	18.8948	18.7184	18.7316	18.6783	18.7717	18.6659	18.6634	18.6247	18.6434	18.2739
gi|308801655|	XP_003078141	Ot03g02290	5	5	227.97	1.48e-05	1.36194	Ox21 zt12	cca1 zt0	Cysteine desulfurase NFS1 (ISS)	756129	668099	685299	636009	691856	704406	684087	768951	699522	722867	483440	588217	585247	506192	465377	656938	588463	630692	622751	660885	14.2291	14.1053	14.1308	14.0561	14.1403	14.1583	14.129	14.2459	14.1513	14.1841	13.7818	13.978	13.9729	13.8278	13.7438	14.0885	13.9784	14.0477	14.035
gi|308813157|	XP_003083885	Ot17g01250	5	5	299.45	5.89e-05	1.36191	ox21 zt0	cca1 zt12	putative carbamoyl phosphate synthase small subunit (ISS)	1.54533e+06	1.67957e+06	1.52874e+06	1.60432e+06	1.43358e+06	1.80727e+06	1.81204e+06	1.79657e+06	1.88686e+06	1.72944e+06	1.99339e+06	1.9767e+06	1.75989e+06	2.35405e+06	2.17428e+06	2.14623e+06	2.35765e+06	2.16871e+06	1.81905e+06	2.11973e+06	14.9439	15.0272	14.9331	14.9814	14.8688	15.1005	15.1031	15.0945	15.1436	15.0565	15.1985	15.1901	15.0739	15.3648	15.2854	15.2724	15.3663	15.2828	15.107
gi|308811911|	XP_003083263	Ot15g01190	4	4	189.14	6.11e-06	1.36141	cca1 zt0	Ox21 zt12	60s ribosomal protein L15/L27 (ISS)	1.57708e+06	1.32849e+06	1.32633e+06	1.34216e+06	1.3827e+06	1.21364e+06	1.28465e+06	1.0308e+06	1.19322e+06	1.15575e+06	1.55575e+06	1.62393e+06	1.42533e+06	1.73534e+06	1.6621e+06	1.52655e+06	1.59647e+06	1.56222e+06	1.70395e+06	1.58305e+06	14.9642	14.7927	14.7911	14.8029	14.8327	14.7023	14.7591	14.539	14.6853	14.6534	14.9506	14.9935	14.8631	15.0599	15.0167	14.9317	14.9765	14.9548	15.0416
gi|308805823|	XP_003080223	Ot07g01170	4	4	307.47	3.51e-05	1.36073	Ox21 zt12	ox21 zt0	unnamed protein product	917304	1.06024e+06	1.0383e+06	906991	1.05568e+06	959606	1.03113e+06	1.03572e+06	1.09469e+06	1.11509e+06	846413	846727	927782	876073	958975	698793	717098	894153	739713	798347	14.4223	14.5672	14.5462	14.411	14.5628	14.4674	14.5393	14.5438	14.5991	14.6176	14.3419	14.3423	14.4337	14.3764	14.4668	14.1503	14.1761	14.3968	14.2072
gi|308801693|	XP_003078160	Ot03g02490	23	23	1831.52	6.48e-09	1.35781	cca1 zt0	cca1 zt12	putative ketol-acid reductoisomerase (ISS)	1.73299e+07	1.6943e+07	1.62485e+07	1.56893e+07	1.67223e+07	1.70025e+07	1.66104e+07	1.78972e+07	1.71427e+07	1.70618e+07	2.22834e+07	2.2597e+07	2.15334e+07	2.35278e+07	2.26656e+07	2.06474e+07	2.01791e+07	2.07714e+07	1.82208e+07	2.12605e+07	17.3611	17.3385	17.2967	17.2616	17.3254	17.342	17.3187	17.3933	17.3502	17.3455	17.6125	17.6265	17.5783	17.6668	17.6295	17.5362	17.5133	17.5422	17.4112
gi|308810397|	XP_003082507	Ot13g00360	5	5	287.96	7.62e-06	1.35628	cca1 zt0	cca1 zt12	putative ankyrin-repeat protein (ISS)	1.03907e+06	970454	965126	850848	925861	924254	977053	977374	937294	970053	1.2583e+06	1.23939e+06	1.14014e+06	1.53801e+06	1.26836e+06	1.14983e+06	1.12744e+06	1.14806e+06	1.06774e+06	1.19016e+06	14.547	14.4787	14.4732	14.3471	14.4316	14.4299	14.4854	14.4858	14.4439	14.4783	14.7384	14.7233	14.6398	14.9391	14.7464	14.6483	14.6286	14.6467	14.5742
gi|308810525|	XP_003082571	Ot13g01000	8	8	254.67	0.0113886	1.35429	cca1 zt12	ox21 zt0	unnamed protein product	1.3838e+06	1.24224e+06	1.21059e+06	1.06099e+06	1.26645e+06	1.17523e+06	1.04184e+06	1.06319e+06	1.17514e+06	1.07959e+06	1.02112e+06	1.12444e+06	866970	1.51701e+06	1.12268e+06	841059	805438	926865	1.01528e+06	962887	14.8335	14.7256	14.6998	14.5679	14.7449	14.6701	14.5496	14.5699	14.67	14.5852	14.5296	14.6259	14.3659	14.9254	14.6244	14.3356	14.2923	14.4327	14.5238
gi|308807591|	XP_003081106	Ot09g01160	3	3	175.14	0.000323041	1.35399	cca1 zt0	cca1 zt12	Ps16 protein (ISS)	875080	927711	942718	795148	1.0241e+06	887004	936826	942361	958456	1.02064e+06	986189	1.16659e+06	1.25377e+06	1.40644e+06	1.36766e+06	921889	1.00465e+06	947162	885419	953254	14.3752	14.4336	14.4497	14.2794	14.5325	14.3888	14.4434	14.4493	14.4662	14.5291	14.4948	14.6627	14.7348	14.8497	14.8218	14.4273	14.5133	14.4544	14.387
gi|308801691|	XP_003078159	Ot03g02480	3	3	218.08	6.19e-07	1.35368	cca1 zt0	cca1 zt12	unnamed protein product	1.30295e+06	1.19488e+06	1.18331e+06	1.03502e+06	1.1994e+06	1.24741e+06	1.17631e+06	1.19977e+06	1.23405e+06	1.20622e+06	1.70236e+06	1.53612e+06	1.64829e+06	1.67691e+06	1.44406e+06	1.53837e+06	1.39052e+06	1.55377e+06	1.46645e+06	1.5712e+06	14.7733	14.6867	14.677	14.5431	14.6905	14.7297	14.671	14.6908	14.719	14.6961	15.0407	14.9379	15.0084	15.0256	14.8761	14.9394	14.8383	14.9493	14.8915
gi|308811699|	XP_003083157	Ot15g00140	5	5	400.19	4.84e-08	1.35359	Ox21 zt12	ox21 zt0	Nucleoside diphosphate kinase (ISS)	5.10974e+06	5.0529e+06	5.26533e+06	5.39054e+06	4.92953e+06	6.01777e+06	5.5647e+06	5.97267e+06	5.7601e+06	5.75617e+06	4.24565e+06	4.40141e+06	4.44249e+06	4.72161e+06	4.47982e+06	4.11201e+06	4.42806e+06	4.57258e+06	3.87065e+06	4.49391e+06	16.1398	16.1286	16.1698	16.1933	16.1039	16.3034	16.2251	16.2959	16.2596	16.2589	15.9546	15.9906	15.9999	16.0608	16.0082	15.9226	15.9966	16.0287	15.8621
gi|308803839|	XP_003079232	Ot05g01350	9	9	571.64	2.92e-06	1.35327	cca1 zt0	Ox21 zt12	COG0111: Phosphoglycerate dehydrogenase and related dehydrogenases (ISS)	3.24203e+06	3.13403e+06	2.86881e+06	2.94162e+06	2.96758e+06	2.91731e+06	2.93442e+06	2.94843e+06	3.0297e+06	2.95539e+06	3.77711e+06	3.87788e+06	3.5162e+06	4.50066e+06	4.33665e+06	3.20507e+06	3.30739e+06	3.56745e+06	3.23912e+06	3.36936e+06	15.6849	15.651	15.5626	15.5876	15.5964	15.5793	15.5852	15.5899	15.6171	15.5923	15.8376	15.8639	15.766	16.0129	15.9758	15.6734	15.7048	15.7805	15.684
gi|308801263|	XP_003077945	Ot03g00330	14	14	1070.66	1.25e-06	1.35174	cca1 zt0	Ox21 zt12	fructose-bisphosphatase (ISS)	1.72693e+07	1.56588e+07	1.50689e+07	1.64493e+07	1.42108e+07	1.57608e+07	1.45605e+07	1.50444e+07	1.56007e+07	1.38721e+07	1.92038e+07	2.09417e+07	1.8611e+07	2.06869e+07	2.17187e+07	1.75029e+07	1.79603e+07	1.90448e+07	1.85348e+07	1.8681e+07	17.3576	17.2597	17.2213	17.3089	17.1627	17.2662	17.187	17.2197	17.256	17.1385	17.4638	17.5504	17.4324	17.5382	17.5868	17.371	17.3968	17.4555	17.4283
gi|308814250|	XP_003084430	Ot20g00490	13	13	780.12	1.37e-07	1.35031	cca1 zt0	ox21 zt0	AGPLU2 (ISS)	5.18557e+06	4.95719e+06	4.88841e+06	5.38612e+06	4.82452e+06	4.29009e+06	4.21279e+06	4.2869e+06	4.47094e+06	4.00789e+06	4.80142e+06	5.41555e+06	5.30218e+06	5.81591e+06	5.39122e+06	3.8824e+06	3.91997e+06	4.23952e+06	3.78951e+06	3.96138e+06	16.1545	16.1095	16.0955	16.1925	16.0824	15.965	15.9468	15.9642	16.0063	15.8969	16.0776	16.1979	16.1768	16.2693	16.1934	15.8651	15.8747	15.9531	15.8409
gi|308799811|	XP_003074687	Ot01g06220	3	3	156.53	1.65e-05	1.34824	cca1 zt0	Ox21 zt12	unnamed protein product	904380	927964	867330	822260	934470	877317	948338	792132	873816	899515	1.20392e+06	1.31913e+06	1.0808e+06	1.12299e+06	1.19343e+06	1.02327e+06	1.03936e+06	949588	944269	840685	14.4082	14.4339	14.3663	14.313	14.4409	14.3778	14.4556	14.2756	14.3738	14.4028	14.6942	14.7856	14.5864	14.6246	14.6855	14.5317	14.5473	14.4569	14.4513
gi|308808808|	XP_003081714	Ot10g02820	2	2	133.49	0.000149625	1.34816	Ox21 zt12	cca1 zt12	HSP90 co-chaperone CPR7/Cyclophilin (ISS)	758439	684891	694873	564499	669864	981732	879243	815408	925965	944399	792130	863988	811957	719143	815866	767333	802949	878436	865386	814282	14.2322	14.1302	14.1446	13.9368	14.108	14.4902	14.38	14.3046	14.4317	14.4515	14.2756	14.3625	14.3003	14.179	14.3052	14.2438	14.2892	14.379	14.3641
gi|308798857|	XP_003074208	Ot01g01490	24	19	2112.22	1.17e-07	1.34685	Ox21 zt12	cca1 zt0	NADP-glyceraldehyde-3-phosphate dehydrogenase (IC)	7.24163e+07	6.97847e+07	7.18884e+07	7.0939e+07	6.79061e+07	8.27418e+07	7.97814e+07	8.12083e+07	8.49683e+07	7.87344e+07	5.8256e+07	6.1216e+07	5.90513e+07	6.39496e+07	6.00363e+07	6.67969e+07	6.70701e+07	6.71782e+07	5.66624e+07	6.59478e+07	18.7911	18.7541	18.7838	18.7705	18.7268	18.9244	18.8879	18.9057	18.9509	18.8747	18.5735	18.6231	18.5871	18.6668	18.6036	18.7103	18.7144	18.716	18.5458
gi|308811905|	XP_003083260	Ot15g01160	7	7	371.56	2.5e-05	1.34574	cca1 zt0	Ox21 zt12	T08009 probable ribosomal protein L5-green alga (ISS)	2.4902e+06	2.18922e+06	2.28988e+06	1.93289e+06	2.25165e+06	2.04074e+06	2.41367e+06	2.03086e+06	2.0681e+06	2.07574e+06	2.64912e+06	2.85039e+06	2.75395e+06	3.15216e+06	2.89835e+06	2.41519e+06	2.32629e+06	2.50898e+06	2.50936e+06	2.59242e+06	15.421	15.2922	15.3372	15.1677	15.3203	15.222	15.3898	15.2171	15.2353	15.239	15.4829	15.5561	15.5217	15.6567	15.5728	15.3904	15.3529	15.4285	15.4287
gi|308804832|	XP_003079728	Ot06g01150	3	3	145.92	0.035002	1.3452	cca1 zt12	ox21 zt0	RK13_SPIOL 50S ribosomal protein L13, chloroplast precursor (ISS)	1.46917e+06	1.33883e+06	1.40528e+06	777601	1.43656e+06	1.28101e+06	1.24544e+06	1.23969e+06	1.27007e+06	1.17707e+06	1.06169e+06	1.06486e+06	1.05202e+06	1.11594e+06	967853	1.10205e+06	816656	1.06441e+06	779651	1.01528e+06	14.8934	14.8005	14.8489	14.2571	14.8709	14.7563	14.7281	14.7235	14.7477	14.6717	14.5685	14.5715	14.5594	14.6184	14.476	14.6058	14.3061	14.5711	14.2597
gi|113170440|	YP_717232	OstapCp29	9	9	601.97	6.16e-07	1.34483	cca1 zt0	Ox21 zt12	Rps2	5.48822e+06	5.26237e+06	5.61254e+06	5.95271e+06	5.43971e+06	4.83075e+06	4.64595e+06	4.56076e+06	5.03357e+06	4.96546e+06	5.87457e+06	6.49289e+06	6.43462e+06	6.74923e+06	6.77363e+06	5.69724e+06	5.6861e+06	6.01997e+06	5.31602e+06	5.88921e+06	16.2113	16.1692	16.2337	16.2925	16.2024	16.0837	16.0447	16.0261	16.1248	16.1112	16.2793	16.3794	16.3704	16.4181	16.4217	16.2486	16.2467	16.3037	16.1794
gi|113170453|	YP_717245	OstapCp42	2	2	112.72	4.75e-05	1.34342	cca1 zt0	Ox21 zt12	RpoA	94176.8	101646	117379	104614	104485	96832.9	105450	115621	91893.2	88823.4	153376	128838	127434	132297	127909	135305	115580	133125	127479	134995	12.1461	12.2224	12.3663	12.2512	12.2499	12.1739	12.2591	12.3512	12.1215	12.0876	12.6338	12.4595	12.4485	12.486	12.4522	12.5084	12.3509	12.4922	12.4489
gi|308805889|	XP_003080256	Ot07g01500	8	8	650.89	1.83e-05	1.34072	cca1 zt12	ox21 zt0	ftsZ2 (ISS)	6.86714e+06	6.46692e+06	6.11272e+06	5.63266e+06	6.82748e+06	5.66652e+06	5.51951e+06	5.89844e+06	5.28369e+06	5.38477e+06	5.84167e+06	5.40697e+06	6.09797e+06	6.56396e+06	5.55315e+06	4.84654e+06	4.48455e+06	4.96348e+06	4.8464e+06	4.65741e+06	16.4354	16.3754	16.319	16.2372	16.4296	16.2432	16.2169	16.2833	16.1733	16.1922	16.2737	16.1963	16.3166	16.3903	16.223	16.0869	16.0093	16.1108	16.0869
gi|308809409|	XP_003082014	Ot11g02120	11	11	870.6	0.000418607	1.34036	cca1 zt0	cca1 zt12	ferredoxin component (ISS)	7.80799e+06	7.40108e+06	7.13311e+06	5.54944e+06	6.83021e+06	8.89853e+06	8.47694e+06	8.30926e+06	8.59834e+06	8.59614e+06	9.22014e+06	9.95254e+06	9.12296e+06	9.10926e+06	9.1348e+06	9.56207e+06	8.57119e+06	9.04802e+06	7.34107e+06	7.94925e+06	16.5638	16.5103	16.4734	16.2224	16.43	16.6945	16.646	16.626	16.6602	16.66	16.73	16.8065	16.7195	16.7179	16.7207	16.7665	16.6571	16.7112	16.5021
gi|308800050|	XP_003074806	Ot02g00850	29	28	2748	1.11e-08	1.34015	cca1 zt0	Ox21 zt12	AtpB ATP synthase beta chain, mitochondrial precursor (IC)	5.58457e+07	5.22706e+07	4.95602e+07	5.03766e+07	5.32507e+07	5.10067e+07	5.16435e+07	5.1619e+07	5.20711e+07	5.18994e+07	6.76305e+07	6.60406e+07	6.4849e+07	7.59857e+07	7.15732e+07	6.21888e+07	5.99599e+07	6.0178e+07	5.92437e+07	6.08223e+07	18.5313	18.4651	18.4118	18.4282	18.4837	18.4406	18.453	18.4525	18.4613	18.458	18.7227	18.6989	18.6807	18.8392	18.7794	18.6388	18.6023	18.606	18.5903
gi|308813740|	XP_003084176	Ot18g01450	6	6	559.25	0.00537024	1.34004	cca1 zt0	Ox21 zt12	Choline transporter-like protein (ISS)	4.88894e+06	5.79824e+06	5.04532e+06	5.92651e+06	5.44821e+06	3.82478e+06	4.82168e+06	3.64155e+06	5.23603e+06	5.49074e+06	5.66517e+06	6.93237e+06	5.95142e+06	6.32868e+06	5.96317e+06	5.0393e+06	5.56367e+06	6.26285e+06	6.31897e+06	6.20519e+06	16.0956	16.2662	16.1271	16.2881	16.2039	15.8502	16.0818	15.8011	16.1642	16.2117	16.243	16.4449	16.2923	16.3537	16.2943	16.1259	16.2249	16.3433	16.3522
gi|308805875|	XP_003080249	Ot07g01430	5	5	309.38	0.00538812	1.33934	ox21 zt0	cca1 zt12	Methylenetetrahydrofolate dehydrogenase/methylenetetrahydrofolate cyclohydrolase (ISS)	1221607	1.14206e+06	1.04891e+06	1.01936e+06	1.08495e+06	1.6054e+06	1.14148e+06	1.17506e+06	1.13748e+06	1.05724e+06	1.28764e+06	1.45491e+06	1.25267e+06	1.46155e+06	1.32158e+06	1.36094e+06	1.29115e+06	1.48487e+06	1.77782e+06	1.47421e+06	14.7088	14.6415	14.5564	14.5278	14.5902	14.982	14.641	14.67	14.6375	14.5643	14.7615	14.8836	14.7339	14.8882	14.7875	14.8168	14.7642	14.904	15.084
gi|308800428|	XP_003074995	Ot02g03910	8	7	394.85	8.99e-06	1.33735	cca1 zt0	cca1 zt12	PheS phenylalanine-tRNA synthetase, probable (IC)	1.53909e+06	1.55791e+06	1.62299e+06	1.57957e+06	1.56574e+06	1.70695e+06	1.76426e+06	1.85324e+06	1.77354e+06	1.70485e+06	2.05732e+06	2.32429e+06	1.91172e+06	2.31961e+06	1.9057e+06	1.93416e+06	1.89135e+06	2.1332e+06	1.94462e+06	2.25079e+06	14.9398	14.952	14.9929	14.9658	14.957	15.0434	15.0764	15.1256	15.0816	15.0421	15.2301	15.3521	15.1567	15.3501	15.1535	15.1683	15.1459	15.2663	15.1737
gi|308803500|	XP_003079063	Ot04g05460	11	10	564.23	2.3e-05	1.33679	cca1 zt0	Ox21 zt12	putative DEAD-box RNA helicase DEAD3 (ISS)	1.99951e+06	1.82643e+06	1.81315e+06	1.72989e+06	1.73638e+06	1.74879e+06	1.60055e+06	1.6831e+06	1.76999e+06	1.736e+06	2.30512e+06	2.19993e+06	1.94356e+06	2.6232e+06	2.34222e+06	2.06475e+06	2.22777e+06	2.4217e+06	2.03141e+06	2.29271e+06	15.2016	15.111	15.1037	15.0567	15.0605	15.0676	14.979	15.0293	15.0796	15.0602	15.3438	15.2971	15.1732	15.4731	15.3598	15.2337	15.3097	15.3931	15.2174
gi|308807995|	XP_003081308	Ot09g03180	5	5	277.52	0.000792407	1.33657	cca1 zt12	Ox21 zt12	40S ribosomal protein S7 (ISS)	3.79222e+06	3.58141e+06	3.45408e+06	3.66261e+06	3.83156e+06	2.50272e+06	2.63831e+06	2.7314e+06	2.85834e+06	2.97742e+06	3.19566e+06	3.42119e+06	3.4986e+06	4.24106e+06	3.36744e+06	3.09937e+06	3.44042e+06	3.424e+06	2.47763e+06	3.29905e+06	15.8416	15.7844	15.7482	15.8068	15.8519	15.426	15.4788	15.5135	15.5589	15.5997	15.6705	15.7386	15.761	15.9535	15.7228	15.6399	15.7443	15.7395	15.416
gi|113170458|	YP_717250	OstapCp47	25	24	2337.35	1.17e-08	1.33543	cca1 zt0	Ox21 zt12	AtpA	1.9734e+08	1.79824e+08	1.77382e+08	1.82114e+08	1.77294e+08	1.84727e+08	1.7264e+08	1.7847e+08	1.78353e+08	1.66544e+08	2.25714e+08	2.28464e+08	219816038	2.54079e+08	2.48089e+08	2.25809e+08	2.29661e+08	2.27091e+08	2.41781e+08	2.27497e+08	19.7936	19.7006	19.687	19.7133	19.6865	19.7275	19.6599	19.6931	19.6924	19.6239	19.9279	19.94	19.9014	20.0463	20.0224	19.9283	19.9453	19.934	19.9967
gi|308801623|	XP_003078125	Ot03g02130	3	3	135.02	2.35e-07	1.3352	ox21 zt0	cca1 zt12	unnamed protein product	896358	944266	979894	1.03718e+06	1.0055e+06	1.20562e+06	1.15625e+06	1.21504e+06	1.32979e+06	1.14512e+06	1.16407e+06	1.22717e+06	1.18554e+06	1.24606e+06	1.23213e+06	1.26977e+06	1.31787e+06	1.368e+06	1.28679e+06	1.25089e+06	14.3992	14.4513	14.4883	14.5452	14.5141	14.6956	14.6538	14.7034	14.7937	14.6442	14.6606	14.7134	14.6789	14.7286	14.7174	14.7475	14.7847	14.822	14.7608
gi|308803813|	XP_003079219	Ot05g01220	18	18	1285.72	0.00236299	1.33504	Ox21 zt12	ox21 zt0	putative porphobilinogen deaminase (ISS)	1.1499e+07	9.58923e+06	9.81095e+06	1.05489e+07	9.36752e+06	1.00775e+07	1.10884e+07	1.00292e+07	1.05769e+07	9.41678e+06	9.08254e+06	1.01397e+07	8.83868e+06	8.78047e+06	8.87042e+06	8.33218e+06	7.79985e+06	8.38081e+06	5.35894e+06	8.47062e+06	16.9509	16.7693	16.7922	16.8647	16.7459	16.819	16.9146	16.8142	16.8673	16.7512	16.715	16.8251	16.6878	16.6812	16.6914	16.6288	16.5628	16.6346	16.1874
gi|308801423|	XP_003078025	Ot03g01130	3	3	106.24	0.0160033	1.33117	Ox21 zt12	ox21 zt0	uridine monophosphate synthetase (ISS)	361403	329665	360625	348909	376191	462588	386008	373373	410538	435009	321155	300576	343921	423637	335773	320185	354059	319074	218176	341659	13.4909	13.399	13.4887	13.4557	13.531	13.7377	13.5568	13.5235	13.6184	13.6763	13.3728	13.3066	13.4413	13.6498	13.4173	13.3698	13.4704	13.3663	12.9862
gi|308806001|	XP_003080312	Ot07g02060	2	2	72.69	1.97e-05	1.32985	cca1 zt0	Ox21 zt12	unnamed protein product	693711	582558	561843	611219	607028	536756	553766	569745	614865	656914	780219	814242	731669	734313	838751	742501	711944	698279	665518	677856	14.143	13.9683	13.9321	14.0164	14.0095	13.8864	13.9176	13.9461	14.0223	14.0885	14.2605	14.3032	14.1962	14.1998	14.3328	14.2109	14.1689	14.1495	14.1015
gi|308806596|	XP_003080609	Ot08g00380	2	2	67.25	0.0273925	1.32683	cca1 zt12	cca1 zt0	putative eukaryotic translation initiation factor (ISS)	545258	555804	612516	598246	616127	497054	565227	587853	503283	560703	417283	475053	300848	515270	498278	515485	465094	424984	648748	490424	13.9022	13.9213	14.0185	13.9949	14.0244	13.8096	13.9381	13.9774	13.8221	13.9301	13.6347	13.7643	13.3075	13.8456	13.8121	13.846	13.7431	13.653	14.0759
gi|308812263|	XP_003083439	Ot15g02960	10	10	544.54	5.87e-05	1.32656	ox21 zt0	Ox21 zt12	putative outer envelope protein	2.11204e+06	1.97924e+06	1.92828e+06	2.08684e+06	2.09315e+06	2.05987e+06	1.95297e+06	1.79256e+06	1.95056e+06	2.05519e+06	2.54667e+06	2.33605e+06	2.44081e+06	2.98726e+06	2.41562e+06	2.20879e+06	2.47873e+06	2.74459e+06	3.00501e+06	2.578e+06	15.2563	15.1914	15.1653	15.2443	15.2473	15.2313	15.178	15.0923	15.1768	15.229	15.4434	15.3571	15.401	15.603	15.3906	15.3011	15.4164	15.5183	15.6089
gi|308804505|	XP_003079565	Ot05g04680	4	4	229.02	0.00320544	1.32563	cca1 zt0	ox21 zt0	unnamed protein product	4.59758e+06	5.03018e+06	4.98071e+06	4.97085e+06	4.84629e+06	3.93186e+06	4.11377e+06	4.52923e+06	4.3422e+06	4.88584e+06	4.44416e+06	5.47222e+06	5.08743e+06	6.78613e+06	6.17284e+06	4.30611e+06	4.55342e+06	4.32351e+06	3.57988e+06	4.331e+06	16.0342	16.1241	16.1142	16.1122	16.0869	15.8778	15.923	16.0192	15.977	16.095	16.0002	16.2083	16.1354	16.4235	16.3288	15.9687	16.0245	15.9727	15.784
gi|308801016|	XP_003075289	Ot02g06860	8	8	447.97	0.000225653	1.32486	Ox21 zt12	cca1 zt0	putative SHOOT1 protein (ISS)	3.34236e+06	3.03818e+06	2.88e+06	2.48019e+06	2.75109e+06	3.15306e+06	3.17045e+06	3.35618e+06	3.22911e+06	3.16028e+06	2.62726e+06	2.57794e+06	2.17526e+06	2.43171e+06	2.3167e+06	2.56952e+06	2.61908e+06	2.18243e+06	2.08277e+06	2.69054e+06	15.7153	15.6199	15.5664	15.417	15.5207	15.657	15.6625	15.7195	15.6809	15.6593	15.4746	15.4556	15.2858	15.3973	15.3488	15.4524	15.4715	15.2891	15.2424
gi|308809519|	XP_003082069	Ot11g02670	2	2	74.43	0.000490453	1.32383	cca1 zt12	ox21 zt0	60S ribosomal protein L38 (ISS)	516979	471636	467800	488371	430189	376713	356245	457683	385364	329606	365206	377759	363449	439143	383282	344628	379814	365894	328366	375317	13.8489	13.7571	13.7489	13.792	13.6651	13.5324	13.4765	13.7271	13.5551	13.3988	13.5014	13.5352	13.4965	13.6857	13.5497	13.4434	13.5406	13.5032	13.395
gi|308804169|	XP_003079397	Ot05g03000	3	2	239.83	6.41e-06	1.32371	ox21 zt0	Ox21 zt12	Ribosomal protein S15, bacteri (ISS)	931462	921577	998238	789318	880504	792902	805180	816135	786820	836958	970431	1.00571e+06	1.05686e+06	1.21681e+06	1.09359e+06	1.04726e+06	1.09147e+06	1.0596e+06	1.02506e+06	1.12173e+06	14.4377	14.427	14.5069	14.2721	14.3814	14.2766	14.292	14.3055	14.2689	14.3307	14.4786	14.5144	14.564	14.7049	14.5981	14.5548	14.5962	14.5665	14.5334
gi|308798925|	XP_003074242	Ot01g01830	6	5	257.35	0.000443457	1.32057	Ox21 zt12	ox21 zt0	clathrin heavy chain, putative (ISS)	843084	834319	765522	876556	872266	899242	894242	857580	875615	833036	815681	742968	796557	765260	766720	762602	582520	743050	528247	684981	14.338	14.3275	14.2415	14.3769	14.372	14.4025	14.3969	14.355	14.3758	14.326	14.3049	14.2116	14.2812	14.2411	14.243	14.2376	13.9683	14.2117	13.8705
gi|308801759|	XP_003078193	Ot03g02820	3	3	90.01	0.00784526	1.31835	cca1 zt0	ox21 zt0	LeuA (ISS)	679865	671247	629102	546980	556911	640292	542668	592341	632065	601878	683736	691203	803635	588757	645157	418679	518449	487344	602948	561036	14.1228	14.11	14.0452	13.9053	13.9233	14.0628	13.8974	13.985	14.0499	14.001	14.1285	14.1393	14.29	13.9789	14.0704	13.638	13.8517	13.7899	14.0027
gi|308803793|	XP_003079209	Ot05g01120	20	19	1354.65	4.71e-05	1.31809	cca1 zt0	Ox21 zt12	unnamed protein product	1.52597e+07	1.49998e+07	1.45361e+07	1.38424e+07	1.53696e+07	1.43164e+07	1.48212e+07	1.40482e+07	1.48416e+07	1.47466e+07	1.73352e+07	1.79389e+07	1.68474e+07	2.20906e+07	2.17106e+07	1.74447e+07	1.75206e+07	1.73566e+07	1.91101e+07	1.64859e+07	17.2339	17.2167	17.1853	17.1364	17.241	17.1701	17.2047	17.1512	17.2061	17.1997	17.3614	17.3956	17.3329	17.6038	17.5865	17.3677	17.372	17.3626	17.4589
gi|113170466|	YP_717258	OstapCp55	3	3	117.08	1.11e-07	1.31801	cca1 zt0	Ox21 zt12	Rpl20	1.30168e+06	1.28011e+06	1.14736e+06	1.20953e+06	1.25225e+06	1.10837e+06	1.16234e+06	1.0929e+06	1.11844e+06	1.08894e+06	1.46293e+06	1.46166e+06	1.3678e+06	1.56085e+06	1.48936e+06	1.54155e+06	1.48806e+06	1.38439e+06	1.41831e+06	1.34857e+06	14.7723	14.7556	14.6461	14.6989	14.7336	14.6115	14.6591	14.5975	14.6206	14.5939	14.8891	14.8882	14.8219	14.9539	14.907	14.9414	14.9061	14.8339	14.8581
gi|308799047|	XP_003074304	Ot01g02440	11	11	654.26	0.000862156	1.31648	cca1 zt0	cca1 zt12	Mitochondrial FAD carrier protein (ISS)	7.29266e+06	6.99074e+06	7.05039e+06	7.36254e+06	6.89587e+06	7.52168e+06	7.28442e+06	7.25779e+06	7.6601e+06	7.08356e+06	8.08997e+06	9.35294e+06	7.87862e+06	1.12265e+07	1.03084e+07	7.84511e+06	8.93131e+06	8.53317e+06	7.47907e+06	7.701e+06	16.4955	16.4532	16.4617	16.5051	16.4396	16.5264	16.4944	16.4907	16.5447	16.4664	16.5993	16.7443	16.5728	16.9269	16.8416	16.5685	16.6982	16.6526	16.5208
gi|308811849|	XP_003083232	Ot15g00880	13	13	812.21	7.93e-08	1.31626	ox21 zt0	cca1 zt12	PREDICTED OJ1664_D08.105 gene product (ISS)	1.16608e+07	1.07429e+07	1.01986e+07	9.91851e+06	1.02293e+07	1.15294e+07	1.06438e+07	1.11577e+07	1.07498e+07	1.05069e+07	1.15243e+07	1.17473e+07	1.19653e+07	1.22645e+07	1.18655e+07	1.34385e+07	1.33452e+07	1.43324e+07	1.42289e+07	1.40881e+07	16.9649	16.8829	16.8309	16.8031	16.8339	16.9536	16.8736	16.9208	16.8835	16.8607	16.9531	16.9723	16.9907	17.0154	16.9823	17.1068	17.0998	17.1712	17.1639
gi|308802514|	XP_003078570	Ot04g00520	5	5	338.55	0.00742833	1.31339	cca1 zt0	cca1 zt12	COG0702: Predicted nucleoside-diphosphate-sugar epimerases (ISS)	2.03991e+06	1.99363e+06	2.05397e+06	1.93412e+06	2.0116e+06	2.07027e+06	2.0677e+06	2.19042e+06	2.14996e+06	1.97252e+06	2.47202e+06	2.58262e+06	2.51309e+06	2.9002e+06	2.7096e+06	2.22743e+06	2.27509e+06	2.20493e+06	1.36444e+06	2.2995e+06	15.2216	15.1986	15.2284	15.1683	15.2076	15.2363	15.2351	15.2928	15.2741	15.188	15.4137	15.4575	15.4302	15.5734	15.5055	15.3095	15.3307	15.2994	14.8194
gi|308808544|	XP_003081582	Ot10g01490	14	14	1216.19	8.07e-07	1.31229	cca1 zt12	ox21 zt0	fructose-1,6-bisphosphate aldolase, class II (IC)	1.59492e+07	1.45439e+07	1.54473e+07	1.45355e+07	1.47874e+07	1.473e+07	1.39467e+07	1.51767e+07	1.46069e+07	1.43503e+07	1.3958e+07	1.32592e+07	1.28855e+07	1.4557e+07	1.40397e+07	1.25068e+07	1.21373e+07	1.10444e+07	1.06478e+07	1.10161e+07	17.2781	17.1858	17.2461	17.1853	17.2024	17.1985	17.1439	17.2284	17.1901	17.1724	17.1447	17.0934	17.0648	17.1867	17.1505	17.0349	17.0049	16.9106	16.874
gi|308813245|	XP_003083929	Ot17g01690	3	3	84.14	0.000224894	1.31176	cca1 zt12	cca1 zt0	unnamed protein product	635488	544506	552383	470979	558454	582661	516522	576152	572640	502891	437608	397210	335118	504890	430593	413005	433749	430661	420582	431228	14.0553	13.9008	13.9151	13.7557	13.9261	13.9685	13.848	13.9573	13.9512	13.8213	13.6822	13.5854	13.4154	13.8252	13.6661	13.6244	13.6734	13.6662	13.6425
gi|113170490|	YP_717281	OstapMp17	29	29	1867.84	9.34e-07	1.31038	cca1 zt0	Ox21 zt12	Atp1	4.07582e+07	3.72423e+07	3.54593e+07	3.46736e+07	3.66743e+07	3.65971e+07	3.48069e+07	3.47215e+07	3.57971e+07	3.47097e+07	4.38181e+07	4.47366e+07	4.36187e+07	5.13126e+07	4.79692e+07	4.2184e+07	4.37977e+07	4.06555e+07	4.37255e+07	4.14794e+07	18.2163	18.1261	18.077	18.0546	18.1107	18.1086	18.0585	18.056	18.0865	18.0557	18.2887	18.3095	18.2841	18.4466	18.3792	18.2507	18.2882	18.2138	18.2866
gi|113170435|	YP_717227	OstapCp24	8	8	452.52	3.83e-06	1.31024	cca1 zt0	Ox21 zt12	Rps7	2.82637e+06	2.49788e+06	2.5494e+06	2.24087e+06	2.57256e+06	2.35256e+06	2.34476e+06	2.15858e+06	2.27491e+06	2.31776e+06	2.91113e+06	2.81661e+06	2.80235e+06	3.28055e+06	3.18973e+06	3.01204e+06	3.05013e+06	3.01642e+06	2.91976e+06	2.84642e+06	15.5476	15.4241	15.4445	15.3155	15.4536	15.3642	15.3608	15.2781	15.3306	15.3493	15.5772	15.5442	15.5391	15.6967	15.6686	15.6113	15.6238	15.6127	15.5802
gi|308812197|	XP_003083406	Ot15g02630	10	10	651.33	0.0006236	1.30895	cca1 zt0	ox21 zt0	phosphoglucomutase (ISS)	3.20557e+06	2.79585e+06	2.9102e+06	2.47438e+06	2.86594e+06	2.52081e+06	2.62162e+06	2.5553e+06	2.59546e+06	2.51289e+06	2.81442e+06	3.11373e+06	2.92269e+06	3.49844e+06	3.43783e+06	2.39701e+06	2.56628e+06	2.59663e+06	2.02693e+06	2.47406e+06	15.6735	15.5368	15.5769	15.4146	15.5616	15.4332	15.4725	15.4468	15.4624	15.4301	15.5434	15.6445	15.5812	15.761	15.7435	15.3829	15.4511	15.4629	15.2152
gi|308799183|	XP_003074372	Ot01g03120	5	5	228.82	9.67e-06	1.30885	cca1 zt12	ox21 zt0	RS13_AGABI 40S RIBOSOMAL PROTEIN S13 (ISS)	4.0185e+06	3.50694e+06	3.46004e+06	3.44509e+06	3.31952e+06	3.0226e+06	2.76996e+06	3.05705e+06	3.30413e+06	3.03988e+06	3.13888e+06	2.94156e+06	2.99031e+06	2.94149e+06	2.85326e+06	2.57271e+06	2.78313e+06	2.6717e+06	2.69526e+06	2.8388e+06	15.8996	15.7634	15.7499	15.7456	15.7085	15.6148	15.5275	15.6261	15.7038	15.6205	15.6525	15.5876	15.604	15.5876	15.5571	15.4536	15.5322	15.4914	15.5002
gi|308799815|	XP_003074689	Ot01g06240	6	6	309.36	0.00192759	1.30877	ox21 zt0	cca1 zt12	probable phosphoribosylaminoimidazolecarboxamide (ISS)	1.10479e+06	1.05387e+06	973423	905045	981536	1.21383e+06	1.12353e+06	1.18505e+06	1.27693e+06	1.19571e+06	1.18369e+06	1.24556e+06	1.01771e+06	1.42077e+06	1.42603e+06	1.42968e+06	1.15295e+06	1.27848e+06	1.40244e+06	1.30471e+06	14.6083	14.5611	14.4817	14.4089	14.49	14.7024	14.6251	14.6784	14.7531	14.6874	14.6773	14.7282	14.5262	14.8599	14.8636	14.8661	14.651	14.7543	14.8469
gi|308801853|	XP_003078240	Ot03g03290	12	12	829.5	0.0120567	1.30839	Ox21 zt12	ox21 zt0	Putative phosphoserine aminotransferase (ISS)	4.76749e+06	4.53313e+06	4.21844e+06	4.13423e+06	4.33037e+06	4.84344e+06	4.7267e+06	4.99126e+06	5.20057e+06	4.84154e+06	4.92849e+06	4.62274e+06	4.72934e+06	5.27193e+06	4.80556e+06	4.3725e+06	2.88794e+06	4.39197e+06	2.65617e+06	4.49585e+06	16.0705	16.0201	15.9481	15.928	15.9743	16.0863	16.0619	16.1163	16.1574	16.0859	16.1037	16.0396	16.0624	16.1711	16.0784	15.984	15.5692	15.9884	15.4855
gi|308813750|	XP_003084181	Ot18g01500	16	16	961.85	7.88e-07	1.30769	cca1 zt0	cca1 zt12	Mitochondrial solute carrier protein (ISS)	1.02263e+07	9.33862e+06	8.94809e+06	8.64791e+06	9.72852e+06	9.84251e+06	9.09883e+06	9.14226e+06	9.69795e+06	9.86008e+06	1.23543e+07	1.15808e+07	1.1104e+07	1.35199e+07	1.27579e+07	1.15879e+07	1.16689e+07	1.21046e+07	1.30591e+07	1.23549e+07	16.8336	16.7428	16.7001	16.666	16.7837	16.7954	16.7168	16.7216	16.7806	16.7972	17.0227	16.958	16.916	17.1128	17.0548	16.9586	16.9656	17.0022	17.0781
gi|113170470|	YP_717262	OstapCp59	57	56	4414.64	2.11e-08	1.30655	Ox21 zt12	cca1 zt0	ribulose-1,5-bisphosphate carboxylase/oxygenase large subunit	2523450665	2228640832	2236476292	2191934303	2268178612	2456456102	2373187791	2390716577	2502933933	2367473598	1816875525	1783215980	1745795622	1961082936	1946986316	1770344704	1902820565	1887550220	1815150997	1910833816	22.342	22.2178	22.2213	22.2012	22.2354	22.3151	22.2806	22.288	22.3339	22.2782	22.0135	21.9948	21.9736	22.0899	22.0827	21.9876	22.0598	22.0517	22.0126
gi|308807310|	XP_003080966	Ot08g03960	7	7	444.18	0.000217669	1.30593	Ox21 zt12	cca1 zt12	peptidylprolyl isomerase A (ISS)	2.56837e+06	2.38797e+06	2.34451e+06	2.4609e+06	2.09695e+06	3.26652e+06	3.12386e+06	3.11863e+06	3.10254e+06	2.87509e+06	2.61809e+06	2.74122e+06	2.76166e+06	2.76329e+06	2.69601e+06	2.72743e+06	2.80896e+06	2.37418e+06	2.07382e+06	2.27304e+06	15.4519	15.3791	15.3607	15.4092	15.2491	15.6924	15.6477	15.6461	15.6409	15.5647	15.4711	15.5171	15.5245	15.5251	15.5004	15.512	15.5415	15.3733	15.238
gi|308806894|	XP_003080758	Ot08g01880	11	9	1031.7	1.51e-05	1.30442	Ox21 zt12	ox21 zt0	histone H2A (ISS)	1.57812e+08	1.60467e+08	1.6213e+08	1.45072e+08	1.46817e+08	1.88168e+08	1.6858e+08	1.70528e+08	1.85813e+08	1.74061e+08	1.65459e+08	133429599	1.38986e+08	1.29763e+08	1.39658e+08	1.39219e+08	1.34495e+08	1.32652e+08	1.37751e+08	135992888	19.5701	19.5867	19.5971	19.4859	19.4978	19.746	19.6361	19.6476	19.7334	19.6681	19.6174	19.4022	19.443	19.3744	19.4479	19.4447	19.4102	19.3964	19.4341
gi|308811130|	XP_003082873	Ot14g00820	5	5	310.55	0.00239157	1.3043	Ox21 zt12	cca1 zt0	THOC4_HUMAN THO complex subunit 4 (ISS)	1.59984e+06	1.3254e+06	1.34764e+06	1.27765e+06	1.27499e+06	1.73477e+06	1.59209e+06	1.46807e+06	1.59545e+06	1.53334e+06	1.16645e+06	1.19665e+06	1.04734e+06	1.44148e+06	1.22313e+06	1.33866e+06	1.41321e+06	1.04382e+06	1.25117e+06	1.12412e+06	14.9786	14.7904	14.807	14.7537	14.7516	15.0595	14.9737	14.8926	14.9758	14.9361	14.6626	14.6882	14.5549	14.8743	14.7101	14.8003	14.8545	14.5515	14.7327
gi|308800434|	XP_003074998	Ot02g03940	13	12	799.39	2.43e-07	1.3042	Ox21 zt12	ox21 zt0	beta-ketoacyl-ACP synthase (ISS)	9.73874e+06	9.45852e+06	9.21423e+06	9.31506e+06	9.3573e+06	1.01441e+07	1.01864e+07	9.89697e+06	1.04325e+07	9.85586e+06	7.88084e+06	8.2561e+06	7.98303e+06	8.97163e+06	8.79545e+06	8.04898e+06	7.62432e+06	8.18324e+06	7.02989e+06	7.84681e+06	16.7848	16.7556	16.7294	16.7403	16.7448	16.8255	16.8297	16.8009	16.8536	16.7967	16.5731	16.6196	16.586	16.7027	16.6829	16.5942	16.54	16.6107	16.4588
gi|308812374|	XP_003083494	Ot16g00440	12	4	496.94	2.34e-07	1.303	Ox21 zt12	ox21 zt0	Pyruvate kinase (ISS)	1.87319e+06	1.77253e+06	1.75007e+06	1.92292e+06	1.84539e+06	1.98988e+06	1.73452e+06	1.8686e+06	1.97652e+06	1.85237e+06	1.54717e+06	1.56253e+06	1.54202e+06	1.73875e+06	1.50154e+06	1.48079e+06	1.45153e+06	1.37716e+06	1.45748e+06	1.46393e+06	15.1363	15.0811	15.0683	15.1625	15.1213	15.1967	15.0594	15.1338	15.19	15.1251	14.9451	14.955	14.9417	15.0618	14.9151	14.9012	14.8813	14.8287	14.8854
gi|308804970|	XP_003079797	Ot06g01840	11	11	620.19	0.0121756	1.30234	Ox21 zt12	cca1 zt12	GLUCOSE INHIBITED DIVISION PROTEIN A (ISS)	1.11292e+07	9.46179e+06	1.01435e+07	6.86034e+06	9.55634e+06	1.25826e+07	1.20119e+07	1.22696e+07	1.2657e+07	1.18859e+07	1.01096e+07	1.28478e+07	1.23443e+07	1.34068e+07	1.18355e+07	1.1932e+07	1.10442e+07	1.1343e+07	8.28553e+06	1.06247e+07	16.9182	16.7559	16.8255	16.4344	16.7659	17.041	16.9946	17.0158	17.0469	16.984	16.8221	17.0618	17.0219	17.1044	16.9798	16.9879	16.9106	16.9373	16.6232
gi|308808233|	XP_003081427	Ot09g04370	11	11	870.74	0.00212145	1.30208	Ox21 zt12	ox21 zt0	PSI-associated light-harvesting chlorophyll a/b binding protein, (IC)	2.95788e+07	2.74351e+07	2.78672e+07	2.04645e+07	2.87818e+07	3.1597e+07	3.03449e+07	2.78158e+07	3.03259e+07	3.31488e+07	2.33203e+07	2.62095e+07	2.40357e+07	2.65282e+07	2.69947e+07	2.35082e+07	2.35418e+07	2.48348e+07	2.28798e+07	2.29185e+07	17.8957	17.8205	17.8361	17.5274	17.8684	17.9617	17.9213	17.8343	17.9207	18.0097	17.658	17.7748	17.6882	17.7869	17.8043	17.666	17.6674	17.7209	17.6389
gi|308811240|	XP_003082928	Ot14g01370	21	21	2192.73	2.87e-06	1.30177	cca1 zt0	Ox21 zt12	unnamed protein product	9.85953e+07	9.45898e+07	9.31117e+07	1.0628e+08	9.29992e+07	9.83669e+07	9.05061e+07	8.57201e+07	8.61344e+07	1.02744e+08	1.17405e+08	1.16599e+08	1.16167e+08	129932970	1.23229e+08	1.18562e+08	1.2395e+08	1.15383e+08	1.09867e+08	1.1559e+08	19.0997	19.0582	19.0425	19.1747	19.0412	19.0974	19.0141	18.9597	18.9646	19.1409	19.2743	19.2674	19.2637	19.3757	19.3227	19.2841	19.3285	19.2569	19.2079
gi|308799181|	XP_003074371	Ot01g03110	2	2	96.96	0.00661011	1.30145	Ox21 zt12	cca1 zt0	Cytochrome c oxidase, subunit Vb/COX4 (ISS)	312021	334308	332760	315499	312469	404794	343074	361525	333647	329942	300228	233541	241102	254132	333307	290832	340299	218537	248378	276997	13.344	13.413	13.4083	13.3551	13.3454	13.6043	13.4388	13.4912	13.411	13.3998	13.3054	13.0543	13.0861	13.1388	13.41	13.2736	13.4307	12.9879	13.1159
gi|308812636|	XP_003083625	Ot16g01750	7	7	281.13	0.00137691	1.30135	cca1 zt0	Ox21 zt12	60s ribosomal protein L21 (ISS)	3.11294e+06	3.10578e+06	3.14938e+06	2.98352e+06	3.21054e+06	2.77538e+06	2.69662e+06	2.54026e+06	2.94035e+06	2.66253e+06	3.02481e+06	3.45223e+06	3.18887e+06	3.96171e+06	4.09051e+06	2.95841e+06	3.4599e+06	3.09344e+06	2.86218e+06	3.0067e+06	15.6442	15.6419	15.6559	15.6018	15.6751	15.5294	15.5007	15.4409	15.5872	15.4879	15.6155	15.7477	15.6683	15.8853	15.9173	15.5933	15.7499	15.6379	15.5602
gi|308811508|	XP_003083062	Ot14g02710	9	9	561.12	9.53e-06	1.30082	cca1 zt12	ox21 zt0	RS8_MAIZE 40S ribosomal protein S8 pir||T04088 ribosomal protein S8-maize (ISS)	8.32418e+06	7.61217e+06	7.4161e+06	7.70668e+06	6.80035e+06	6.58362e+06	6.18472e+06	5.73631e+06	6.58733e+06	6.25904e+06	6.01122e+06	6.3465e+06	6.05824e+06	6.35443e+06	5.78996e+06	5.43558e+06	6.15081e+06	6.08543e+06	5.66637e+06	5.76622e+06	16.6278	16.5384	16.5123	16.5507	16.4256	16.3932	16.3307	16.2555	16.3938	16.3427	16.3023	16.3566	16.3101	16.3578	16.2648	16.2016	16.3252	16.3146	16.2432
gi|308801265|	XP_003077946	Ot03g00340	3	3	169.93	1.72e-05	1.29987	cca1 zt0	Ox21 zt12	Predicted RNA-binding polyribonucleotide nucleotidyltransferase (ISS)	841733	800859	755641	714236	810910	668260	612091	617389	678135	654029	856535	784932	763149	912943	880897	626001	705806	613477	690427	705166	14.3364	14.2866	14.2285	14.1721	14.2991	14.1056	14.0178	14.0264	14.1202	14.0841	14.3538	14.2665	14.2384	14.4176	14.3818	14.0403	14.1602	14.02	14.1382
gi|308801006|	XP_003075284	Ot02g06810	2	2	93.87	0.0397676	1.29793	cca1 zt12	ox21 zt0	RL15B_PICMA 60S ribosomal protein L15-2 (ISS)	319648	395141	435256	407013	463666	360366	435803	399921	476514	346696	411472	268859	215215	364028	338272	254308	288262	373855	302399	338061	13.3681	13.5801	13.6768	13.6097	13.7401	13.488	13.6781	13.5922	13.7674	13.4494	13.6206	13.1951	12.9725	13.4981	13.4248	13.1394	13.2648	13.5248	13.3126
gi|308807000|	XP_003080811	Ot08g02410	11	11	473.88	0.00615429	1.29681	Ox21 zt12	ox21 zt0	phosphoglyceromutase (ISS)	2.35721e+06	2.27578e+06	2.25499e+06	2.25368e+06	2.28604e+06	2.61734e+06	2.7333e+06	2.61973e+06	2.63872e+06	2.48809e+06	2.1906e+06	2.35818e+06	2.4625e+06	2.52639e+06	2.30096e+06	2.03485e+06	2.26573e+06	2.13751e+06	1.41744e+06	2.24402e+06	15.3661	15.331	15.3218	15.3212	15.3355	15.4708	15.5142	15.4717	15.479	15.4202	15.2928	15.3665	15.4098	15.4354	15.342	15.2191	15.3266	15.2683	14.8575
gi|308804219|	XP_003079422	Ot05g03250	7	7	359.77	0.00203816	1.29655	Ox21 zt12	cca1 zt12	COG0031: Cysteine synthase (ISS)	2.30781e+06	2.13757e+06	2.33185e+06	2.12974e+06	2.25088e+06	2.74037e+06	2.73171e+06	2.62879e+06	3.03808e+06	3.32773e+06	2.92167e+06	3.04202e+06	2.3698e+06	3.29937e+06	2.63012e+06	3.39451e+06	2.99095e+06	2.68178e+06	2.88062e+06	2.51851e+06	15.345	15.2683	15.3553	15.2647	15.32	15.5168	15.5136	15.4752	15.6199	15.7109	15.5808	15.6212	15.3715	15.7024	15.4757	15.7308	15.6042	15.4951	15.5667
gi|308798999|	XP_003074280	Ot01g02200	8	8	676.81	2.68e-07	1.29623	cca1 zt0	cca1 zt12	CR051 protein (ISS)	7.03854e+06	6.54892e+06	6.72614e+06	6.66522e+06	6.26624e+06	7.15331e+06	6.56158e+06	6.4786e+06	7.0903e+06	6.58274e+06	8.47468e+06	8.34964e+06	8.59551e+06	8.97685e+06	8.69674e+06	8.08195e+06	8.4439e+06	8.46966e+06	7.34613e+06	8.90595e+06	16.4601	16.388	16.4147	16.4056	16.3438	16.4762	16.3899	16.3772	16.4674	16.3931	16.6457	16.6309	16.6599	16.7033	16.6716	16.5983	16.6421	16.6451	16.5028
gi|308798851|	XP_003074205	Ot01g01460	2	2	50.97	0.00944405	1.29509	cca1 zt0	ox21 zt0	ornithine carbamoyltransferase (ISS)	473820	440611	486191	497141	544080	415485	523701	452891	468096	599055	656796	621186	718022	579866	570784	625996	424587	443887	430042	505169	13.7617	13.6891	13.7875	13.8098	13.9	13.6303	13.8618	13.7166	13.7496	13.9963	14.0883	14.0325	14.1774	13.9637	13.9479	14.0402	13.652	13.6965	13.6648
gi|308800690|	XP_003075126	Ot02g05230	8	7	541.9	2.76e-06	1.29498	cca1 zt0	cca1 zt12	Glyceraldehyde 3-phosphate dehydrogenase 3 (IC)	2.92258e+06	2.62516e+06	2.73012e+06	2.7322e+06	2.51448e+06	3.39801e+06	3.35769e+06	3.36123e+06	3.47593e+06	3.14893e+06	3.22248e+06	3.41922e+06	3.48842e+06	3.61041e+06	3.77342e+06	3.03721e+06	3.12713e+06	3.03178e+06	2.84633e+06	2.72273e+06	15.5811	15.4738	15.513	15.5138	15.4307	15.7318	15.7199	15.721	15.7545	15.6557	15.6788	15.7381	15.7581	15.7925	15.8366	15.6196	15.6488	15.6178	15.5547
gi|308811122|	XP_003082869	Ot14g00780	5	5	230.29	0.000372482	1.29413	Ox21 zt12	cca1 zt0	thylakoid lumenal protein-like (ISS)	544927	551293	588650	493376	622204	620635	704992	720169	681181	675206	490626	546984	445626	590812	554881	580237	509457	497643	541171	513344	13.9016	13.9132	13.9787	13.8022	14.0342	14.0316	14.1591	14.1804	14.1247	14.1159	13.7966	13.9053	13.7004	13.9824	13.9197	13.9643	13.8342	13.8108	13.8946
gi|308805094|	XP_003079859	Ot06g02460	10	10	604	0.00168813	1.29382	Ox21 zt12	ox21 zt0	malate dehydrogenase (ISS)	8.44989e+06	8.0907e+06	8.17135e+06	8.23584e+06	8.20596e+06	1.02285e+07	9.59644e+06	9.61915e+06	9.92407e+06	9.27351e+06	7.57009e+06	7.30968e+06	7.35507e+06	8.46353e+06	9.35963e+06	7.38927e+06	8.15016e+06	8.05729e+06	5.93032e+06	8.06837e+06	16.6428	16.5994	16.6093	16.6172	16.6135	16.8338	16.7701	16.7724	16.8036	16.7358	16.5329	16.4979	16.504	16.6444	16.7451	16.5087	16.6067	16.5952	16.2887
gi|308807375|	XP_003080998	Ot09g00080	8	8	493.08	0.00121778	1.28975	Ox21 zt12	ox21 zt0	triose-phosphate isomerase (ISS)	2.68082e+06	2.24469e+06	2.27409e+06	2.00149e+06	2.22485e+06	2.7234e+06	2.36143e+06	2.49133e+06	2.58287e+06	2.42087e+06	1.8483e+06	2.07789e+06	1.87677e+06	2.31833e+06	1.99101e+06	1.70322e+06	2.19717e+06	1.83924e+06	2.01561e+06	1.99848e+06	15.4948	15.3172	15.3302	15.2026	15.3083	15.5105	15.3679	15.4215	15.4576	15.3928	15.1229	15.24	15.1382	15.3495	15.1973	15.0412	15.2958	15.118	15.2096
gi|308810567|	XP_003082592	Ot13g01210	5	5	252.24	3.4e-05	1.28928	Ox21 zt12	ox21 zt0	GTP-binding protein (ISS)	3.72616e+06	3.32438e+06	3.4984e+06	2.83917e+06	3.26717e+06	3.43155e+06	3.10008e+06	3.33169e+06	3.47779e+06	3.34992e+06	2.53511e+06	2.75203e+06	2.56438e+06	3.0173e+06	2.85767e+06	2.50099e+06	2.56237e+06	2.58594e+06	2.82939e+06	2.46733e+06	15.824	15.7099	15.761	15.5522	15.6926	15.7417	15.6401	15.7121	15.7551	15.7176	15.4389	15.521	15.4504	15.613	15.5587	15.4253	15.4496	15.4587	15.5487
gi|308811204|	XP_003082910	Ot14g01190	37	37	2151.49	0.00017912	1.28896	cca1 zt12	ox21 zt0	Chaperone HSP104 and related ATP-dependent Clp proteases (ISS)	2.50996e+07	2.2419e+07	2.20017e+07	2.00867e+07	2.27728e+07	2.03562e+07	1.83483e+07	1.96159e+07	2.16866e+07	2.11336e+07	1.82258e+07	1.85457e+07	1.75309e+07	2.10391e+07	2.01333e+07	1.69045e+07	1.7762e+07	1.83257e+07	1.66469e+07	1.75476e+07	17.7315	17.6186	17.5998	17.5087	17.6342	17.522	17.4182	17.485	17.5854	17.5595	17.4115	17.4289	17.3726	17.555	17.511	17.3362	17.3857	17.417	17.3209
gi|308807961|	XP_003081291	Ot09g03010	7	7	528.71	0.00431399	1.28776	ox21 zt0	cca1 zt12	unnamed protein product	3.43037e+06	3.34497e+06	3.02324e+06	3.11459e+06	3.72285e+06	3.56553e+06	3.28292e+06	3.19615e+06	3.42355e+06	3.34084e+06	3.49644e+06	3.64045e+06	3.41728e+06	3.94567e+06	4.00155e+06	3.76264e+06	4.53326e+06	4.15011e+06	5.38039e+06	3.59675e+06	15.7413	15.7161	15.615	15.6448	15.8231	15.78	15.6974	15.6706	15.7393	15.7149	15.7604	15.8008	15.7375	15.8813	15.8953	15.8338	16.0201	15.9318	16.1914
gi|308802968|	XP_003078797	Ot04g02790	3	3	108.15	0.0264962	1.28427	cca1 zt0	cca1 zt12	coatomer subunit beta (ISS)	323710	294379	286822	233554	308263	304111	281626	291467	334144	334494	323238	446808	378642	416100	293197	314736	368027	318702	356370	338564	13.3808	13.2858	13.2598	13.0543	13.3319	13.3183	13.2415	13.2758	13.4125	13.4135	13.3793	13.703	13.5375	13.6318	13.2817	13.3526	13.5091	13.3652	13.4769
gi|308802986|	XP_003078806	Ot04g02880	2	2	248.41	0.0181932	1.28364	Ox21 zt12	cca1 zt0	OSJNBb0011E04.120 gene product (ISS)	1.43928e+06	1.19596e+06	1.18492e+06	1.13441e+06	1.20747e+06	1.41245e+06	1.4173e+06	1.42583e+06	1.48637e+06	1.22819e+06	965772	904853	1.09145e+06	1.37724e+06	1.09068e+06	1.42759e+06	1.13487e+06	1.2015e+06	1.12428e+06	1.11182e+06	14.8728	14.6876	14.6783	14.6348	14.6972	14.854	14.8574	14.8634	14.905	14.7142	14.4738	14.4087	14.5962	14.8287	14.5955	14.8646	14.6352	14.6922	14.6258
gi|308807969|	XP_003081295	Ot09g03050	6	6	367.31	0.0214887	1.28263	Ox21 zt12	cca1 zt0	probable (ISS)	2.85889e+06	2.66517e+06	2.4811e+06	2.27435e+06	2.64627e+06	2.88291e+06	2.79208e+06	2.93684e+06	2.8791e+06	2.68368e+06	2.26167e+06	2.26074e+06	2.13032e+06	2.19883e+06	2.19965e+06	2.7762e+06	2.4049e+06	1.74887e+06	1.63272e+06	2.71789e+06	15.5591	15.4889	15.4174	15.3304	15.4818	15.5675	15.5354	15.586	15.5661	15.4958	15.3248	15.3244	15.2649	15.2966	15.297	15.5297	15.3862	15.0676	14.9989
gi|308809900|	XP_003082259	Ot12g01140	3	3	171.95	0.000819855	1.28261	Ox21 zt12	cca1 zt0	pepti (ISS)	1.0216e+06	939303	996269	1.12442e+06	1.09916e+06	1.00495e+06	1.18681e+06	1.17591e+06	1.13969e+06	1.04596e+06	741483	911904	901583	888171	886546	891509	987517	1.0844e+06	1.03161e+06	1.02522e+06	14.53	14.446	14.5049	14.6259	14.6032	14.5136	14.6799	14.6707	14.6394	14.5536	14.2096	14.4164	14.4051	14.3901	14.3882	14.3938	14.4961	14.5897	14.5398
gi|308808950|	XP_003081785	Ot10g03520	27	22	2000.95	3.04e-06	1.28223	Ox21 zt12	cca1 zt0	NADP-glyceraldehyde-3-phosphate dehydrogenase (IC)	8.13627e+07	7.08569e+07	7.20351e+07	6.81756e+07	7.0858e+07	7.59461e+07	7.9092e+07	7.86439e+07	8.14749e+07	7.8125e+07	5.63153e+07	6.18788e+07	6.13968e+07	6.67585e+07	6.03668e+07	6.42803e+07	6.40458e+07	6.90822e+07	6.39015e+07	6.52015e+07	18.9076	18.7693	18.7858	18.7307	18.7693	18.8387	18.8793	18.8736	18.909	18.867	18.5396	18.6338	18.626	18.7097	18.6091	18.6719	18.6683	18.744	18.666
gi|308801849|	XP_003078238	Ot03g03270	8	8	378.47	3.9e-06	1.28162	cca1 zt12	ox21 zt0	B1056G08.113 gene product (ISS)	9.36964e+06	8.65036e+06	8.76321e+06	8.34047e+06	8.72653e+06	7.82961e+06	7.36308e+06	7.39131e+06	7.84484e+06	7.35658e+06	7.34087e+06	7.70809e+06	7.56659e+06	8.12377e+06	7.1892e+06	7.01798e+06	6.41687e+06	7.12225e+06	6.38738e+06	7.27023e+06	16.7461	16.6663	16.6792	16.6298	16.675	16.5666	16.5051	16.509	16.5685	16.5043	16.5021	16.5509	16.5324	16.6035	16.4812	16.4571	16.3676	16.4719	16.363
gi|308808766|	XP_003081693	Ot10g02600	8	8	576.2	0.00305811	1.27807	cca1 zt0	cca1 zt12	Gamma-glutamyl phosphate reductase (ISS)	2.2114e+06	2.00917e+06	1.87913e+06	1.96117e+06	1.88697e+06	2.26469e+06	2.05449e+06	2.36502e+06	2.05972e+06	1.96044e+06	2.75807e+06	2.46555e+06	2.67366e+06	2.41883e+06	2.39788e+06	2.96388e+06	1.99767e+06	2.66748e+06	2.35435e+06	2.31253e+06	15.3023	15.2064	15.1395	15.1822	15.1436	15.3261	15.2287	15.3694	15.2312	15.1818	15.5232	15.4111	15.4921	15.3919	15.3832	15.5952	15.2006	15.4898	15.3649
gi|308809533|	XP_003082076	Ot11g02740	5	5	268.92	0.00145589	1.27724	cca1 zt0	ox21 zt0	OJ1717_A09.34 gene product (ISS)	705816	718012	712153	740989	663271	736046	697769	766451	776476	700014	689546	829783	866361	678639	817789	701133	589590	623063	589424	536238	14.1603	14.1774	14.1692	14.2089	14.0981	14.2022	14.1488	14.2427	14.2557	14.152	14.1369	14.3221	14.3652	14.121	14.3075	14.1536	13.9803	14.0355	13.98
gi|308801953|	XP_003078290	Ot03g03790	9	9	393.53	8.66e-05	1.27552	cca1 zt0	Ox21 zt12	P0562A06.23 gene product (ISS)	3.41111e+06	3.20395e+06	3.09246e+06	3.02623e+06	2.96143e+06	3.05495e+06	2.94412e+06	2.78724e+06	2.89534e+06	3.15787e+06	3.65103e+06	3.62391e+06	3.38607e+06	4.28011e+06	3.98692e+06	3.35218e+06	3.47023e+06	3.73089e+06	3.38868e+06	3.33661e+06	15.7357	15.673	15.6376	15.616	15.5943	15.6254	15.5885	15.5337	15.5718	15.6586	15.8037	15.7962	15.7283	15.9626	15.8917	15.7183	15.7529	15.8253	15.7291
gi|308800532|	XP_003075047	Ot02g04440	7	7	349.07	1.79e-05	1.27493	cca1 zt12	ox21 zt0	CHLI_CHLVU Magnesium-chelatase subunit chlI (ISS)	4.04504e+06	3.66556e+06	3.77402e+06	3.37309e+06	3.51554e+06	3.61304e+06	3.32798e+06	3.31281e+06	3.44533e+06	3.25073e+06	3.13014e+06	3.31317e+06	3.01504e+06	3.30956e+06	3.3726e+06	2.88568e+06	2.78467e+06	3.00573e+06	2.71162e+06	3.02349e+06	15.9061	15.8076	15.8368	15.7245	15.7659	15.7932	15.711	15.7065	15.7457	15.6875	15.6497	15.7066	15.6123	15.7055	15.7243	15.5684	15.5328	15.6092	15.5062
gi|308812292|	XP_003083453	Ot16g00030	31	29	1983.99	3.88e-07	1.27434	Ox21 zt12	cca1 zt0	MGC53673 protein (ISS)	2.63574e+07	2.59131e+07	2.51497e+07	2.31446e+07	2.58485e+07	3.16935e+07	3.05617e+07	2.99118e+07	3.15209e+07	3.11178e+07	2.40767e+07	2.37579e+07	2.26058e+07	2.60035e+07	2.50348e+07	2.66266e+07	2.90721e+07	2.88553e+07	2.84553e+07	2.85021e+07	17.7804	17.7634	17.7335	17.6504	17.7609	17.9648	17.9284	17.9069	17.9593	17.9464	17.6899	17.6766	17.6269	17.7669	17.7289	17.7906	17.8784	17.871	17.857
gi|308806273|	XP_003080448	Ot07g03420	3	3	98.79	0.00975589	1.27323	cca1 zt12	cca1 zt0	ribosomal protein L19 (ISS)	2.63175e+06	2.5021e+06	2.28813e+06	2.16311e+06	2.4048e+06	2.04421e+06	1.88815e+06	1.91805e+06	2.13769e+06	1.98634e+06	2.26487e+06	1.64473e+06	2.01572e+06	1.93866e+06	1.55292e+06	1.87613e+06	1.93987e+06	2.11175e+06	1.71112e+06	2.27032e+06	15.4763	15.4258	15.3364	15.2802	15.3861	15.2237	15.1443	15.16	15.2684	15.195	15.3262	15.0062	15.2096	15.1707	14.9488	15.1379	15.1713	15.2562	15.0458
gi|308800788|	XP_003075175	Ot02g05720	9	9	718.26	1.06e-07	1.27323	Ox21 zt12	ox21 zt0	PSI-associated light-harvesting chlorophyll a/b binding protein (IC)	4.88263e+07	4.68281e+07	4.55631e+07	4.18247e+07	4.97127e+07	4.69568e+07	4.55988e+07	4.6319e+07	4.66016e+07	4.95018e+07	3.98925e+07	3.91408e+07	3.98652e+07	4.02313e+07	4.00735e+07	3.65726e+07	3.69721e+07	3.7201e+07	3.86886e+07	3.51187e+07	18.3969	18.3551	18.3278	18.2421	18.4149	18.3579	18.3285	18.3442	18.3503	18.4107	18.1948	18.1758	18.1942	18.2033	18.1994	18.108	18.1188	18.125	18.1642
gi|308811725|	XP_003083170	Ot15g00270	7	6	330.36	0.0206072	1.27193	Ox21 zt12	ox21 zt0	unnamed protein product	2.90865e+06	2.81358e+06	2.87883e+06	1.92248e+06	2.97291e+06	2.84491e+06	2.73182e+06	2.5443e+06	2.84165e+06	2.9373e+06	1.98467e+06	2.44475e+06	2.31936e+06	2.49208e+06	2.72443e+06	1.95355e+06	2.2269e+06	2.36901e+06	2.24103e+06	2.13777e+06	15.5763	15.5431	15.566	15.1623	15.5982	15.5542	15.5136	15.4425	15.553	15.5861	15.1941	15.4026	15.35	15.4218	15.5109	15.1783	15.3093	15.3711	15.3156
gi|113170445|	YP_717237	OstapCp34	9	9	329.57	0.0126764	1.27168	cca1 zt0	Ox21 zt12	Rps19	3.02534e+06	2.15664e+06	2.04991e+06	2.41427e+06	2.05422e+06	1.95735e+06	1.86638e+06	1.76458e+06	2.06894e+06	2.00588e+06	2.50439e+06	2.37046e+06	2.14425e+06	2.53611e+06	2.73325e+06	2.04817e+06	2.40188e+06	2.58108e+06	2.45555e+06	2.658e+06	15.6157	15.2772	15.2265	15.3901	15.2286	15.1802	15.1327	15.0766	15.2357	15.2047	15.4267	15.3717	15.2714	15.4393	15.5141	15.2256	15.3849	15.4569	15.407
gi|308811526|	XP_003083071	Ot14g02820	37	37	2514.55	8.5e-11	1.26932	Ox21 zt12	cca1 zt0	serine hydroxymet (ISS)	6.76746e+07	6.36561e+07	6.24318e+07	6.42634e+07	6.16959e+07	6.56859e+07	6.50381e+07	6.68575e+07	6.76309e+07	6.32449e+07	5.0909e+07	5.11033e+07	5.06206e+07	5.43531e+07	5.17806e+07	5.18568e+07	5.2366e+07	5.11272e+07	5.08884e+07	5.33049e+07	18.7234	18.6622	18.6427	18.6716	18.6309	18.6935	18.6836	18.7112	18.7227	18.6557	18.4387	18.4425	18.433	18.5042	18.4557	18.4571	18.4669	18.443	18.4383
gi|308803060|	XP_003078843	Ot04g03250	14	14	1357.67	7.47e-05	1.26911	cca1 zt12	ox21 zt0	Thioredoxin/protein disulfide isomerase (ISS)	3.58217e+07	3.36489e+07	3.23652e+07	3.09592e+07	3.40555e+07	3.34716e+07	3.16042e+07	3.1794e+07	3.23424e+07	3.18391e+07	3.05701e+07	3.30741e+07	2.95455e+07	3.65293e+07	3.69596e+07	2.68184e+07	2.79792e+07	2.65737e+07	2.36524e+07	2.64466e+07	18.0872	18.0246	17.9857	17.9413	18.0366	18.0194	17.9619	17.9679	17.985	17.9694	17.9287	18.0074	17.8946	18.1068	18.1185	17.7977	17.8401	17.7886	17.6721
gi|308801467|	XP_003078047	Ot03g01350	4	4	116.65	0.019394	1.2688	Ox21 zt12	cca1 zt0	unnamed protein product	616123	617324	636489	608752	664147	608691	626950	604560	676300	643654	539735	494455	544624	454185	457666	664068	400443	512540	363656	633745	14.0243	14.0263	14.0569	14.0123	14.0994	14.0122	14.0418	14.0054	14.1175	14.0681	13.892	13.8044	13.901	13.7194	13.727	14.0993	13.5935	13.8403	13.4971
gi|308798657|	XP_003074108	Ot01g00490	8	8	443.64	0.0134303	1.26858	cca1 zt0	Ox21 zt12	ribosomal protein L3.e, cytosolic-rice sp|P35684|RL3_ORYSA 60S ribosomal p (ISS)	2.85766e+06	2.46325e+06	2.47378e+06	1.88455e+06	2.76758e+06	2.21812e+06	2.18804e+06	2.23962e+06	2.20002e+06	2.18647e+06	2.49157e+06	3.024e+06	2.61374e+06	3.14072e+06	2.72529e+06	2.51533e+06	2.35969e+06	2.4399e+06	2.23911e+06	2.44472e+06	15.5587	15.4101	15.4144	15.1423	15.5266	15.3053	15.2917	15.315	15.2971	15.2909	15.4216	15.6152	15.4694	15.6531	15.5112	15.4311	15.3672	15.4006	15.3147
gi|308810212|	XP_003082415	Ot12g02690	14	14	1039.49	0.000174476	1.26725	cca1 zt0	cca1 zt12	putative 4-hydroxyphenylacetate isomerase/decar (ISS)	1.12161e+07	1.09857e+07	1.07617e+07	1.15964e+07	1.04715e+07	1.13801e+07	1.15242e+07	1.14756e+07	1.17426e+07	1.19661e+07	1.33517e+07	1.41138e+07	1.21233e+07	1.4658e+07	1.54916e+07	1.32291e+07	1.44307e+07	1.21171e+07	1.50571e+07	1.23222e+07	16.926	16.9053	16.8846	16.9594	16.8573	16.9405	16.9531	16.9489	16.9719	16.9907	17.1003	17.1558	17.0038	17.1936	17.249	17.0911	17.178	17.0033	17.2205
gi|308813478|	XP_003084045	Ot18g00140	3	3	166.16	0.00850006	1.26358	Ox21 zt12	cca1 zt0	ThiJ/PfpI (ISS)	2.00113e+06	1.8768e+06	1.9232e+06	1.78129e+06	1.82395e+06	2.1616e+06	2.07144e+06	2.09989e+06	2.144e+06	2.10746e+06	1.47583e+06	1.77048e+06	1.74263e+06	1.61584e+06	1.77174e+06	2.29531e+06	1.80951e+06	1.88993e+06	1.5782e+06	2.30472e+06	15.2024	15.1382	15.1626	15.086	15.1097	15.2795	15.2369	15.2505	15.2713	15.2541	14.8979	15.0799	15.0641	14.9885	15.0806	15.3395	15.1017	15.1452	14.9649
gi|308802670|	XP_003078648	Ot04g01300	13	13	760.23	0.00106566	1.26356	cca1 zt0	cca1 zt12	Myosin class II heavy chain (ISS)	3.20061e+06	2.53186e+06	2.3914e+06	2.60803e+06	2.43236e+06	2.7349e+06	2.63867e+06	2.5978e+06	2.78831e+06	2.54292e+06	3.31174e+06	3.1356e+06	2.80095e+06	3.62698e+06	3.75855e+06	3.18447e+06	3.20939e+06	2.99348e+06	3.09076e+06	3.03651e+06	15.672	15.4376	15.3805	15.4673	15.3975	15.5148	15.4789	15.4633	15.5341	15.442	15.7061	15.6515	15.5386	15.7971	15.8327	15.6669	15.6747	15.6051	15.6371
gi|308809629|	XP_003082124	Ot11g03220	12	12	765.06	0.0144029	1.26182	cca1 zt12	cca1 zt0	annexin (ISS)	6.8283e+06	6.87635e+06	6.37101e+06	6.63129e+06	6.62437e+06	5.29093e+06	5.67008e+06	4.77244e+06	5.87836e+06	7.16044e+06	5.84016e+06	5.45876e+06	4.92974e+06	5.33673e+06	4.84984e+06	5.91822e+06	4.99278e+06	6.05528e+06	5.5046e+06	6.54843e+06	16.4297	16.4367	16.3604	16.4005	16.3994	16.1747	16.2439	16.0715	16.2799	16.4772	16.2734	16.2059	16.1039	16.1833	16.0876	16.2867	16.1167	16.3096	16.2142
gi|113170420|	YP_717212	OstapCp09	14	14	1126.9	2.23e-05	1.26127	cca1 zt0	Ox21 zt12	AtpE	3.23324e+07	2.99737e+07	3.05412e+07	3.06021e+07	3.16091e+07	2.90799e+07	2.89495e+07	2.90945e+07	3.18891e+07	3.13669e+07	3.78705e+07	3.74049e+07	3.62172e+07	3.95451e+07	3.8632e+07	3.92435e+07	3.68486e+07	3.4373e+07	3.04413e+07	3.5855e+07	17.9847	17.909	17.9277	17.9297	17.9621	17.8787	17.8742	17.8792	17.9709	17.9544	18.1428	18.1305	18.0982	18.1861	18.1627	18.1784	18.1155	18.0459	17.9245
gi|308805524|	XP_003080074	Ot06g04610	5	5	243.99	0.000339676	1.26103	Ox21 zt12	cca1 zt0	Predicted haloacid-halidohydrolase and related hydrolases (ISS)	2.39996e+06	2.23888e+06	2.13599e+06	2.17702e+06	2.27572e+06	2.38138e+06	2.18351e+06	2.23514e+06	2.48976e+06	2235505	1.88147e+06	1.78833e+06	1.68991e+06	2.08736e+06	1.69249e+06	2.08823e+06	2.16065e+06	2.48043e+06	1.96696e+06	2.22501e+06	15.3841	15.3146	15.2676	15.2866	15.331	15.3763	15.2896	15.313	15.4208	15.3131	15.1407	15.0899	15.0333	15.2446	15.0349	15.245	15.2791	15.4171	15.1851
gi|308800530|	XP_003075046	Ot02g04430	5	5	213.04	0.00490409	1.25954	Ox21 zt12	ox21 zt0	acetyl-CoA synthetase (ISS)	1.07929e+06	908791	953493	860739	1.01061e+06	1.14841e+06	1.1444e+06	1.11465e+06	1.14191e+06	1.08208e+06	878565	904963	868039	969304	1.01245e+06	928334	960863	1.00069e+06	690157	891008	14.585	14.413	14.461	14.3587	14.5192	14.647	14.6435	14.6172	14.6414	14.5875	14.3792	14.4088	14.3671	14.4775	14.521	14.4343	14.4687	14.5093	14.1378
gi|308802780|	XP_003078703	Ot04g01850	6	6	255.11	0.0114643	1.25921	cca1 zt12	ox21 zt0	ribosomal L9-like protein (ISS)	3.09893e+06	2.70281e+06	2.71903e+06	2.6608e+06	2.70054e+06	2.34221e+06	2.27566e+06	2.08727e+06	2.28237e+06	2.181e+06	2.44877e+06	2.6308e+06	2.39049e+06	2.88125e+06	1.7461e+06	2.12323e+06	2.18866e+06	2.30852e+06	2.11734e+06	2.28675e+06	15.6397	15.503	15.5089	15.4873	15.5021	15.3598	15.3309	15.2445	15.3339	15.2884	15.4042	15.4759	15.3802	15.5669	15.066	15.2616	15.2919	15.3453	15.2588
gi|308808500|	XP_003081560	Ot10g01270	19	19	1072.26	3.57e-05	1.2571	cca1 zt0	cca1 zt12	Glyoxylase (ISS)	7.1681e+06	6.94068e+06	6.75224e+06	6.78395e+06	6.77376e+06	7.34384e+06	7.21923e+06	7.24002e+06	7.64498e+06	7.50001e+06	8.37959e+06	8.16905e+06	7.83834e+06	9.57883e+06	9.30206e+06	8.42966e+06	8.41393e+06	8.73409e+06	7.3889e+06	8.32921e+06	16.4783	16.4461	16.4185	16.4232	16.4217	16.5025	16.4854	16.4883	16.5427	16.5236	16.6345	16.609	16.5677	16.7682	16.7389	16.6404	16.6385	16.6759	16.5086
gi|308808434|	XP_003081527	Ot10g00930	21	21	998.94	1.38e-06	1.25654	ox21 zt0	cca1 zt12	Nii, plastid-targeted nitrite reductase apoenzyme (IC)	5.65605e+06	5.97134e+06	5.81912e+06	5.73175e+06	5.78535e+06	6.12622e+06	6.10278e+06	6.09919e+06	6.34032e+06	6.17236e+06	6.23034e+06	6.04503e+06	6.27667e+06	6.44592e+06	5.98057e+06	7.5657e+06	6.99868e+06	7.25521e+06	6.60828e+06	7.96604e+06	16.2414	16.2956	16.2698	16.2547	16.264	16.3212	16.3174	16.3168	16.3556	16.3287	16.3381	16.3079	16.3455	16.3721	16.2972	16.5323	16.4544	16.4904	16.397
gi|308807473|	XP_003081047	Ot09g00570	5	5	207.92	0.000247459	1.25568	cca1 zt0	cca1 zt12	putative ATP synthase delta chain, mitochondrial prec (ISS)	1.81357e+06	2.01156e+06	1.8491e+06	2.01235e+06	1.93175e+06	2.01841e+06	2.02575e+06	1.89552e+06	2.09756e+06	1.83521e+06	2.02809e+06	2.40408e+06	2.43243e+06	2.68795e+06	2.52502e+06	2.10011e+06	2.21988e+06	2.21966e+06	2.11521e+06	2.33449e+06	15.104	15.2076	15.1234	15.208	15.1671	15.211	15.2146	15.1481	15.2494	15.1158	15.2158	15.3858	15.3976	15.4974	15.4349	15.2506	15.3061	15.306	15.2578
gi|308798997|	XP_003074279	Ot01g02190	19	19	1268.12	0.00200917	1.25445	Ox21 zt12	cca1 zt0	TBB1_VOLCA Tubulin beta chain (ISS)	8.61827e+06	7.9436e+06	8.01181e+06	7.73639e+06	8.23146e+06	9.5853e+06	8.97017e+06	9.3703e+06	9.34956e+06	8.82822e+06	8.08205e+06	7.07999e+06	8.36012e+06	6.95704e+06	6.27294e+06	7.46662e+06	7.4099e+06	8.61335e+06	7.28532e+06	8.67548e+06	16.6625	16.581	16.5896	16.5546	16.6166	16.7689	16.7026	16.7462	16.744	16.6866	16.5983	16.4659	16.6321	16.4484	16.3449	16.5191	16.5115	16.662	16.4945
gi|308799089|	XP_003074325	Ot01g02650	5	5	272.41	0.0136587	1.25444	cca1 zt12	ox21 zt0	octicosapeptide/Phox/Bem1p (ISS)	1.22639e+06	1.09794e+06	1.00654e+06	1.07881e+06	945246	993790	907012	989365	948423	893501	815372	990612	907102	1.04408e+06	933864	800122	985715	886775	709657	886519	14.7127	14.6021	14.5152	14.5845	14.4523	14.5024	14.4111	14.498	14.4557	14.396	14.3045	14.4992	14.4112	14.5518	14.4402	14.2857	14.4943	14.3885	14.1657
gi|113170441|	YP_717233	OstapCp30	9	9	783.79	0.000865031	1.25361	ox21 zt0	cca1 zt12	PsbA	4.34217e+07	4.09084e+07	3.93739e+07	3.4777e+07	4.3285e+07	4.58444e+07	4.17993e+07	4.24355e+07	4.60712e+07	4.76012e+07	4.4954e+07	4.94516e+07	4.63616e+07	5.05925e+07	5.29477e+07	4.41434e+07	5.14344e+07	5.05886e+07	5.24134e+07	5.43556e+07	18.2796	18.22	18.1818	18.0576	18.2765	18.3339	18.2415	18.2566	18.3388	18.3715	18.3143	18.4097	18.3451	18.4325	18.478	18.2961	18.449	18.4324	18.4678
gi|308806337|	XP_003080480	Ot07g03740	11	10	565.75	0.00452383	1.25306	cca1 zt0	ox21 zt0	enoyl-(ISS)	6.9713e+06	6.37628e+06	6.57375e+06	5.36597e+06	6.30442e+06	6.17096e+06	5.97303e+06	5.8988e+06	6.3336e+06	6.36304e+06	6.69346e+06	7.04111e+06	6.63313e+06	8.58577e+06	7.4883e+06	5.45123e+06	6.10051e+06	6.01688e+06	6.27476e+06	5.23895e+06	16.4505	16.3612	16.3917	16.1887	16.3499	16.3285	16.2959	16.2834	16.3545	16.3592	16.4098	16.4604	16.4007	16.6588	16.522	16.2045	16.317	16.3032	16.3452
gi|308812334|	XP_003083474	Ot16g00240	4	4	154.54	0.00191467	1.25049	ox21 zt0	cca1 zt12	putative C2H2 zinc-finger protein (ISS)	975114	970736	995763	1.11969e+06	1.13929e+06	1.03717e+06	1.09676e+06	984092	1.10843e+06	1.15178e+06	1.23201e+06	1.61261e+06	1.16404e+06	1.1896e+06	1.25859e+06	1.20053e+06	1.37151e+06	1.30227e+06	1.18433e+06	1.44466e+06	14.4835	14.479	14.5044	14.6217	14.6391	14.5452	14.601	14.4926	14.6116	14.65	14.7173	14.9865	14.6606	14.6823	14.7386	14.6914	14.8246	14.7728	14.6778
gi|308807330|	XP_003080976	Ot08g04060	3	3	219.78	0.0230862	1.24526	cca1 zt0	cca1 zt12	unnamed protein product	9.9646e+06	9.16581e+06	9.55201e+06	9.97128e+06	9.34833e+06	9.38969e+06	8.96728e+06	8.81697e+06	1.09325e+07	1.02128e+07	1.12131e+07	1.19537e+07	1.2375e+07	1.30205e+07	1.12125e+07	1.20795e+07	1.10551e+07	1.09467e+07	7.45096e+06	1.10732e+07	16.8077	16.7241	16.7654	16.8084	16.7439	16.7483	16.7022	16.6853	16.9004	16.8323	16.9257	16.9897	17.0243	17.0752	16.9257	17.0002	16.9115	16.9017	16.517
gi|308801038|	XP_003075300	Ot02g06970	6	6	317.56	0.0174495	1.24438	cca1 zt0	Ox21 zt12	putative 50S ribosomal protein L3 (ISS)	1.54081e+06	1.90035e+06	2.03722e+06	1.80801e+06	2.12866e+06	1.66038e+06	1.64981e+06	1.66639e+06	1.87785e+06	1.68402e+06	1.98712e+06	1.91414e+06	1.94857e+06	2.65786e+06	2.11737e+06	1.91621e+06	2.00588e+06	2.1042e+06	2.26873e+06	1.99299e+06	14.941	15.1507	15.2202	15.1009	15.2641	15.0157	15.0093	15.0193	15.1388	15.0298	15.1953	15.1579	15.1758	15.4862	15.2588	15.159	15.2047	15.2526	15.3279
gi|113170421|	YP_717213	OstapCp10	44	43	5308.55	1.04e-07	1.24426	cca1 zt0	cca1 zt12	AtpB	4.65676e+08	4.30422e+08	398593768	4.31769e+08	4.23076e+08	4.46991e+08	4.31041e+08	4.40464e+08	4.26534e+08	4.1113e+08	5.27781e+08	5.2862e+08	5.24367e+08	552509542	5.4131e+08	5.19818e+08	496045522	4.9757e+08	472585784	4.91855e+08	20.6521	20.5734	20.4966	20.5765	20.5562	20.6112	20.5749	20.5965	20.5644	20.5276	20.7773	20.7789	20.7708	20.8231	20.8026	20.7621	20.7153	20.7184	20.6669
gi|308805625|	XP_003080124	Ot07g00180	7	7	325.59	8.4e-06	1.2437	cca1 zt12	Ox21 zt12	putative ribosomal protein L18a (ISS)	3.52088e+06	3.19575e+06	3.23801e+06	3.45201e+06	3.16272e+06	2.60877e+06	2.55483e+06	2.73623e+06	2.62651e+06	2.79628e+06	3.18064e+06	3.24272e+06	2.89786e+06	2.9925e+06	3.13233e+06	2.946e+06	2.80554e+06	2.94845e+06	3.0505e+06	3.1643e+06	15.7674	15.6705	15.6836	15.7476	15.6601	15.4675	15.4466	15.5152	15.4743	15.5369	15.6657	15.6851	15.5726	15.6048	15.6504	15.5891	15.5403	15.5899	15.624
gi|308805482|	XP_003080053	Ot06g04400	3	3	143.84	0.000224585	1.24214	Ox21 zt12	ox21 zt0	PRLI-interacting factor L-like (ISS)	589538	596476	639673	550605	514623	616162	588301	686623	631356	645247	543227	526318	484425	557785	534087	529564	503252	506207	473162	537999	13.9802	13.9919	14.0619	13.9119	13.8443	14.0244	13.9781	14.1327	14.0488	14.0705	13.8984	13.8668	13.7839	13.9249	13.8815	13.873	13.822	13.8278	13.7603
gi|308810673|	XP_003082645	Ot13g01740	7	7	501.11	0.00204174	1.24043	cca1 zt0	Ox21 zt12	UDP-glucose dehydrogenase, putative (ISS)	1.7356e+06	1.58387e+06	1.6501e+06	1.64132e+06	1.55193e+06	1.74953e+06	1.55375e+06	1.67061e+06	1.70228e+06	1.46713e+06	1.89289e+06	1.79052e+06	1.88587e+06	2.40196e+06	2.13e+06	1.94486e+06	1.61237e+06	1.85096e+06	1.90903e+06	1.9557e+06	15.06	14.9685	15.0095	15.0042	14.9482	15.068	14.9493	15.0218	15.0406	14.892	15.1468	15.0912	15.143	15.3849	15.2648	15.1738	14.9864	15.1244	15.1553
gi|308812937|	XP_003083775	Ot17g00150	4	4	332.66	0.00211342	1.23974	cca1 zt12	Ox21 zt12	unnamed protein product	1.32004e+06	1.25991e+06	1.05012e+06	1.10462e+06	1.14705e+06	936652	885871	970424	960640	990758	1.07803e+06	1.14641e+06	1.2568e+06	1.20622e+06	1.18964e+06	1.1282e+06	1.15321e+06	1.19514e+06	922263	1.21847e+06	14.7863	14.7397	14.5576	14.6082	14.6458	14.4432	14.3875	14.4786	14.4685	14.4994	14.5838	14.6453	14.7372	14.6961	14.6823	14.6293	14.6512	14.6869	14.4277
gi|308805382|	XP_003080003	Ot06g03900	7	7	309.83	6.53e-05	1.23759	cca1 zt0	Ox21 zt12	P0577B11.138 gene product (ISS)	3.68222e+06	3.18294e+06	3.17696e+06	3.33374e+06	3.45193e+06	3.1772e+06	3.16926e+06	3.17629e+06	3.52376e+06	3.22133e+06	4.17458e+06	3.84197e+06	3.6508e+06	4.04699e+06	4.41861e+06	3.54459e+06	3.58052e+06	3.57245e+06	3.45836e+06	3.5901e+06	15.8122	15.6665	15.6646	15.7128	15.7476	15.6647	15.6622	15.6644	15.7682	15.6785	15.9377	15.8546	15.8036	15.9066	15.9945	15.7741	15.7842	15.7819	15.7495
gi|308813688|	XP_003084150	Ot18g01190	14	14	943.69	6.85e-05	1.23743	cca1 zt0	cca1 zt12	dTDP-glucose 4-6-dehydratase/UDP-glucuronic acid decarboxylase (ISS)	1.00837e+07	9.8541e+06	1.0231e+07	9.17278e+06	9.88767e+06	1.1163e+07	1.05176e+07	1.10751e+07	1.14092e+07	1.07261e+07	1.15932e+07	1.21274e+07	1.08931e+07	1.36832e+07	1.26207e+07	1.14714e+07	1.21524e+07	1.27546e+07	1.13585e+07	1.19616e+07	16.8196	16.7965	16.8341	16.7249	16.7999	16.9213	16.8617	16.9134	16.9431	16.8813	16.9591	17.0041	16.8968	17.1248	17.044	16.9485	17.0062	17.0545	16.9386
gi|308801967|	XP_003078297	Ot03g03860	3	3	212.47	0.017754	1.23681	ox21 zt0	cca1 zt12	TOC34_PEA Translocase of chloroplast 34 (ISS)	396811	377240	390294	426094	487552	388106	428732	421696	418647	489067	482177	504705	432138	521348	508337	438173	545402	555699	598756	432043	13.5844	13.5338	13.5678	13.6556	13.7903	13.5622	13.6617	13.6452	13.6379	13.7934	13.7792	13.8249	13.6696	13.8573	13.832	13.6835	13.9024	13.9211	13.9958
gi|308808081|	XP_003081351	Ot09g03610	6	6	180.73	0.0479294	1.23575	cca1 zt0	ox21 zt0	Identical to gb|X71364 gene for aspartate kinas (ISS)	933777	978465	928244	928160	939218	1.06206e+06	1.05465e+06	995848	966193	997933	842892	1.01518e+06	1.04247e+06	1.3425e+06	850450	843233	658133	888530	763342	968528	14.4401	14.4869	14.4342	14.4341	14.4459	14.5689	14.5619	14.5045	14.4743	14.5066	14.3377	14.5237	14.5502	14.8032	14.3467	14.3381	14.0903	14.3905	14.2386
gi|308801325|	XP_003077976	Ot03g00640	5	5	470.2	0.00604444	1.2345	cca1 zt0	cca1 zt12	SAR DNA-binding protein-1-garden pea (ISS)	761332	820616	649579	758593	843464	796987	736418	771726	816265	725414	1.14962e+06	1.00384e+06	896354	790099	892654	932423	780503	996406	1.02226e+06	943431	14.236	14.311	14.0772	14.2324	14.3384	14.2817	14.2027	14.2495	14.3056	14.1876	14.6481	14.5125	14.3992	14.2731	14.3951	14.4387	14.2608	14.5051	14.5307
gi|308812360|	XP_003083487	Ot16g00370	9	9	491.31	9.05e-06	1.23361	Ox21 zt12	cca1 zt12	ACT_COLSC Actin (ISS)	4.27317e+06	4.06339e+06	4.27647e+06	3.94685e+06	4.18827e+06	5.00127e+06	5.33521e+06	4.95513e+06	5.1539e+06	5.14967e+06	4.27125e+06	4.47867e+06	4.35948e+06	4.69331e+06	4.62179e+06	4.2256e+06	4.21683e+06	4.21701e+06	4.15373e+06	4.86518e+06	15.961	15.9107	15.9618	15.8816	15.9409	16.1183	16.183	16.1091	16.1484	16.1476	15.9606	16.008	15.981	16.0548	16.0394	15.9498	15.9477	15.9478	15.9327
gi|308812794|	XP_003083704	Ot16g02550	14	14	1053.76	0.00155051	1.23267	Ox21 zt12	ox21 zt0	CP29-like light-harvesting chlorophyll a/b binding protein chlor (IC)	8.67422e+07	8.30393e+07	8.07459e+07	7.80337e+07	7.90956e+07	8.73638e+07	8.29105e+07	8.44323e+07	8.34296e+07	8.15765e+07	7.15196e+07	8.15946e+07	6.75479e+07	7.73667e+07	7.93382e+07	6.96309e+07	7.18654e+07	7.13832e+07	5.5012e+07	7.25994e+07	18.9716	18.928	18.9	18.8658	18.8793	18.9787	18.9264	18.9446	18.9327	18.9102	18.7786	18.9104	18.7215	18.8572	18.8824	18.7519	18.7835	18.7767	18.5162
gi|308804640|	XP_003079632	Ot06g00180	4	4	248.05	0.00343586	1.23174	cca1 zt0	cca1 zt12	cytosolic malate dehydrogenase (ISS)	1.45945e+06	1.13322e+06	1.34556e+06	1.1904e+06	1.20541e+06	1.42399e+06	1.29416e+06	1.41611e+06	1.43869e+06	1.29379e+06	1.39355e+06	1.59115e+06	1.56247e+06	1.72383e+06	1.53091e+06	1.37624e+06	1.36668e+06	1.48799e+06	1.29898e+06	1.40387e+06	14.8867	14.6337	14.8055	14.6829	14.6955	14.8621	14.7665	14.8566	14.8724	14.7662	14.8405	14.9731	14.9549	15.0532	14.9345	14.828	14.821	14.9061	14.7702
gi|308808173|	XP_003081397	Ot09g04070	7	7	428.44	0.00012951	1.2313	cca1 zt12	ox21 zt0	COG0714: MoxR-like ATPases (ISS)	2.34148e+06	2.35681e+06	2.25946e+06	2.08085e+06	2.24958e+06	2.26706e+06	2.16633e+06	1.99508e+06	2.1313e+06	2.29221e+06	1.92308e+06	2.01037e+06	1.76402e+06	2.07598e+06	2.10832e+06	1.90675e+06	1.74974e+06	1.72587e+06	1.85252e+06	1.93284e+06	15.3594	15.366	15.3238	15.2414	15.3194	15.3271	15.2817	15.1993	15.2654	15.3382	15.1626	15.207	15.0763	15.2391	15.2545	15.1541	15.0681	15.0544	15.1252
gi|308813724|	XP_003084168	Ot18g01370	14	14	1057.22	1.63e-05	1.23042	Ox21 zt12	cca1 zt0	PSI-associated light-harvesting chlorophyll a/b binding protein, (IC)	5.25543e+07	4.89652e+07	4.71846e+07	46707487	5.16481e+07	5.33611e+07	4.79085e+07	5.02334e+07	4.96516e+07	4.86264e+07	3.71908e+07	3.89058e+07	3.92658e+07	45532212	4.21109e+07	3.75678e+07	3.94337e+07	4.03239e+07	4.40122e+07	4.19938e+07	18.4705	18.3998	18.3627	18.3526	18.4531	18.4857	18.378	18.4253	18.4137	18.3928	18.1247	18.1698	18.179	18.3271	18.249	18.1348	18.1833	18.2056	18.2931
gi|308806698|	XP_003080660	Ot08g00890	6	6	353.39	0.0393618	1.22687	Ox21 zt12	cca1 zt0	malate dehydrogenase, NADP+dependent chloroplast precursor (IC)	1.67329e+06	1.59163e+06	1.57178e+06	1.46218e+06	1.58369e+06	1.68321e+06	1.54816e+06	1.77724e+06	1.7217e+06	1.68218e+06	1.67387e+06	1.30164e+06	1.2258e+06	1.38265e+06	1.27292e+06	1.51235e+06	1.48547e+06	1.56643e+06	1.06063e+06	1.63101e+06	15.0234	14.9734	14.9609	14.8886	14.9684	15.0294	14.9457	15.0837	15.052	15.0288	15.0238	14.7723	14.7123	14.8327	14.75	14.9223	14.9044	14.9575	14.5675
gi|308803759|	XP_003079192	Ot05g00950	6	6	564.69	8.31e-07	1.2268	cca1 zt0	cca1 zt12	Thioredoxin (ISS)	1.02416e+07	9.40622e+06	9.6082e+06	9.28417e+06	9.24857e+06	1.08383e+07	1.00271e+07	9.99455e+06	1.03652e+07	9.55045e+06	1.1172e+07	1.15485e+07	1.13123e+07	1.21832e+07	1.2411e+07	1.18337e+07	1.12009e+07	1.16835e+07	1.19337e+07	1.14018e+07	16.8351	16.75	16.7713	16.737	16.7331	16.8917	16.8139	16.8107	16.8471	16.7652	16.9221	16.9552	16.9345	17.0087	17.0272	16.9796	16.9247	16.9668	16.988
gi|308805987|	XP_003080305	Ot07g01990	10	7	447.29	0.000102269	1.22436	cca1 zt0	cca1 zt12	protein phosphatase 2A A subunit (ISS)	1.3913e+06	1.41354e+06	1.40521e+06	1.2571e+06	1.35345e+06	1.57625e+06	1.48232e+06	1.4721e+06	1.5552e+06	1.48442e+06	1.64672e+06	1.8213e+06	1.63705e+06	1.69107e+06	1.55469e+06	1.54256e+06	1.75276e+06	1.52303e+06	1.59679e+06	1.49851e+06	14.8389	14.8548	14.8488	14.7375	14.8113	14.9637	14.9023	14.8953	14.9503	14.9037	15.0074	15.1082	15.0016	15.034	14.9499	14.9421	15.0699	14.9294	14.9767
gi|308806289|	XP_003080456	Ot07g03500	2	2	139.24	0.0320898	1.22401	cca1 zt0	Ox21 zt12	S28 ribosomal protein (ISS)	1.01113e+06	844356	758806	815929	752700	774590	847963	798222	815533	758543	821649	919367	1.09945e+06	1.17837e+06	870910	801288	843118	763626	771088	858226	14.5197	14.3395	14.2326	14.3052	14.2246	14.2532	14.3437	14.2833	14.3047	14.2323	14.3122	14.4246	14.6035	14.6728	14.3704	14.2871	14.338	14.239	14.2487
gi|308813746|	XP_003084179	Ot18g01480	2	2	86.44	0.0194553	1.22353	Ox21 zt12	cca1 zt0	thylakoid lumen 15.0 kDa protein (ISS)	527824	514515	549677	428765	425051	609753	466281	517312	585974	499656	383228	442174	438729	471159	454254	455079	470504	458209	460120	437587	13.8697	13.8441	13.9102	13.6618	13.6531	14.014	13.7457	13.8495	13.9742	13.8148	13.5495	13.6926	13.6848	13.7561	13.7196	13.7214	13.7547	13.7282	13.7324
gi|308801527|	XP_003078077	Ot03g01650	5	5	154.77	0.0197469	1.22141	ox21 zt0	cca1 zt0	coatomer epsilon subunit (ISS)	606192	593941	540593	517921	550188	553286	534687	539644	528434	535302	498413	464637	539231	529151	505795	500717	573788	731344	681323	611815	14.0081	13.9877	13.8936	13.8507	13.9112	13.9168	13.8826	13.8918	13.8708	13.8837	13.8123	13.7422	13.891	13.8722	13.827	13.8169	13.9532	14.1958	14.1249
gi|308807008|	XP_003080815	Ot08g02450	20	20	912.61	8.2e-05	1.22135	ox21 zt0	cca1 zt12	putative carbamoyl phosphate synthetase (ISS)	5.97233e+06	5.56253e+06	5.25324e+06	4.94652e+06	5.1915e+06	5.98294e+06	5.64269e+06	5.83709e+06	6.10248e+06	5.62714e+06	6.19829e+06	6.70053e+06	6.18285e+06	7.07908e+06	6.3306e+06	6.26152e+06	7.09956e+06	6.53994e+06	6.30064e+06	6.68459e+06	16.2958	16.2247	16.1675	16.1073	16.1557	16.2976	16.239	16.2729	16.3174	16.2363	16.3329	16.4108	16.3304	16.4658	16.3541	16.3431	16.4687	16.3866	16.3493
gi|308804349|	XP_003079487	Ot05g03900	2	2	72.75	0.0123972	1.22112	ox21 zt0	Ox21 zt12	50S ribosomal protein L34 (ISS)	970722	784933	851639	753679	869749	723604	648947	621597	769016	753003	894771	832793	728176	895200	808416	754729	845117	891579	827718	974528	14.4789	14.2665	14.3481	14.2259	14.3691	14.1851	14.0763	14.0332	14.246	14.225	14.3975	14.3257	14.1914	14.3979	14.296	14.2273	14.3404	14.3939	14.3196
gi|308813361|	XP_003083987	Ot17g02270	33	28	2356.14	0.000455379	1.22059	cca1 zt0	Ox21 zt12	putative hsp70 (ISS)	3.00901e+07	2.93903e+07	2.7953e+07	2.75144e+07	2.97364e+07	2.61455e+07	2.59523e+07	2.57487e+07	2.64641e+07	2.59477e+07	2.98439e+07	3.08054e+07	3.03699e+07	3.46426e+07	3.33304e+07	2.80506e+07	3.01093e+07	2.75153e+07	2.36802e+07	2.79405e+07	17.9129	17.8893	17.8392	17.8234	17.901	17.7723	17.7649	17.757	17.7844	17.7647	17.9046	17.9363	17.9221	18.0537	18.0151	17.8427	17.9135	17.8234	17.6733
gi|308802702|	XP_003078664	Ot04g01460	2	2	55.54	0.0220254	1.21975	cca1 zt0	Ox21 zt12	Putative 40S ribosomal protein; contains C-terminal domain (ISS)	611229	600266	580218	583470	627523	542453	488281	521918	538365	475839	503585	602140	561951	740099	723150	534440	605177	503794	440550	526053	14.0164	13.9983	13.9643	13.9699	14.0427	13.897	13.7918	13.8584	13.8894	13.766	13.8227	14.0014	13.9323	14.2077	14.1845	13.8821	14.0064	13.8231	13.6889
gi|308802426|	XP_003078526	Ot04g00090	4	4	207.92	0.0195949	1.2168	ox21 zt0	cca1 zt12	Rieske (ISS)	927005	829106	745299	713988	835454	916706	828168	845008	937935	896366	801776	883998	939107	1.07233e+06	1.0203e+06	963396	862951	1.06198e+06	1.01817e+06	1.02256e+06	14.4329	14.3213	14.2147	14.1718	14.3289	14.4217	14.3201	14.3402	14.4446	14.3993	14.2877	14.3854	14.4458	14.5785	14.5288	14.4714	14.3613	14.5688	14.5267
gi|308813199|	XP_003083906	Ot17g01460	6	5	297.09	0.000881403	1.21443	cca1 zt12	ox21 zt0	putative 40S ribosomal protein S2 (ISS)	4.86078e+06	4.18435e+06	4.30046e+06	3.8506e+06	4.16028e+06	4.13467e+06	3.77886e+06	3.7831e+06	3.89452e+06	3.79878e+06	3.7894e+06	3.76997e+06	3.61423e+06	3.76062e+06	3.79982e+06	3.30771e+06	3.62413e+06	3.90689e+06	3.29991e+06	3.44698e+06	16.0899	15.94	15.9674	15.8569	15.9342	15.9281	15.8381	15.8392	15.8682	15.8433	15.8409	15.8357	15.7935	15.8332	15.8436	15.7049	15.7963	15.8714	15.7026
gi|113170413|	YP_717205	OstapCp02	9	9	714.15	0.000274188	1.21415	ox21 zt0	cca1 zt12	PsbD	3.71695e+07	3.71643e+07	3.55275e+07	3.54182e+07	3.76163e+07	3.79134e+07	3.90493e+07	3.6559e+07	4.11189e+07	4.26196e+07	4.15501e+07	3.98836e+07	4.02019e+07	4.80593e+07	4.49085e+07	4.14011e+07	4.58377e+07	4.34521e+07	4.55785e+07	4.57939e+07	18.1241	18.124	18.079	18.0759	18.1361	18.144	18.1735	18.1076	18.2251	18.261	18.2356	18.1946	18.2026	18.3811	18.3133	18.232	18.3338	18.2803	18.3281
gi|308801357|	XP_003077992	Ot03g00800	5	5	336.84	0.000253053	1.21037	cca1 zt0	Ox21 zt12	putative aminotransferase AGD2 (ISS)	2.94418e+06	3.05068e+06	3.33953e+06	3.31168e+06	3.13962e+06	3.14203e+06	3.06037e+06	3.11918e+06	3.34611e+06	3.10092e+06	3.59812e+06	3.91247e+06	3.65817e+06	4.0644e+06	3.85271e+06	3.81742e+06	3.13669e+06	3.59134e+06	3.49597e+06	3.15204e+06	15.5885	15.624	15.7145	15.7061	15.6528	15.6535	15.6272	15.6462	15.7165	15.6404	15.7891	15.8728	15.8056	15.9109	15.8574	15.8482	15.6518	15.7872	15.7603
gi|308799415|	XP_003074488	Ot01g04250	2	2	103.08	0.0201999	1.21028	Ox21 zt12	ox21 zt0	putative glutamyl-tRNA synthetase (ISS)	194312	175010	178180	218464	175544	182954	217815	203036	215980	215306	181605	196941	150500	173584	160075	161371	196510	185649	160174	151547	12.8704	12.7657	12.7837	12.9875	12.7688	12.8101	12.9846	12.9143	12.9761	12.973	12.8027	12.8838	12.6149	12.7576	12.6765	12.6846	12.8816	12.8248	12.6772
gi|308808432|	XP_003081526	Ot10g00920	13	13	588.22	0.0151061	1.20892	ox21 zt0	cca1 zt12	Nia, nitrate reductase apoenzyme (IC)	2.29224e+06	2.35665e+06	2.29937e+06	2.15047e+06	2.27014e+06	2.33436e+06	2.22664e+06	2.33354e+06	2.48073e+06	2.262e+06	2.23132e+06	2.61475e+06	2.27522e+06	2.74771e+06	2.97463e+06	2.70534e+06	2.89012e+06	3.05888e+06	2.26677e+06	2.82297e+06	15.3382	15.3659	15.3413	15.2743	15.3285	15.3564	15.3092	15.356	15.4172	15.3249	15.3112	15.4698	15.3307	15.5194	15.5988	15.5039	15.57	15.6267	15.327
gi|308809215|	XP_003081917	Ot11g01150	4	4	167.83	0.000429947	1.20811	Ox21 zt12	cca1 zt12	protein F3M18.14 (ISS)	942048	1.01245e+06	1.11779e+06	1.1399e+06	1.02577e+06	1.29919e+06	1.21482e+06	1.3078e+06	1.26995e+06	1.23627e+06	961940	1.01443e+06	1.00951e+06	1.1713e+06	1.10604e+06	1.06563e+06	1.11886e+06	1.18697e+06	1.14279e+06	1.10795e+06	14.449	14.521	14.62	14.6396	14.5341	14.7704	14.7033	14.777	14.7476	14.7208	14.4699	14.523	14.5181	14.6668	14.6094	14.5722	14.621	14.6801	14.6421
gi|308810998|	XP_003082807	Ot14g00160	12	10	845.95	0.00255931	1.20684	cca1 zt12	ox21 zt0	RLA0_MAIZE 60S acidic ribosomal protein P0 pir||T03944 acidic ribosomal protein P0-maize (ISS)	5.72441e+06	5.58164e+06	5.44564e+06	5.05056e+06	5.78488e+06	4.5078e+06	4.84826e+06	5.01572e+06	5.26561e+06	5.16744e+06	5.31078e+06	6.04186e+06	5.42261e+06	5.34001e+06	5.19471e+06	5.10187e+06	4.85685e+06	4.64348e+06	3.84047e+06	4.41628e+06	16.2534	16.2281	16.2035	16.1282	16.2639	16.0145	16.0873	16.1212	16.1699	16.151	16.1784	16.3074	16.1992	16.1839	16.1563	16.1383	16.089	16.0441	15.8543
gi|113170415|	YP_717207	OstapCp04	19	17	1724.62	0.0010358	1.20637	ox21 zt0	cca1 zt12	PsbB	7.04412e+07	6.82851e+07	6.28018e+07	5.86475e+07	7.05665e+07	7.2479e+07	6.91045e+07	6.87627e+07	7.26448e+07	7.15891e+07	6.81852e+07	7.91203e+07	7.78053e+07	8.23009e+07	8.82252e+07	7.60745e+07	8.23457e+07	7.62256e+07	8.42033e+07	80149231	18.7634	18.7323	18.6486	18.5802	18.7652	18.792	18.7443	18.7393	18.7942	18.7796	18.7309	18.8796	18.8629	18.919	18.9885	18.8404	18.9196	18.8424	18.9419
gi|308813530|	XP_003084071	Ot18g00400	13	13	882.02	2.02e-05	1.20476	Ox21 zt12	ox21 zt0	unnamed protein product	1.51102e+07	1.40427e+07	1.47495e+07	1.45978e+07	1.38601e+07	1.47986e+07	1.41742e+07	1.44169e+07	1.50726e+07	1.47843e+07	1.09307e+07	1.21186e+07	1.19901e+07	1.38926e+07	1.2369e+07	1.13933e+07	1.27451e+07	1.20382e+07	1.18762e+07	1.27448e+07	17.224	17.1508	17.1999	17.1895	17.1377	17.2032	17.1601	17.1771	17.2215	17.2022	16.9002	17.0034	16.9927	17.14	17.0239	16.9417	17.0538	16.9967	16.9832
gi|308811412|	XP_003083014	Ot14g02230	24	24	1762.28	0.00035687	1.2029	ox21 zt0	cca1 zt12	putative malate/L-lact (ISS)	2.77295e+07	2.69674e+07	2.62077e+07	2.84241e+07	2.4233e+07	2.89974e+07	2.77388e+07	2.82901e+07	2.92312e+07	2.65885e+07	2.91609e+07	3.03666e+07	2.93992e+07	3.12296e+07	3.07969e+07	3.12639e+07	3.37169e+07	32990649	2.84724e+07	3.42175e+07	17.8312	17.8033	17.7747	17.8559	17.6964	17.8759	17.8315	17.8512	17.8839	17.7891	17.8815	17.922	17.8896	17.95	17.9361	17.9511	18.0267	18.0049	17.8576
gi|308810651|	XP_003082634	Ot13g01630	4	4	141.35	0.0105356	1.20271	ox21 zt0	cca1 zt12	SYNO_ARATH Asparaginyl-tRNA synthetase, chloroplast/mitochondrial precursor (ISS)	976413	1.06702e+06	1.15453e+06	1.14551e+06	1.09342e+06	1.06919e+06	1.06308e+06	993336	1.25202e+06	1.10831e+06	1.26436e+06	1.26138e+06	1.14666e+06	1.19401e+06	1.33216e+06	1.11944e+06	1.18024e+06	1.305e+06	1.41293e+06	1.52138e+06	14.4848	14.5735	14.6523	14.6445	14.598	14.5756	14.5698	14.502	14.7334	14.6115	14.7432	14.7409	14.6455	14.686	14.7955	14.6215	14.6744	14.7749	14.8543
gi|308804730|	XP_003079677	Ot06g00630	12	12	598.44	0.000137963	1.20223	cca1 zt0	cca1 zt12	adenylosuccinate synthase (ISS)	5.06855e+06	4.47652e+06	4.48874e+06	4.98576e+06	4.36705e+06	4.76286e+06	4.73887e+06	4.56602e+06	4.88338e+06	4.71274e+06	5.30904e+06	5.33895e+06	5.60405e+06	6.10948e+06	5.75468e+06	5.314e+06	5.27465e+06	5.89476e+06	4.93559e+06	5.56821e+06	16.1317	16.0075	16.0102	16.1152	15.9827	16.0695	16.0645	16.0273	16.0945	16.0589	16.1781	16.1837	16.2321	16.3185	16.2587	16.179	16.1716	16.2827	16.1051
gi|308803927|	XP_003079276	Ot05g01790	22	21	1687.15	4.73e-05	1.20203	cca1 zt0	ox21 zt0	fucoxanthin chlorophyll a/c binding protein (ISS)	1.66733e+08	1.74366e+08	1.69276e+08	1.98336e+08	1.74625e+08	1.72315e+08	1.73146e+08	1.65379e+08	1.7146e+08	1.74996e+08	1.98304e+08	2.00457e+08	1.96303e+08	2.02014e+08	2.11885e+08	1.67122e+08	1.79218e+08	1.58858e+08	173664322	1.60521e+08	19.6251	19.6698	19.6402	19.7986	19.6713	19.658	19.6628	19.6169	19.653	19.6734	19.7985	19.8093	19.7883	19.817	19.8647	19.6274	19.6973	19.5767	19.6658
gi|308802101|	XP_003078364	Ot03g04540	22	22	1059.65	2.27e-05	1.20021	cca1 zt0	cca1 zt12	cobalamin-dependent methionine synthase (ISS)	4.70412e+06	4.30417e+06	4.08788e+06	4.13552e+06	4.14022e+06	4.52275e+06	4.38874e+06	4.21243e+06	4.78079e+06	4.47081e+06	5.15078e+06	5.18716e+06	5.12359e+06	4.7683e+06	5.4209e+06	4.85491e+06	5.06398e+06	5.37505e+06	4.94444e+06	5.02579e+06	16.0571	15.9682	15.9167	15.9283	15.9294	16.0178	15.9877	15.9467	16.0733	16.0062	16.1478	16.1548	16.1425	16.0706	16.1989	16.0886	16.1308	16.1904	16.1069
gi|308805803|	XP_003080213	Ot07g01070	4	4	215.73	0.0350653	1.19943	Ox21 zt12	ox21 zt0	Fibrillarin and related nucleolar RNA-binding proteins (ISS)	1.94717e+06	2.61848e+06	2.30915e+06	2.66445e+06	2.55157e+06	2.91769e+06	2.81928e+06	2.80358e+06	2.73715e+06	2.55574e+06	2.8284e+06	2.4629e+06	2.34248e+06	2.48968e+06	2.58886e+06	2.15779e+06	2.2844e+06	2.74268e+06	2.20358e+06	2.14488e+06	15.175	15.4713	15.3455	15.4887	15.4454	15.5794	15.5451	15.5396	15.5156	15.447	15.5484	15.41	15.3599	15.4208	15.4599	15.2777	15.3348	15.5176	15.2987
gi|308800356|	XP_003074959	Ot02g03540	9	9	519.84	6.19e-05	1.19742	cca1 zt0	ox21 zt0	dnaK-type molecular chaperone hsp70b precursor, chloroplast-Chlamydomonas reinhardtii (ISS)	6.76266e+06	6.38006e+06	6.05378e+06	5.67806e+06	6.31192e+06	6.02702e+06	5.92376e+06	5.62681e+06	5.95e+06	6.01199e+06	6.97597e+06	7.0166e+06	6.38397e+06	7.33454e+06	6.76079e+06	5.99796e+06	5.68947e+06	5.76441e+06	5.74375e+06	5.59283e+06	16.4201	16.3618	16.3093	16.2453	16.3511	16.3049	16.2876	16.2362	16.292	16.3024	16.4511	16.4569	16.3624	16.5013	16.4198	16.3001	16.2473	16.2604	16.2568
gi|308803332|	XP_003078979	Ot04g04610	5	5	333.63	0.0138426	1.1972	cca1 zt0	cca1 zt12	fructose-bisphosphate aldolase (IC)	2.56612e+06	2.28953e+06	2.17654e+06	1.92875e+06	2.3804e+06	2.2572e+06	2.43342e+06	2.46282e+06	2.4289e+06	2.33936e+06	2.49177e+06	2.78046e+06	2.7675e+06	2.70268e+06	2.83541e+06	2.44689e+06	2.47104e+06	2.56027e+06	2.00503e+06	2.4992e+06	15.4511	15.337	15.2864	15.1655	15.3759	15.3228	15.398	15.41	15.3961	15.3585	15.4217	15.5313	15.5266	15.5029	15.5508	15.4035	15.4133	15.4488	15.2043
gi|308813439|	XP_003084026	Ot17g02660	4	4	189.32	0.0235269	1.19534	cca1 zt0	Ox21 zt12	putative amidotransferase (ISS)	871486	852203	833381	918406	752404	831588	805500	782950	833649	729894	1.01586e+06	966825	1.01911e+06	784157	975763	799421	778818	928123	750971	873501	14.3711	14.3487	14.3264	14.4235	14.2242	14.3242	14.2924	14.264	14.3267	14.1938	14.5244	14.4749	14.5276	14.2655	14.4841	14.2848	14.2587	14.4341	14.2223
gi|308811739|	XP_003083177	Ot15g00340	3	3	181.61	0.0362328	1.19441	Ox21 zt12	cca1 zt0	Serine/threonine specific protein phosphatase PP1, catalytic subunit (ISS)	405348	322914	328143	294440	322266	362687	372560	425106	368012	353635	298572	318189	331619	337514	289781	379699	308977	343639	309296	325312	13.6056	13.3783	13.3944	13.286	13.3763	13.4944	13.5213	13.6532	13.509	13.4692	13.2999	13.3635	13.4049	13.4225	13.27	13.5403	13.3342	13.4405	13.3352
gi|308811262|	XP_003082939	Ot14g01480	7	7	368.5	0.00118952	1.19431	cca1 zt0	cca1 zt12	putative HLA-B associated transcript 1 (ISS)	2.64195e+06	2.29884e+06	2.51731e+06	2.31527e+06	2.26256e+06	2.60697e+06	2.34652e+06	2.42573e+06	2.61678e+06	2.32068e+06	2.79948e+06	2.62641e+06	2.61516e+06	3.33533e+06	2.99819e+06	2.72578e+06	2.85679e+06	2.82433e+06	2.91976e+06	2.77114e+06	15.4802	15.3411	15.4319	15.3482	15.3252	15.4668	15.3616	15.3948	15.4706	15.3505	15.5381	15.4743	15.47	15.7132	15.6067	15.5114	15.5584	15.5469	15.5802
gi|308810114|	XP_003082366	Ot12g02200	7	7	430.28	9.1e-05	1.19424	ox21 zt0	Ox21 zt12	unnamed protein product	4.03831e+06	4.32746e+06	4.08366e+06	4.06476e+06	4.10012e+06	4.15284e+06	4.05291e+06	3.76013e+06	4.11478e+06	4.0701e+06	4.3946e+06	4.63345e+06	4.71479e+06	5.39678e+06	4.50796e+06	4.72418e+06	4.7999e+06	4.47592e+06	5.2014e+06	4.86349e+06	15.9045	15.9736	15.9157	15.911	15.9197	15.9325	15.9081	15.8331	15.9232	15.9123	15.989	16.042	16.0594	16.1945	16.0145	16.0614	16.0773	16.0074	16.1576
gi|308808197|	XP_003081409	Ot09g04190	6	6	695.27	0.0146032	1.19298	Ox21 zt12	cca1 zt12	Plastocyanin (ISS)	6.73407e+07	6.97796e+07	6.77424e+07	8.57783e+07	6.69e+07	8.1559e+07	8.81972e+07	7.60163e+07	8.48601e+07	9.59054e+07	7.76505e+07	7.27632e+07	6.77872e+07	8.02759e+07	7.86469e+07	7.5938e+07	7.66624e+07	6.80585e+07	6.92512e+07	7.43352e+07	18.7184	18.754	18.7244	18.9604	18.7119	18.91	18.9882	18.8396	18.9497	19.072	18.8609	18.7959	18.725	18.8941	18.8736	18.8386	18.8481	18.729	18.7464
gi|308801763|	XP_003078195	Ot03g02840	29	29	2177.37	0.000272955	1.19146	cca1 zt0	ox21 zt0	putative Alanine aminotransferase (IC)	3.89825e+07	3.76421e+07	3.81802e+07	3.80532e+07	3.57294e+07	3.88861e+07	3.68106e+07	3.79983e+07	3.93202e+07	3.76081e+07	3.67639e+07	4.07014e+07	4.09494e+07	4.22065e+07	3.78866e+07	3.37574e+07	3.4968e+07	3.48594e+07	2.94978e+07	3.35265e+07	18.1718	18.1368	18.151	18.1476	18.0846	18.1693	18.1144	18.1462	18.1804	18.1359	18.1132	18.2149	18.221	18.2512	18.1433	18.0279	18.0631	18.06	17.893
gi|308812566|	XP_003083590	Ot16g01400	11	11	664.26	0.000351521	1.18713	cca1 zt12	Ox21 zt12	Ribosomal protein RPL1/RPL2/RL4L4 (ISS)	5.44491e+06	5.27785e+06	5.09842e+06	5.10916e+06	4.90387e+06	4.50592e+06	4.07927e+06	4.29222e+06	4.61586e+06	4.26862e+06	4.69345e+06	5.15993e+06	5.03992e+06	5.1142e+06	5.58332e+06	4.59492e+06	5.22806e+06	4.62632e+06	4.72878e+06	5.08906e+06	16.2033	16.1722	16.1376	16.1397	16.0987	16.014	15.9146	15.9655	16.0382	15.9599	16.0548	16.1496	16.126	16.1407	16.2284	16.0336	16.1627	16.0404	16.0623
gi|308804073|	XP_003079349	Ot05g02520	19	17	925.62	0.0137721	1.1869	ox21 zt0	cca1 zt12	Myosin class II heavy chain (ISS)	2.15174e+06	2.18307e+06	2.08237e+06	2.02335e+06	2.29141e+06	2.34667e+06	2.17015e+06	2.17679e+06	2.40193e+06	2.3272e+06	2.32203e+06	2.36796e+06	2.12836e+06	3.06532e+06	2.69482e+06	2.45007e+06	2.66255e+06	2.61345e+06	2.43843e+06	2.57328e+06	15.2749	15.2894	15.2422	15.2134	15.3378	15.3617	15.2835	15.2865	15.3849	15.3533	15.3511	15.3707	15.264	15.6288	15.5	15.4048	15.4879	15.4693	15.4
gi|113170433|	YP_717225	OstapCp22	2	2	134.58	0.0176501	1.18636	cca1 zt0	Ox21 zt12	Rps18	908236	840271	829895	948887	726188	771214	689689	728886	679997	758830	705799	845722	873640	959230	920469	798271	858537	853770	910975	877148	14.4124	14.3346	14.3222	14.4562	14.1887	14.2489	14.1371	14.1924	14.123	14.2327	14.1602	14.3411	14.3736	14.467	14.4258	14.2834	14.3561	14.3506	14.4154
gi|308809768|	XP_003082193	Ot12g00400	6	6	366.85	0.00393726	1.18582	cca1 zt0	cca1 zt12	unnamed protein product	3.07996e+07	2.87148e+07	2.75847e+07	2.80803e+07	2.80378e+07	3.23962e+07	3.46361e+07	3.1969e+07	2.94675e+07	3.12228e+07	2.99359e+07	3.43915e+07	3.31261e+07	3.5557e+07	3.6819e+07	3.18154e+07	3.39286e+07	3.29042e+07	2.92117e+07	3.30101e+07	17.9362	17.8661	17.8259	17.8437	17.8422	17.9867	18.0536	17.9734	17.8919	17.9498	17.9077	18.0465	18.009	18.0798	18.1147	17.9686	18.0329	18.0023	17.8832
gi|308803152|	XP_003078889	Ot04g03710	4	4	117.09	0.0318343	1.18504	Ox21 zt12	cca1 zt12	putative small nuclear ribonucleoprotein (ISS)	614687	560839	557613	520432	559094	682786	675250	621388	710672	643017	617066	659411	567214	627076	638907	694291	549058	621129	450712	520780	14.022	13.9303	13.9246	13.8556	13.9272	14.1271	14.116	14.0329	14.1671	14.0671	14.0259	14.0922	13.9416	14.042	14.0607	14.1438	13.9091	14.0324	13.7117
gi|308798869|	XP_003074214	Ot01g01550	33	33	2109.56	0.000467484	1.18406	Ox21 zt12	cca1 zt12	enolase (ISS)	3.83814e+07	3.5051e+07	3.39485e+07	3.39001e+07	3.52786e+07	4.26909e+07	4.01032e+07	4.20873e+07	4.32384e+07	4.09366e+07	3.45346e+07	3.46667e+07	3.31422e+07	3.8667e+07	3.56466e+07	3.90531e+07	3.90427e+07	4.12211e+07	3.37286e+07	3.93975e+07	18.1562	18.0655	18.0335	18.0321	18.0719	18.2626	18.2001	18.2484	18.2754	18.2207	18.0506	18.0544	18.0095	18.1636	18.0823	18.1736	18.1733	18.2276	18.027
gi|308813464|	XP_003084038	Ot18g00070	3	3	95.26	0.00721799	1.18396	cca1 zt12	ox21 zt0	bacterioferritin comigratory protein (ISS)	751871	700134	730482	577705	687290	708577	660600	661991	652501	680663	498227	553284	562522	641732	661835	537147	613095	613735	591892	555947	14.2235	14.1522	14.1946	13.96	14.1337	14.1642	14.0941	14.0962	14.0817	14.124	13.812	13.9168	13.9333	14.0651	14.0959	13.8872	14.0194	14.0205	13.9842
gi|308799207|	XP_003074384	Ot01g03240	41	40	2436.78	0.000815797	1.18219	Ox21 zt12	cca1 zt12	acetyl-CoA carboxylase (ISS)	1.24078e+07	1.14985e+07	1.12394e+07	1.0528e+07	1.12719e+07	1.38039e+07	1.34964e+07	1.40059e+07	1.31466e+07	1.28675e+07	1.14054e+07	1.18839e+07	1.16376e+07	1.32074e+07	1.19587e+07	1.18627e+07	1.19018e+07	1.20566e+07	1.02766e+07	1.18006e+07	17.027	16.9509	16.9281	16.8627	16.931	17.1336	17.1111	17.1481	17.0848	17.0634	16.9427	16.9838	16.9629	17.0894	16.9901	16.9821	16.9854	16.9983	16.8385
gi|308807779|	XP_003081200	Ot09g02100	25	25	1377.38	0.00167828	1.18046	cca1 zt0	cca1 zt12	ACA11_ARATH Potential calcium-transporting ATPase 11, plasma membrane-type (ISS)	9.29051e+06	9.62887e+06	9.93375e+06	9.14752e+06	9.7933e+06	9.57376e+06	9.76127e+06	9.46131e+06	9.62058e+06	1.03315e+07	1.03035e+07	1.07566e+07	1.13147e+07	1.20127e+07	1.20314e+07	1.05861e+07	1.08116e+07	1.19734e+07	9.36194e+06	1.13177e+07	16.7377	16.7734	16.8046	16.7221	16.7904	16.7677	16.7871	16.7559	16.7726	16.8439	16.8411	16.8842	16.9348	16.9946	16.9962	16.8682	16.8893	16.9913	16.7453
gi|308799165|	XP_003074363	Ot01g03020	31	29	2305.62	0.00837816	1.17936	Ox21 zt12	ox21 zt0	fructose-bisphosphate aldolase, class I (IC)	1.21763e+08	1.0928e+08	1.08935e+08	8.92774e+07	1.05092e+08	1.16809e+08	1.10984e+08	1.09796e+08	1.1518e+08	1.07803e+08	9.31664e+07	9.97027e+07	9.41168e+07	1.09019e+08	1.01236e+08	9.82647e+07	9.52941e+07	9.4956e+07	8.90804e+07	9.77218e+07	19.3107	19.2026	19.1994	19.0004	19.1635	19.2692	19.218	19.2073	19.2552	19.189	19.043	19.1109	19.0532	19.2002	19.1261	19.0963	19.0656	19.0621	18.9982
gi|308804662|	XP_003079643	Ot06g00290	7	7	574.36	0.000202803	1.17922	Ox21 zt12	ox21 zt0	PSAN_VOLCA Photosystem I reaction centre subunit N, chl (ISS)	3.34127e+07	3.61418e+07	3.40954e+07	3.25318e+07	3.79371e+07	3.74377e+07	3.58652e+07	3.55572e+07	3.8154e+07	3.79771e+07	3.10801e+07	3.17017e+07	3.17635e+07	3.51672e+07	3.34678e+07	3.08637e+07	3.30326e+07	3.09822e+07	3.03171e+07	3.16804e+07	18.0176	18.0961	18.0378	17.9909	18.1446	18.1313	18.0884	18.0798	18.1503	18.1456	17.9452	17.965	17.967	18.0688	18.0192	17.9382	18.0062	17.9421	17.9204
gi|308800750|	XP_003075156	Ot02g05530	4	4	203.68	0.0085095	1.17882	cca1 zt0	Ox21 zt12	unnamed protein product	2.04453e+06	2.05055e+06	1.9467e+06	1.82157e+06	1.92608e+06	1.91379e+06	1.74313e+06	1.50452e+06	1.70526e+06	1.54698e+06	2.15351e+06	1.7867e+06	1.8942e+06	2.12829e+06	1.95553e+06	1.78166e+06	1.90184e+06	2.08932e+06	1.88143e+06	1.92516e+06	15.2238	15.2268	15.1748	15.1084	15.1641	15.1577	15.0643	14.9171	15.0424	14.945	15.2758	15.089	15.1475	15.264	15.1793	15.0862	15.1515	15.2455	15.1407
gi|308806395|	XP_003080509	Ot07g04030	9	9	711.56	0.00143366	1.17251	ox21 zt0	cca1 zt12	unnamed protein product	6.48571e+06	5.99253e+06	6.16785e+06	6.45361e+06	5732466	7.00202e+06	6.41215e+06	6.69169e+06	6.71116e+06	6.25445e+06	6.38719e+06	6.29207e+06	6.12536e+06	7.35146e+06	6.56766e+06	6.91601e+06	7.29021e+06	7.32504e+06	7.1572e+06	7.46248e+06	16.3783	16.2992	16.328	16.3733	16.2548	16.4549	16.3669	16.4095	16.4124	16.342	16.363	16.3479	16.3211	16.5036	16.3908	16.4425	16.4952	16.5	16.4768
gi|308814069|	XP_003084340	Ot19g00950	8	5	521.95	0.0329378	1.17122	cca1 zt0	ox21 zt0	putative hydrolase (ISS)	1.65778e+06	1.56046e+06	1.4872e+06	1.65792e+06	1.65301e+06	1.57173e+06	1.55501e+06	1.69006e+06	1.64846e+06	1.60991e+06	1.65899e+06	1.68088e+06	1.74783e+06	2.29832e+06	1.80158e+06	1.59095e+06	1.71588e+06	1.56691e+06	1.4514e+06	1.51931e+06	15.0141	14.9536	14.9056	15.0142	15.0113	14.9608	14.9501	15.0334	15.0085	14.9848	15.0149	15.028	15.067	15.3408	15.0973	14.973	15.0486	14.9578	14.8812
gi|113170460|	YP_717252	OstapCp49	16	16	753.56	0.0230938	1.17025	Ox21 zt12	ox21 zt0	PetA	2.10791e+07	1.87373e+07	1.8702e+07	1.65813e+07	2.11059e+07	2.01983e+07	1.90372e+07	1.85048e+07	2.01037e+07	2.02689e+07	1.74308e+07	1.61365e+07	1.5079e+07	1.87443e+07	1.8274e+07	1.59277e+07	1.81455e+07	1.67872e+07	1.43077e+07	1.86713e+07	17.5569	17.4392	17.4373	17.3169	17.5582	17.5143	17.4551	17.4267	17.5096	17.5177	17.3669	17.2897	17.222	17.4395	17.4141	17.2767	17.4071	17.3293	17.1695
gi|308811212|	XP_003082914	Ot14g01230	4	4	224.02	0.0243829	1.16613	cca1 zt0	Ox21 zt12	plastid ribosomal protein L11 (ISS)	1.93053e+06	1.73273e+06	1.68217e+06	1.6151e+06	1.85326e+06	1.65959e+06	1.59968e+06	1.55931e+06	1.54565e+06	1.57636e+06	1.78721e+06	1.58381e+06	1.8893e+06	2.03215e+06	1.9673e+06	1.84612e+06	1.56037e+06	1.66109e+06	1.75265e+06	1.65888e+06	15.1665	15.0584	15.0287	14.9881	15.1256	15.0152	14.9785	14.9529	14.9441	14.9638	15.0893	14.9685	15.1449	15.2178	15.1853	15.1217	14.9536	15.0161	15.0698
gi|308807371|	XP_003080996	Ot09g00060	4	4	290.91	0.0251757	1.16538	ox21 zt0	cca1 zt12	HVA22/DP1 gene product-related proteins (ISS)	2.02057e+06	1.78449e+06	1.8743e+06	1.79087e+06	1.92363e+06	1.96842e+06	1.79046e+06	1.84101e+06	2.07557e+06	1.96029e+06	2.15527e+06	2.08427e+06	1.69786e+06	2.02105e+06	2.04244e+06	2.11007e+06	2.10542e+06	2.30441e+06	2.44305e+06	1.98442e+06	15.212	15.0878	15.1369	15.0914	15.1629	15.1859	15.0911	15.119	15.2389	15.1817	15.2766	15.2431	15.038	15.2123	15.2228	15.2554	15.2532	15.3435	15.4019
gi|308808580|	XP_003081600	Ot10g01670	10	10	515.05	0.00127675	1.1648	Ox21 zt12	ox21 zt0	ADT_CHLKE ADP,ATP carrier protein (ADP/ATP translocase) (Adenine nucleotide translocator) (ISS)	2.18064e+07	2.00938e+07	2.076e+07	1.93257e+07	2.14314e+07	2.30132e+07	2.13565e+07	2.09233e+07	2.34044e+07	2.30272e+07	1.85843e+07	1.93904e+07	1.94167e+07	2.03178e+07	2.05517e+07	1.73332e+07	1.97599e+07	1.87329e+07	2.04378e+07	1.96537e+07	17.5909	17.5091	17.5417	17.4701	17.5735	17.6447	17.57	17.5495	17.6616	17.6453	17.431	17.4734	17.4748	17.5202	17.5316	17.3613	17.4923	17.4389	17.526
gi|308801072|	XP_003075317	Ot02g07140	6	6	289.71	0.0153073	1.16274	cca1 zt0	cca1 zt12	unnamed protein product	1.24513e+07	1.24888e+07	1.18607e+07	1.10719e+07	12748655	1.31967e+07	1.26782e+07	1.27731e+07	1.36012e+07	1.3765e+07	1.34863e+07	1.29773e+07	1.3664e+07	1.54735e+07	1.48858e+07	1.19945e+07	1.42316e+07	1.35242e+07	1.31813e+07	1.50889e+07	17.0305	17.0335	16.9819	16.9131	17.0541	17.0886	17.0485	17.056	17.1188	17.1308	17.1103	17.0719	17.1234	17.2478	17.2091	16.9931	17.1641	17.1131	17.0875
gi|308805601|	XP_003080112	Ot07g00060	7	7	537.18	0.0129553	1.16046	cca1 zt12	Ox21 zt12	RS5_CICAR 40S ribosomal protein S5 (ISS)	5.98433e+06	5.19235e+06	5.37238e+06	4.68391e+06	5.27703e+06	4.79858e+06	4.70492e+06	4.30623e+06	4.48364e+06	4.55106e+06	5.10071e+06	4.26953e+06	4.3977e+06	5.29024e+06	4.92865e+06	4.53511e+06	4.66471e+06	4.64047e+06	4.61098e+06	4.55911e+06	16.2978	16.1558	16.1899	16.0528	16.172	16.077	16.0573	15.9687	16.0091	16.024	16.138	15.9602	15.9897	16.1745	16.1037	16.0205	16.0487	16.0435	16.0371
gi|308800268|	XP_003074915	Ot02g03020	6	6	412.54	0.0239018	1.15825	cca1 zt0	cca1 zt12	YchF Nucleic acid binding GTPase, translation factor, putative (IC)	1.77058e+06	1.66943e+06	1.70134e+06	1.84502e+06	1.71318e+06	1.88998e+06	1.96632e+06	1.99661e+06	2.03719e+06	1.97234e+06	2.0643e+06	1.94331e+06	2.0399e+06	2.09546e+06	1.93332e+06	2.06569e+06	1.76758e+06	1.95047e+06	1.41832e+06	1.8533e+06	15.08	15.0211	15.0401	15.1211	15.047	15.1452	15.1848	15.2001	15.2202	15.1879	15.2334	15.1731	15.2216	15.2484	15.1679	15.2341	15.0783	15.1767	14.8581
gi|308804786|	XP_003079705	Ot06g00920	19	19	1236.74	0.0142283	1.1563	cca1 zt0	Ox21 zt12	Hsp70 chaperone (ISS)	1.1662e+07	1.09622e+07	1.10839e+07	1.02055e+07	1.0427e+07	1.03188e+07	1.00016e+07	1.0443e+07	1.03718e+07	1.04102e+07	1.12909e+07	1.13967e+07	1.10002e+07	1.3839e+07	1.20749e+07	1.1602e+07	1.13398e+07	1.1085e+07	1.01043e+07	1.11332e+07	16.965	16.9031	16.9142	16.8316	16.8531	16.8426	16.8114	16.8546	16.8477	16.8514	16.9327	16.942	16.9066	17.1362	16.9998	16.9598	16.937	16.9143	16.8216
gi|308800518|	XP_003075040	Ot02g04370	3	3	150.99	0.0448608	1.15585	cca1 zt0	cca1 zt12	Photosystem II 13kD Protein, chloroplast precursor (putative) (IC)	4.1637e+06	4.40503e+06	4.21783e+06	5.78925e+06	4.40694e+06	4.78444e+06	4.63865e+06	4.41527e+06	5.01631e+06	4.50156e+06	4.99366e+06	4.63651e+06	5.31426e+06	6.04137e+06	5.57878e+06	4.84902e+06	5.38106e+06	5.41765e+06	5.32231e+06	5.06137e+06	15.9351	15.9914	15.948	16.2647	15.9918	16.074	16.0431	15.9937	16.1214	16.0131	16.1168	16.0426	16.1791	16.3073	16.2276	16.0874	16.1915	16.1983	16.1806
gi|308811799|	XP_003083207	Ot15g00640	40	40	2192.39	0.000156673	1.15228	cca1 zt12	ox21 zt0	Peptide exporter, ABC superfamily (ISS)	2.60107e+07	2.35023e+07	2.38689e+07	2.29297e+07	2.36233e+07	2.37582e+07	2.27723e+07	2.3648e+07	2.27681e+07	2.26684e+07	2.14155e+07	2.13243e+07	2.13044e+07	2.1304e+07	2.2488e+07	2.02273e+07	2.13471e+07	2.1607e+07	1.9103e+07	2.18008e+07	17.7672	17.6658	17.6812	17.6411	17.6709	17.6766	17.6342	17.6719	17.634	17.6296	17.5728	17.5685	17.5676	17.5676	17.6216	17.5157	17.5696	17.5817	17.4585
gi|308801781|	XP_003078204	Ot03g02930	11	11	936.74	0.00269448	1.15177	cca1 zt0	Ox21 zt12	inositol phosphatase-like protein (ISS)	5.3775e+06	4.99962e+06	5.1066e+06	5.98138e+06	5.21231e+06	5.12614e+06	5.37074e+06	5.26361e+06	5.34426e+06	5.27285e+06	5.77626e+06	6.22342e+06	5.99901e+06	6.19202e+06	6.19015e+06	5.90098e+06	5.54459e+06	5.59023e+06	4.91959e+06	5.81013e+06	16.1909	16.118	16.1392	16.2973	16.1597	16.143	16.1896	16.1695	16.1847	16.1712	16.2624	16.337	16.3003	16.3319	16.3316	16.2838	16.2215	16.2297	16.1019
gi|308811328|	XP_003082972	Ot14g01810	38	38	2320.62	0.000907186	1.15065	Ox21 zt12	cca1 zt12	Mitochondrial elongation factor (ISS)	25060965	2.316e+07	2.25856e+07	2.41141e+07	2.18037e+07	2.71946e+07	2.62964e+07	2.74426e+07	2.72693e+07	2.61064e+07	2.46723e+07	2.4489e+07	2.42831e+07	2.64876e+07	2.29156e+07	2.53433e+07	2.91872e+07	2.60417e+07	2.6982e+07	2.52743e+07	17.73	17.6511	17.626	17.6915	17.5907	17.8117	17.7781	17.8208	17.8144	17.7708	17.7143	17.7069	17.6984	17.7853	17.6405	17.7412	17.8824	17.7684	17.8038
gi|308806325|	XP_003080474	Ot07g03680	8	8	372.57	0.00227246	1.14735	cca1 zt0	Ox21 zt12	polyadenylate-binding protein, putative / PABP, putative (ISS)	2.716e+06	2.70891e+06	2.91286e+06	2.8085e+06	2.91034e+06	2.45812e+06	2.54898e+06	2.55786e+06	2.66719e+06	2.71525e+06	2.95061e+06	2.9021e+06	2.85518e+06	3.2225e+06	2.92476e+06	2.79699e+06	2.38495e+06	2.64985e+06	2.70556e+06	2.82251e+06	15.5078	15.5052	15.5778	15.5413	15.5769	15.4081	15.4444	15.4478	15.4897	15.5075	15.5907	15.5741	15.5578	15.6788	15.5819	15.5372	15.3778	15.4832	15.504
gi|308802732|	XP_003078679	Ot04g01610	10	10	628.06	0.0216704	1.14442	Ox21 zt12	ox21 zt0	THRC_SOLTU Threonine synthase, chloroplast precursor (ISS)	3.98215e+06	3.948e+06	3.8671e+06	3.98566e+06	4.08177e+06	4.38936e+06	4.16581e+06	4.30586e+06	4.90025e+06	4.58746e+06	4.51722e+06	4.31127e+06	4.28258e+06	3.94377e+06	4.70579e+06	3.50075e+06	3.53705e+06	4.58354e+06	3.80718e+06	4.1e+06	15.8905	15.8819	15.8612	15.8914	15.9152	15.9878	15.9356	15.9686	16.0979	16.032	16.0166	15.9699	15.9632	15.8808	16.0575	15.7616	15.772	16.0311	15.8455
gi|308801379|	XP_003078003	Ot03g00910	11	11	553.43	0.0205723	1.13997	cca1 zt0	cca1 zt12	hydroxymethyltransferase (ISS)	2.14233e+06	2.01251e+06	2.05096e+06	2.10609e+06	2.08763e+06	2.31282e+06	2.44097e+06	2.43812e+06	2.32245e+06	2.22849e+06	2.26001e+06	2.27338e+06	2.22841e+06	2.58927e+06	2.50407e+06	2.06924e+06	2.11751e+06	2.35674e+06	2.05942e+06	2.57835e+06	15.2706	15.208	15.227	15.2535	15.2447	15.3471	15.4011	15.3999	15.3513	15.31	15.324	15.3299	15.3099	15.46	15.4266	15.2358	15.2589	15.3659	15.2311
gi|308806035|	XP_003080329	Ot07g02230	9	9	553.96	0.0065916	1.13227	cca1 zt12	ox21 zt0	putative protein (ISS)	5.45265e+06	5.29095e+06	5.21066e+06	5.03285e+06	5.56227e+06	4.95296e+06	4.78689e+06	4.61326e+06	5.12864e+06	5.08038e+06	5.12711e+06	5.08539e+06	5.01024e+06	5.72225e+06	5.36056e+06	4.55597e+06	4.50092e+06	5.09784e+06	4.27434e+06	5.01876e+06	16.2048	16.1747	16.1594	16.1246	16.2247	16.1086	16.0745	16.0376	16.1435	16.134	16.1432	16.135	16.1201	16.253	16.1877	16.0251	16.0129	16.1375	15.9613
gi|308803949|	XP_003079287	Ot05g01900	2	2	102.67	0.0265759	1.13014	cca1 zt12	ox21 zt0	Leucyl aminopeptidase (ISS)	1.25172e+06	1.32004e+06	1.25262e+06	1.22497e+06	1.30307e+06	1.15165e+06	1.14859e+06	1.15521e+06	1.26334e+06	1.20051e+06	1.22119e+06	1.14045e+06	1.05393e+06	1.09636e+06	1.25256e+06	976192	1.12041e+06	1.15212e+06	1.1851e+06	1.18712e+06	14.7332	14.7863	14.7339	14.7116	14.7734	14.6499	14.6472	14.6529	14.7424	14.6914	14.7085	14.6401	14.5612	14.6007	14.7338	14.4846	14.6224	14.6503	14.6785
gi|308806457|	XP_003080540	Ot07g04340	11	10	463.83	0.00103958	1.12824	cca1 zt12	cca1 zt0	Serine/threonine protein phosphatase (ISS)	4.22473e+06	4.18487e+06	3.98855e+06	3.91916e+06	3.951e+06	4.04751e+06	3.74461e+06	3.84075e+06	3.94363e+06	3.77948e+06	3.2912e+06	3.68904e+06	3.69597e+06	3.70735e+06	3.58093e+06	3.47265e+06	3.52866e+06	3.76183e+06	3.51562e+06	3.89051e+06	15.9496	15.9401	15.8921	15.8745	15.8826	15.9068	15.829	15.8543	15.8808	15.8382	15.6999	15.814	15.8159	15.819	15.7843	15.7536	15.7696	15.8336	15.7659
gi|308808047|	XP_003081334	Ot09g03440	3	3	241.49	0.0213484	1.11929	Ox21 zt12	cca1 zt0	putative importin alpha 2 (ISS)	436943	425001	394537	376906	436961	411191	423523	455425	407132	383740	371719	366037	338853	365078	417544	390882	392465	385014	379392	380897	13.6807	13.653	13.5786	13.5329	13.6807	13.62	13.6495	13.7221	13.61	13.5509	13.519	13.5036	13.4265	13.501	13.6353	13.5693	13.5734	13.5542	13.5395
gi|308800638|	XP_003075100	Ot02g04970	6	6	339.43	0.019812	1.11777	cca1 zt12	ox21 zt0	P0703C03.43 gene product (ISS)	2.23106e+06	2.11621e+06	2.17475e+06	1.97631e+06	2.05323e+06	1.98013e+06	2.04014e+06	2.06435e+06	2.03962e+06	2.07559e+06	2.04583e+06	2.03344e+06	1.81763e+06	2.10637e+06	2.02305e+06	1.74081e+06	1.90941e+06	1.94456e+06	1.79122e+06	2.0538e+06	15.3111	15.2583	15.2856	15.1899	15.2281	15.1918	15.2217	15.2335	15.2214	15.2389	15.2245	15.2184	15.1062	15.2536	15.2133	15.063	15.1555	15.1737	15.0916
gi|308810507|	XP_003082562	Ot13g00910	41	41	2920.72	0.00313043	1.11388	cca1 zt0	ox21 zt0	EF-1 alpha-like protein (ISS)	1.64679e+08	1.57941e+08	1.56843e+08	1.62076e+08	1.57043e+08	1.64554e+08	1.60458e+08	1.64665e+08	1.70352e+08	1.58672e+08	1.7081e+08	1.7727e+08	1.59899e+08	1.82389e+08	1.84015e+08	1.57135e+08	157658793	1.5956e+08	1.46499e+08	1.64133e+08	19.6127	19.5709	19.5639	19.5967	19.5652	19.6119	19.5867	19.6126	19.6465	19.5755	19.6492	19.6863	19.5832	19.7148	19.7237	19.5658	19.5691	19.5811	19.4957
gi|308811865|	XP_003083240	Ot15g00960	18	17	1382.95	0.0011594	1.10973	Ox21 zt12	cca1 zt12	S-adenosylmethionine synthetase (ISS)	2.59274e+07	2.37481e+07	2.43186e+07	2.24316e+07	2.33039e+07	2.6578e+07	2.62061e+07	2.70567e+07	2.72164e+07	2.58098e+07	2.47872e+07	2.56447e+07	2.63352e+07	2.75475e+07	2.59378e+07	2.42353e+07	2.37638e+07	2.53214e+07	2.23258e+07	2.41655e+07	17.764	17.6762	17.6999	17.6191	17.6573	17.7887	17.7746	17.8066	17.8125	17.7594	17.719	17.753	17.7796	17.8246	17.7644	17.6965	17.6768	17.7403	17.6144
gi|308801082|	XP_003075322	Ot02g07190	19	19	1137.95	0.0492669	1.10723	cca1 zt0	ox21 zt0	PSI-associated light-harvesting chlorophyll a/b binding protein (IC)	4.62135e+07	4.45972e+07	4.54258e+07	4.68894e+07	4.40025e+07	4.91255e+07	4.38166e+07	4.39944e+07	4.93215e+07	4.96756e+07	4.76628e+07	5.01171e+07	4.26757e+07	5.16741e+07	5.0035e+07	4.50478e+07	4.47951e+07	4.47032e+07	4.18543e+07	4.23119e+07	18.3419	18.3063	18.3247	18.3565	18.2929	18.403	18.2887	18.2927	18.407	18.4142	18.3728	18.423	18.2623	18.4536	18.4214	18.3164	18.3108	18.3087	18.2429
gi|308807296|	XP_003080959	Ot08g03890	24	24	1844.03	0.0171261	1.09881	ox21 zt0	cca1 zt12	unnamed protein product	2.76202e+07	2.71241e+07	2.69754e+07	2.53825e+07	2.67813e+07	2.884e+07	2.8073e+07	2.82059e+07	3.04573e+07	2.99944e+07	2.48545e+07	2.73651e+07	2.75532e+07	2.87865e+07	2.96733e+07	2.81184e+07	2.87322e+07	3.07349e+07	2.87421e+07	3.07854e+07	17.8272	17.8091	17.8036	17.7427	17.7964	17.8704	17.8435	17.8482	17.925	17.9097	17.7217	17.8179	17.8248	17.8686	17.8989	17.8451	17.8667	17.9341	17.867
gi|308801801|	XP_003078214	Ot03g03030	1	1	26.07	0	Infinity	ox21 zt0	cca1 zt12	Arp2/3 complex-interacting protein VIP1/Asp1, involved in regulation of actin cytoskeleton (ISS)	0	0	0	0	0	0	0	0	0	0	47645.7	42200.6	28146.3	29571.6	52241.1	42912.6	53477.2	55034.2	90550.5	53058.6	0	0	0	0	0	0	0	0	0	0	11.4647	11.3433	10.9383	10.9877	11.5568	11.3601	11.5802	11.6089	12.1068
gi|308798861|	XP_003074210	Ot01g01510	1	1	33.5	0	Infinity	cca1 zt0	cca1 zt12	UDP-glucose:glycoprotein glucosyltransferase, putative (ISS)	0	0	0	0	0	0	0	0	0	0	8800.43	16429.5	10624.9	6887.13	11491.3	10169.7	7292.71	8624.33	15880.4	10756.7	0	0	0	0	0	0	0	0	0	0	9.7757	10.4	9.9641	9.53056	10.0425	9.92032	9.58778	9.75549	10.366
gi|308802508|	XP_003078567	Ot04g00490	1	1	46.14	1.11e-16	Infinity	cca1 zt12	cca1 zt0	unnamed protein product	5853.11	7264.72	6716.78	5642.65	7014.36	779.078	6758.52	7114.37	7439.33	6817.98	0	0	0	0	0	0	0	0	0	0	9.36788	9.58393	9.50551	9.33126	9.54886	7.35126	9.51171	9.56302	9.60768	9.52047	0	0	0	0	0	0	0	0	0
gi|308813285|	XP_003083949	Ot17g01890	1	1	111.45	2.22e-16	33.3735	cca1 zt0	cca1 zt12	cyclophilin (ISS)	9737.02	11423.2	10840.2	13870.2	12862.2	19697.6	30514.5	18769.4	17792.3	19350.1	413026	389674	379743	403713	373961	369154	332082	400864	376458	227670	9.87684	10.0366	9.98416	10.2306	10.1552	10.5814	11.0191	10.5331	10.4797	10.5636	13.6244	13.5662	13.5404	13.6016	13.5251	13.5121	13.4063	13.5945	13.5317
gi|308808558|	XP_003081589	Ot10g01560	1	1	22.15	4.44e-16	Infinity	Ox21 zt12	ox21 zt0	Synaptic vesicle transporter SVOP and related transporters (major facilitator superfamily) (ISS)	27455.6	38493.5	27382.1	29809.4	32137.9	69705.9	55007.1	43781.2	47603.8	43466.3	0	8.00646	0	0	0	0	0	0	0	0	10.9135	11.2514	10.9108	10.9957	11.0709	11.8452	11.6084	11.3801	11.4638	11.3729	0	2.77727	0	0	0	0	0	0	0
gi|308798907|	XP_003074233	Ot01g01740	1	1	32.52	1.11e-15	8679.34	Ox21 zt12	cca1 zt0	unnamed protein product	56950.1	48650	43827	45693.8	54951.1	66814.8	63489	62008.9	55657.9	78207.1	11.3843	10.5875	1.84976	4.11138	9.64796	4.56075	8.92544	7.27387	33.7164	10.3831	11.6431	11.4856	11.3812	11.4229	11.6073	11.8028	11.7518	11.7282	11.6201	11.9603	3.12731	3.05505	1.37435	2.12138	2.96257	2.22244	2.88518	2.68213	4.21135
gi|308809193|	XP_003081906	Ot11g01040	1	1	38.21	1.55e-15	Infinity	ox21 zt0	Ox21 zt12	putative lysyl-tRNA synthetase (ISS)	0	0	0	0	0.415808	0	0	0	0	0	4609.51	8047.01	6771.73	4887.24	1833.91	10204.3	6913.86	1814.5	9963.25	1423.75	0	0	0	0	0.404672	0	0	0	0	0	9.12902	9.6862	9.51366	9.18753	8.20735	9.92371	9.53443	8.19671	9.89981
gi|308800582|	XP_003075072	Ot02g04690	1	1	67.64	3.66e-15	44.6106	ox21 zt0	cca1 zt12	Orf13 Orphan hypothetical protein (IC)	1762.5	4017.67	4004.05	4046.66	3817.55	4536.93	4611.74	4791.2	4200.29	4265.88	191057	139969	136694	186730	119396	207890	136475	135020	121440	186482	8.16764	8.9916	8.98821	8.99879	8.94051	9.11315	9.12951	9.16768	9.03606	9.05155	12.8535	12.5423	12.5186	12.8306	12.3833	12.9379	12.517	12.5063	12.4003
gi|308802996|	XP_003078811	Ot04g02930	1	1	51.82	1.52e-14	Infinity	Ox21 zt12	cca1 zt0	putative RNA helicase (ISS)	362.359	3221.62	2901.93	537.516	1938.36	1323.42	916.988	3272.6	3383.42	2045.84	0	0	0	0	0	0	0	0	0	0	6.58578	8.77079	8.66628	6.98011	8.26274	7.88112	7.51424	8.78649	8.81979	8.31671	0	0	0	0	0	0	0	0	0
gi|308798797|	XP_003074178	Ot01g01190	1	1	31.4	3.75e-14	26.0947	Ox21 zt12	ox21 zt0	DNAJ heat shock N-terminal domain-containing protein (ISS)	168826	163974	158667	172811	150054	256959	239236	221883	270632	267836	15376.6	7015.06	10203.6	10200.9	11748.6	9004.9	6721.23	16466	7457.07	8504.15	12.7298	12.7006	12.6677	12.7531	12.6119	13.1498	13.0784	13.0031	13.2017	13.1913	10.3337	9.54896	9.92364	9.92337	10.0646	9.79867	9.50617	10.4022	9.61007
gi|308808838|	XP_003081729	Ot10g02970	1	1	20.15	1.13e-13	25.0908	cca1 zt0	cca1 zt12	Protein involved in establishing cohesion between sister chromatids during DNA replication (ISS)	9484.24	9248.35	9068.28	20630	11347.5	7798.44	19387.1	10711.9	12193.7	10686.9	330111	299713	233718	328471	307876	296696	213874	292902	304662	250203	9.85053	9.82535	9.80568	10.6276	10.0299	9.65483	10.5655	9.97226	10.1018	9.96992	13.4003	13.3037	13.055	13.3954	13.3306	13.2936	12.9663	13.2807	13.3201
gi|308813770|	XP_003084191	Ot18g01600	1	1	37.76	4.81e-13	2.13556	cca1 zt0	Ox21 zt12	unnamed protein product	186295	173171	191334	181933	203991	182737	158622	176106	189334	174754	342435	375474	363773	413817	387112	401224	372548	355880	399228	351434	12.8282	12.7552	12.8549	12.8045	12.919	12.809	12.6674	12.772	12.8444	12.7643	13.437	13.5291	13.4974	13.6263	13.5596	13.5954	13.5213	13.4755	13.5904
gi|308800908|	XP_003075235	Ot02g06320	1	1	39.16	1.6e-12	Infinity	cca1 zt12	cca1 zt0	putative photosystem II 22 kDa protein (ISS)	6293.47	6740.12	4280.9	4819.74	213.142	2907.06	5425.91	5540.58	6529.48	894.337	0	0	0	0	0	0	0	0	0.32277	0	9.44042	9.50898	9.05507	9.17362	6.05511	8.66804	9.29209	9.313	9.47723	7.48923	0	0	0	0	0	0	0	0	0.317414
gi|308801068|	XP_003075315	Ot02g07120	1	1	20.95	1.83e-12	8.22716	cca1 zt12	cca1 zt0	unnamed protein product	397290	268544	258186	449140	319206	275118	230928	328316	334509	257966	31060.5	39988.4	50903	38792.4	44960.5	33812	38874.9	49554.7	48517.2	50520.5	13.5856	13.1939	13.1546	13.7082	13.3667	13.2181	13.043	13.3949	13.4136	13.1537	11.0368	11.2895	11.5308	11.2591	11.4067	11.1217	11.2613	11.504	11.4828
gi|308808430|	XP_003081525	Ot10g00910	1	1	42.49	2.44e-12	39.1124	ox21 zt0	Ox21 zt12	Nar, plastid nitrite transporter (IC)	4244.8	18986.6	6130.16	4942.92	4757.37	5790.48	7136.6	6563.18	5860.09	13586.6	248195	260993	188688	302410	260328	300739	301698	285760	303582	331139	9.0466	10.5446	9.41412	9.19886	9.1606	9.35712	9.56614	9.48238	9.36907	10.21	13.1151	13.1654	12.841	13.3127	13.1628	13.3071	13.3103	13.2561	13.3166
gi|308798719|	XP_003074139	Ot01g00800	1	1	50.9	3.53e-12	52.9344	cca1 zt0	Ox21 zt12	SRP54_SYNY3 Signal recognition particle protein (ISS)	2215.27	2089.11	3755.45	2131.26	4556.67	1006.61	1140.96	1942.45	775.309	696.847	36638.3	48852.2	54019.7	91214.4	63705.5	33376.5	57764.4	39655.9	72572.4	47883.9	8.39628	8.33764	8.92411	8.35762	9.11749	7.60749	7.73277	8.26485	7.34641	7.23971	11.202	11.4897	11.5903	12.1141	11.7552	11.1088	11.6573	11.2811	11.8855
gi|308802363|	XP_003078495	Ot03g05850	2	1	81.44	7.96e-12	12.7432	cca1 zt0	cca1 zt12	putative succinyl-CoA ligase alpha subunit (ISS)	8665.99	16307.2	5490.9	7952.83	8154.36	14542	9568.39	16523.4	8501.72	10064.4	120856	109588	103926	119283	139813	84717.3	108711	100159	107590	91697.5	9.76031	10.3925	9.30399	9.67443	9.69945	10.2779	9.85937	10.4057	9.74117	9.90991	12.3955	12.2976	12.2446	12.3824	12.5412	12.0402	12.2896	12.2077	12.2792
gi|308802041|	XP_003078334	Ot03g04240	1	1	43.66	8.22e-12	11.5419	ox21 zt0	Ox21 zt12	unnamed protein product	15594.1	13491.4	12627.9	16518.9	21719.5	8171.95	7069.42	8764.9	11902.4	12469.5	86490.1	71051.4	94274.1	133012	114969	78969.6	106256	105851	147985	119315	10.3478	10.203	10.1368	10.4054	10.6791	9.70161	9.55668	9.77166	10.0776	10.1242	12.0609	11.8643	12.1471	12.4913	12.3456	11.97	12.2668	12.2629	12.598
gi|308798817|	XP_003074188	Ot01g01290	1	1	20.43	1.01e-11	3.03567	cca1 zt12	ox21 zt0	DNA repair-recombination protein (ISS)	674525	456613	491723	564467	520167	510849	477456	554969	599591	468212	162024	186683	176335	173717	220168	165724	193824	171684	163145	197516	14.1149	13.7247	13.7988	13.9368	13.8551	13.837	13.7694	13.9198	13.9971	13.7498	12.6886	12.8303	12.7733	12.7583	12.9953	12.7112	12.8679	12.7466	12.6955
gi|308810703|	XP_003082660	Ot13g01890	1	1	50.46	1.1e-11	19.3174	Ox21 zt12	cca1 zt0	APRR-like protein (ISS)	66355.1	60035.9	68080.7	63669.2	81290.5	74539	103492	82623.1	101124	87218.4	5861.47	2571.12	5925.52	5736.33	3148.72	3407.08	7799.53	3611.47	3828.83	8065.51	11.7959	11.6958	11.8216	11.7546	11.9989	11.9122	12.2404	12.0152	12.2173	12.0693	9.3693	8.54524	9.38017	9.34772	8.7479	8.82676	9.65497	8.88502	8.94346
gi|308809313|	XP_003081966	Ot11g01640	1	1	55.12	1.27e-11	2.23282	cca1 zt0	Ox21 zt12	unnamed protein product	1.20864e+06	1.10733e+06	1.31425e+06	1.46541e+06	1.2107e+06	1.02176e+06	976027	1.08606e+06	1.1259e+06	1.21443e+06	2.38727e+06	2.52078e+06	2.27287e+06	2.51577e+06	2.41451e+06	2.14948e+06	2.39161e+06	2.18459e+06	2.54997e+06	2.39045e+06	14.6982	14.6106	14.7819	14.8908	14.6999	14.5302	14.4844	14.5912	14.6272	14.7029	15.3788	15.4332	15.3297	15.4312	15.3902	15.2739	15.3806	15.2901	15.4447
gi|308811214|	XP_003082915	Ot14g01240	1	1	38.63	1.34e-11	9.44904	cca1 zt0	Ox21 zt12	ribosomal protein rpL33 (ISS)	62579.9	49549.9	53708.2	25346.6	40854.9	36848.5	31673.9	43173.2	55255.4	53942.6	370190	492576	367339	467221	389906	406973	434899	353979	320083	278104	11.7373	11.5039	11.5845	10.8335	11.3109	11.2077	11.0564	11.3661	11.6129	11.5888	13.5149	13.8006	13.5072	13.7477	13.5668	13.6096	13.676	13.4701	13.3695
gi|308803613|	XP_003079119	Ot05g00220	1	1	21.17	1.41e-11	2.3261	cca1 zt0	Ox21 zt12	unnamed protein product	237940	211657	184655	184774	179144	174431	155733	150510	153121	138663	390685	341242	339259	358959	366671	343214	341154	371114	337306	357290	13.0729	12.9559	12.8194	12.82	12.7891	12.7624	12.649	12.6149	12.6321	12.5329	13.5688	13.4335	13.4277	13.4841	13.5054	13.4393	13.4332	13.5174	13.4219
gi|308803871|	XP_003079248	Ot05g01510	1	1	35.24	1.56e-11	Infinity	cca1 zt0	cca1 zt12	Predicted membrane protein, contains two CBS domains (ISS)	0	0	0	0	0	0	0	0	0	48.4232	9531.28	9657.06	11522.6	14365.4	8561.25	5981.23	13300.5	7577.85	6936.43	5014.74	0	0	0	0	0	0	0	0	0	4.57323	9.85548	9.86859	10.0452	10.2657	9.74815	9.38953	10.1887	9.62613	9.53769
gi|308799085|	XP_003074323	Ot01g02630	1	1	82.73	1.99e-11	7.91216	cca1 zt12	ox21 zt0	unnamed protein product	532590	430229	495815	449251	416905	450762	382649	395156	445028	415478	84608.3	131317	96579	73620.3	121717	71693.5	48330	71478.2	66812	35511	13.8787	13.6652	13.8071	13.7085	13.6338	13.7118	13.548	13.5802	13.699	13.6303	12.0389	12.4785	12.1713	11.8998	12.4026	11.8733	11.479	11.8703	11.8028
gi|308805458|	XP_003080041	Ot06g04280	1	1	30.27	2.26e-11	955.513	cca1 zt0	Ox21 zt12	Na+-bile acid cotransporter (ISS)	240.477	116.789	36.4304	33.4721	12.3284	72.3643	22.944	17.2409	73.1636	40.8128	32595.8	42002.7	33718.9	56032.5	52098.4	29893	12842.1	38681.2	73397.3	16649.9	6.17578	5.45353	4.28874	4.20408	3.2067	4.97491	3.82668	3.54127	4.98589	4.40229	11.0851	11.3386	11.119	11.6268	11.554	10.9985	10.1536	11.2563	11.8968
gi|308799557|	XP_003074559	Ot01g04950	1	1	52.66	3.56e-11	26.4979	cca1 zt0	cca1 zt12	Sphingosine kinase, involved in sphingolipid metabolism (ISS)	3906.28	3672.03	3201.47	2953.53	3412.42	4065.16	4670.39	5561.57	4928.81	5459.96	70691.2	69297.1	85392.7	124329	104616	58971.4	22557.9	81304.2	118262	66382.5	8.96349	8.90165	8.76451	8.6839	8.82832	9.00336	9.14214	9.31678	9.196	9.29834	11.8592	11.8393	12.0482	12.4238	12.2512	11.678	10.717	11.9991	12.3738
gi|308799317|	XP_003074439	Ot01g03790	1	1	24.21	4.21e-11	197.258	cca1 zt0	cca1 zt12	Transcriptional activator FOSB/c-Fos and related bZIP transcription factors (ISS)	197.173	455.144	326.391	368.863	613.358	272.665	704.257	474.622	380.276	332.097	87029.6	102403	96720.9	37673	62981.5	80995.6	59259.4	69076.7	37135.3	7754.68	5.97723	6.81376	6.48125	6.60357	7.1121	6.30139	7.25029	6.85567	6.63405	6.49858	12.0672	12.2298	12.1727	11.2298	11.7437	11.9953	11.6828	11.8361	11.2155
gi|308814196|	XP_003084403	Ot20g00220	1	1	66.74	5.4e-11	25.5719	cca1 zt0	Ox21 zt12	unnamed protein product	11117.5	6229.35	4623.79	4387.73	10157.1	5085.87	2848.74	4499.36	5655.29	1555.82	83651.8	118315	82561.8	112423	105412	82320.6	86590.7	80606.8	68304	86671.4	10.0094	9.43017	9.13212	9.07971	9.91907	9.22737	8.64778	9.10484	9.33349	8.04291	12.0276	12.3743	12.0144	12.3232	12.2588	12.0115	12.0621	11.9905	11.8249
gi|308806179|	XP_003080401	Ot07g02950	1	1	21.26	5.8e-11	35.2288	cca1 zt0	Ox21 zt12	Kinesin (SMY1 subfamily) (ISS)	89095	17540.8	17922	26499.3	15498.3	18674.1	13428.6	8150.68	14547.9	12033.7	416718	452225	482723	496894	505958	406624	447089	413139	431019	411465	12.0906	10.4654	10.4869	10.878	10.3416	10.528	10.1983	9.699	10.2784	10.0886	13.6333	13.7151	13.7803	13.8093	13.8274	13.6088	13.7037	13.6247	13.6671
gi|308800078|	XP_003074820	Ot02g01050	1	1	22.31	6.01e-11	3.05819	cca1 zt0	Ox21 zt12	Ccd-Arp undefined product (IC)	60191.4	50405.9	50504.9	58732.5	52653.3	38819.9	33567	36340	39685	38055	121034	113304	119276	95092.2	121545	82177.4	118517	104374	122881	92771	11.6984	11.521	11.523	11.6739	11.5646	11.2598	11.1144	11.1938	11.2819	11.2399	12.397	12.331	12.3823	12.1557	12.4012	12.0098	12.376	12.2489	12.4121
gi|308809663|	XP_003082141	Ot11g03390	2	1	58.32	7.04e-11	156.465	cca1 zt0	cca1 zt12	UDP-N-acteylglucosamine pyrophosphorylase 1 (ISS)	300.683	305.174	275.52	83.0079	361.512	464.537	371.927	208.004	278.452	59.8308	31440.8	44414.6	37395.8	42778.1	51427.2	33396.1	9181.36	31727.4	11791.1	13355.1	6.39921	6.41403	6.31181	5.11212	6.58344	6.83419	6.61185	6.03071	6.3224	4.78474	11.049	11.3945	11.2225	11.3569	11.5411	11.1093	9.81808	11.0581	10.0682
gi|308799451|	XP_003074506	Ot01g04430	1	1	37.23	8.1e-11	18.5875	cca1 zt0	cca1 zt12	alanine racemase family protein (ISS)	1909.47	6970.82	3754.17	5894.78	7813.57	4193.06	3822.87	10480.3	4873.59	4906.55	99748.3	94602.5	84514.2	100552	110231	88904.4	89484.2	84613.4	70537.1	70665.1	8.24773	9.54264	8.92377	9.37497	9.65676	9.03433	8.9419	9.9504	9.18473	9.19147	12.2036	12.1506	12.0378	12.2116	12.3035	12.0885	12.095	12.039	11.857
gi|308801407|	XP_003078017	Ot03g01050	1	1	21.54	1.2e-10	56.7781	cca1 zt0	cca1 zt12	trithorax-like (ISS)	2023.13	1652.74	1800.22	1437.54	1916.84	1831.24	1855.66	1501.5	1911.24	2048.43	94559.7	114479	52263.1	120773	119303	119440	19829.8	64888.5	136067	26602.7	8.30555	8.10334	8.18881	7.96384	8.25158	8.20589	8.21914	8.00736	8.24865	8.31798	12.1501	12.3413	11.5572	12.3948	12.3826	12.3837	10.5881	11.7736	12.514
gi|308803358|	XP_003078992	Ot04g04740	1	1	31.35	1.7e-10	30.7829	Ox21 zt12	cca1 zt0	unnamed protein product	145718	119485	144629	91012.5	103584	192988	150933	163514	155885	164756	11208.7	6807.83	1474.12	4468.86	2941.06	7837.6	10349.3	5459.34	6780.01	8389.31	12.5826	12.3841	12.5751	12.1119	12.2413	12.8635	12.6177	12.6978	12.65	12.7054	10.0176	9.51898	7.98896	9.09804	8.67967	9.65983	9.93782	9.29823	9.51488
gi|308799719|	XP_003074640	Ot01g05760	1	1	52.83	1.75e-10	7897.49	cca1 zt0	cca1 zt12	Short-chain dehydrogenase/reductase SDR (ISS)	21.8708	0	0	0	0	0	29.2882	0	0	0	34497.3	32786.8	30068.2	41324.2	34047.5	37678.3	6557.3	41634.1	8357.99	18888.7	3.77882	0	0	0	0	0	4.07062	0	0	0	11.1418	11.0909	11.0044	11.3224	11.1287	11.23	9.48148	11.3298	9.72412
gi|308807853|	XP_003081237	Ot09g02470	1	1	50.64	2.39e-10	14.7389	ox21 zt0	cca1 zt12	unnamed protein product	14701.1	12893.9	18029	21185	38488.8	9441.01	30257.7	20285.2	13064.1	36456.8	254331	287491	251978	382553	331658	289881	322628	294021	355728	289711	10.2888	10.1577	10.4929	10.6542	11.2513	9.84597	11.0107	10.6108	10.1708	11.197	13.1395	13.2621	13.1302	13.5478	13.405	13.2704	13.3774	13.2846	13.4751
gi|308806580|	XP_003080601	Ot08g00300	1	1	22.33	3.11e-10	1.99344	cca1 zt12	ox21 zt0	putative RNA splicing protein (ISS)	580751	493815	518200	513576	473902	568823	405522	522748	531603	467666	256715	271914	254577	265074	299624	238354	272191	267756	245945	270122	13.9652	13.8031	13.8513	13.8423	13.7619	13.9445	13.6061	13.86	13.8768	13.7487	13.1489	13.2064	13.1405	13.1809	13.3034	13.0747	13.2074	13.191	13.106
gi|308799623|	XP_003074592	Ot01g05280	2	1	45.77	3.77e-10	7.89115	cca1 zt0	Ox21 zt12	BolA (ISS)	60171.5	73467.1	42172.5	98559.8	59561.5	44680.5	43443.8	33730.9	39158.2	39320.8	234286	235360	269936	497512	343773	219420	276624	264850	332101	339578	11.6981	11.8977	11.3427	12.1916	11.6879	11.4004	11.3724	11.1193	11.2685	11.2727	13.0574	13.062	13.1991	13.8105	13.4409	12.9919	13.2236	13.1801	13.4063
gi|163955119|	YP_001648223		1	1	20.91	4.15e-10	3.94995	cca1 zt0	Ox21 zt12	hypothetical protein OsV5_146f	1.04813e+06	851225	748193	828127	1.25677e+06	604971	629153	568381	720784	828077	2.15712e+06	2.39947e+06	2.51061e+06	3.39782e+06	2.7727e+06	2.25045e+06	2.61904e+06	2.32985e+06	3.19602e+06	2.65499e+06	14.5557	14.3476	14.2186	14.3201	14.7372	14.0061	14.0453	13.9437	14.1812	14.32	15.2774	15.3839	15.4292	15.7318	15.5285	15.3198	15.4715	15.3545	15.6706
gi|308810487|	XP_003082552	Ot13g00810	1	1	27.85	5.65e-10	2.36057	cca1 zt0	cca1 zt12	putative small nuclear ribonucleoprotein E (ISS)	19757.6	25178.4	22905.6	26638.7	20144.4	19222.8	23973.4	23803.4	30262.5	24698	53028.7	49555.2	51438.1	61873.9	54684.1	60039.9	54500	52709.7	49058.2	54217.4	10.5844	10.8269	10.7323	10.8833	10.6038	10.557	10.7778	10.7707	11.0108	10.8076	11.5717	11.504	11.5413	11.726	11.6025	11.6959	11.5991	11.5657	11.4939
gi|308800648|	XP_003075105	Ot02g05020	1	1	72.99	7.77e-10	2.42889	ox21 zt0	cca1 zt12	unnamed protein product	130815	135225	124440	104475	115634	133566	130285	107919	134812	156612	253730	226689	257421	311144	306940	266214	274732	325132	318598	298379	12.4747	12.5078	12.4247	12.2498	12.3513	12.4955	12.4706	12.2823	12.5048	12.6547	13.1372	13.0245	13.1516	13.3412	13.3276	13.1852	13.2167	13.3851	13.3648
gi|308808708|	XP_003081664	Ot10g02310	1	1	27.19	8.43e-10	2.89298	cca1 zt0	Ox21 zt12	unnamed protein product	65878.5	80787.1	71939.9	90130	55434.4	58727	51527.1	58921.1	64856.8	56252	164281	141131	167530	169139	197704	131403	142022	124796	162780	144048	11.7887	11.9927	11.8767	12.1022	11.6161	11.6738	11.543	11.6771	11.7731	11.6307	12.7025	12.5506	12.7221	12.7316	12.8877	12.4792	12.5569	12.4276	12.6933
gi|308813848|	XP_003084230	Ot18g01990	1	1	70.77	1.04e-09	8.19276	ox21 zt0	cca1 zt12	2-methylcitrate dehydratase (ISS)	4692.4	4696.28	7161.25	8574.67	4739.52	5767.1	2918.07	9014.74	4594.69	8092.29	35804.3	45123.1	46101.4	64972	47965.9	52371.7	54218.3	33438.9	42958.8	61681.8	9.14685	9.14767	9.56959	9.74971	9.15684	9.35307	8.67182	9.79976	9.1258	9.69181	11.179	11.4103	11.4317	11.7749	11.4714	11.5593	11.5939	11.1106	11.3611
gi|308811368|	XP_003082992	Ot14g02010	1	1	33.36	1.36e-09	211.874	cca1 zt0	cca1 zt12	Glucose-6-phosphate/phosphate and phosphoenolpyruvate/phosphate antiporter (ISS)	36.923	245.457	140.809	374.906	187.106	69.2069	902.088	157.729	160.789	765.806	32909.5	39935.1	38905.5	53570.2	43418.4	32583.6	26777.7	21951.2	17261.9	9834.17	4.30217	6.19627	5.64056	6.61982	5.92483	4.9303	7.49786	5.75404	5.77325	7.33408	11.0947	11.2882	11.262	11.5819	11.3718	11.0847	10.8885	10.6897	10.4494
gi|308798727|	XP_003074143	Ot01g00840	1	1	32.4	1.5e-09	1.6754	ox21 zt0	Ox21 zt12	CFO ATP synthase subunit II precursor (ISS)	5.41411e+06	4.92298e+06	4.7627e+06	4.58779e+06	5.19217e+06	4.7621e+06	4.65294e+06	4.22837e+06	4.94901e+06	4.60965e+06	6.91633e+06	6.54828e+06	6.47387e+06	7.85392e+06	7.4304e+06	7.1141e+06	7.73163e+06	7.74135e+06	8.13657e+06	8.14913e+06	16.1977	16.1026	16.0695	16.0321	16.1558	16.0693	16.0462	15.9505	16.1078	16.0368	16.4425	16.3879	16.3764	16.5697	16.5142	16.4707	16.554	16.5552	16.605
gi|308799735|	XP_003074648	Ot01g05840	1	1	20.79	1.5e-09	19.0601	cca1 zt0	Ox21 zt12	thylakoid lumen protein, chloroplast prec (ISS)	9491.22	13862.5	20717.5	23507.1	16991	6844.08	7651.63	18309.5	4712.12	4579.76	102138	146515	123410	237213	193099	112875	102243	112723	180658	103205	9.85127	10.2301	10.6319	10.7582	10.4336	9.52429	9.63582	10.5083	9.15104	9.12255	12.2272	12.588	12.4164	13.0699	12.8641	12.3272	12.2283	12.3258	12.7975
gi|308808280|	XP_003081450	Ot10g00150	1	1	43.59	1.5e-09	6.97043	cca1 zt0	Ox21 zt12	putative RNA helicase	30284.8	19585.7	31672.5	17639	24405.5	11108.5	12933.7	15490.3	24169.7	18552.8	101260	122282	92132.7	140211	117467	66331.1	53221.6	69764.5	90794.8	84985	11.0115	10.5757	11.0564	10.471	10.7957	10.0086	10.1607	10.3411	10.786	10.5215	12.2186	12.4072	12.1241	12.544	12.3671	11.7956	11.5754	11.846	12.1095
gi|308808995|	XP_003081807	Ot11g00050	1	1	53.68	1.98e-09	13.2145	cca1 zt0	cca1 zt12	putative 2C-methyl-D-erythritol 2,4-cyclodiphosphate synthase (ISS)	5039.28	12243.4	7451.05	10620	5354.92	11021.3	3178.99	9760.33	7639.08	18769.9	96711.2	121632	90504	107951	121146	86876.4	97703	97290.2	93284.9	111671	9.21817	10.1059	9.60926	9.96364	9.27892	10.0007	8.75747	9.87923	9.63418	10.5332	12.1726	12.4019	12.1063	12.2826	12.3979	12.0654	12.1828	12.1786	12.1366
gi|308801495|	XP_003078061	Ot03g01490	1	1	194.68	2.06e-09	3.29151	cca1 zt0	cca1 zt12	unnamed protein product	208685	277598	313316	362723	361062	272484	361055	454926	394421	414800	943475	934806	1.08503e+06	1.13441e+06	916510	1.04529e+06	889792	1.06142e+06	986406	821948	12.9417	13.2271	13.3481	13.4945	13.49	13.2085	13.4899	13.721	13.5783	13.6287	14.4505	14.4412	14.5903	14.6348	14.4215	14.553	14.3919	14.5683	14.495
gi|308805943|	XP_003080283	Ot07g01770	1	1	125.69	2.97e-09	3.83078	ox21 zt0	Ox21 zt12	Ammonium transporter (ISS)	145760	141537	141188	98708.3	158254	115990	106136	103156	95666	181452	406210	459480	306414	452279	439480	458075	483710	499554	523188	343135	12.5829	12.5535	12.551	12.1931	12.6651	12.3544	12.2656	12.2371	12.1618	12.8019	13.6078	13.731	13.3258	13.7152	13.6865	13.7279	13.7824	13.8146	13.8608
gi|308805831|	XP_003080227	Ot07g01210	1	1	53.88	3.29e-09	5.04801	ox21 zt0	cca1 zt12	thymidylate kinase family protein (ISS)	7217.36	9023.84	8916.94	7496.41	7471.22	7946.16	8269.7	12806	9752.28	5631.82	27075.4	51004.4	32288.9	55159.6	28930.9	34880.1	31909	43428.1	44562.2	47775.8	9.57739	9.80077	9.78886	9.61533	9.61196	9.67359	9.7135	10.1508	9.8784	9.32934	10.8995	11.5328	11.0756	11.6111	10.9658	11.1528	11.0638	11.372	11.3978
gi|308809031|	XP_003081825	Ot11g00230	1	1	30.2	3.47e-09	1.94844	ox21 zt0	cca1 zt12	unnamed protein product	87838.4	78607.7	77215.5	86991.3	78979	91692.8	89854.7	85429.3	105745	93977.8	121456	147707	126225	144527	151524	141262	155660	167676	183782	149762	12.0764	11.9654	11.9475	12.0667	11.9701	12.1193	12.0991	12.0486	12.2619	12.144	12.4005	12.5961	12.439	12.5744	12.6216	12.5515	12.6486	12.7229	12.8147
gi|308806652|	XP_003080637	Ot08g00660	1	1	21.23	3.48e-09	6356.41	cca1 zt12	cca1 zt0	unnamed protein product	22312.6	29132.1	23452.9	24952.6	30928.2	2000.65	27739.5	30406.3	28813.6	28765	0	20.5743	0	0	0	0	30.0937	27.269	14.218	0	10.7061	10.9727	10.7559	10.8179	11.0326	8.29437	10.9238	11.0156	10.9617	10.9601	0	3.71778	0	0	0	0	4.09774	3.99923	3.34889
gi|308810076|	XP_003082347	Ot12g02010	1	1	37.96	3.49e-09	2.42963	cca1 zt0	Ox21 zt12	COG2761: Predicted dithiol-disulfide isomerase involved in polyketide biosynthesis (ISS)	65608.6	50414.8	60116.8	80260.1	58746.4	67411.9	56638.5	70538.1	63063.5	48700.8	138941	151179	129516	177464	147224	132969	135135	127987	118126	127668	11.7846	11.5212	11.6972	11.9862	11.6741	11.8117	11.6376	11.8571	11.745	11.4866	12.535	12.6194	12.4647	12.7797	12.5929	12.491	12.5072	12.4528	12.3727
gi|308798917|	XP_003074238	Ot01g01790	1	1	41.71	3.87e-09	11.2077	cca1 zt0	cca1 zt12	chloroplast Tha4-2 (ISS)	23382.9	21764.8	20267.5	18147.1	17827.9	30409.5	33141.5	51904.7	31049.4	17456.2	280410	264119	263860	110966	217002	347153	160333	151693	130518	228630	10.7529	10.6812	10.6099	10.4994	10.4817	11.0157	11.1017	11.5503	11.0365	10.4606	13.2372	13.1773	13.1763	12.3101	12.9808	13.4507	12.6782	12.6228	12.4724
gi|308813674|	XP_003084143	Ot18g01120	2	1	95.13	5.05e-09	1.8543	ox21 zt0	cca1 zt12	unnamed protein product	68310	66762.9	75976	56708.4	68825.1	69659.9	69684.3	74825.2	65736.6	70461.1	109027	113966	117549	136668	145476	134367	123103	139679	116301	110677	11.825	11.8021	11.9313	11.6388	11.8325	11.8445	11.8449	11.9161	11.7866	11.856	12.2925	12.3368	12.3678	12.5185	12.5809	12.5015	12.4139	12.5402	12.3571
gi|308810775|	XP_003082696	Ot13g02250	1	1	20.25	6.68e-09	42.7007	cca1 zt0	cca1 zt12	transcription factor jumonji (ISS)	921.2	984.917	1218.03	538.974	1338.11	1041.8	1351.36	1159.91	1222.98	715.626	47388.7	41590.5	41786.9	42438	40351.8	36318.1	18484.1	33859.5	5245.52	4430.14	7.51882	7.5857	7.79814	6.98281	7.89216	7.64185	7.90201	7.74924	7.80219	7.2663	11.4593	11.3288	11.3335	11.3489	11.2985	11.1932	10.5178	11.1231	9.25828
gi|308810094|	XP_003082356	Ot12g02100	1	1	22.45	7.4e-09	185.451	ox21 zt0	Ox21 zt12	unnamed protein product	452.574	361.988	533.701	1667.52	844.336	196.214	2253.14	554.775	184.015	574.58	38908.1	40953.1	35416.2	338653	143822	39413.6	90043.6	107275	296999	164069	6.8081	6.58476	6.97298	8.11224	7.4317	5.97236	8.41323	7.01171	5.90817	7.04679	11.2621	11.3133	11.1681	13.4259	12.5695	11.275	12.1012	12.2763	13.2946
gi|308809639|	XP_003082129	Ot11g03270	1	1	31.22	7.4e-09	520.24	cca1 zt0	Ox21 zt12	single myb histone 3 (ISS)	284.424	43.8825	51.4218	0.905206	51.3996	157.949	28.9672	72.3253	19.6096	89.4883	32417.6	34949.2	44194.3	39920.3	40143.6	27679.3	15758.8	43568.8	26359.3	31774	6.34362	4.47479	4.6333	0.812731	4.63287	5.75543	4.05961	4.97437	3.66982	5.18729	11.0796	11.1548	11.3895	11.2878	11.2934	10.9216	10.3583	11.3752	10.8727
gi|308812766|	XP_003083690	Ot16g02400	1	1	79.14	7.99e-09	4.6032	cca1 zt0	cca1 zt12	unnamed protein product	142630	104068	90828	50296	122659	282045	243920	251209	266988	211314	464702	460278	526197	418285	480387	475366	396781	483966	432866	447914	12.5612	12.2459	12.1099	11.5188	12.4103	13.243	13.0977	13.1272	13.1881	12.9542	13.7423	13.7327	13.8666	13.6371	13.7755	13.765	13.5843	13.7829	13.6713
gi|308812969|	XP_003083791	Ot17g00310	1	1	134.47	9.37e-09	15.1467	cca1 zt0	Ox21 zt12	putative WD-repeat membrane protein (ISS)	67681.2	51253.8	92701.7	41431	42705.5	40893	47079.2	60774.7	62260.4	58248.5	459542	790752	335724	1.30754e+06	1.18478e+06	916968	1.3492e+06	509017	372979	575490	11.8157	11.5377	12.1303	11.3249	11.3552	11.3119	11.4527	11.7081	11.7322	11.6656	13.7311	14.2739	13.4172	14.7768	14.6782	14.422	14.8082	13.8334	13.5224
gi|308806507|	XP_003080565	Ot07g04590	1	1	23.31	1.62e-08	1.62153	Ox21 zt12	ox21 zt0	COG1047: FKBP-type peptidyl-prolyl cis-tr (ISS)	1.23664e+06	1.06354e+06	999097	993940	1.06457e+06	1.08413e+06	1.0462e+06	1.1029e+06	1.15711e+06	1.16554e+06	714397	849824	663542	756028	833972	704863	682951	655103	718851	664551	14.7211	14.5703	14.5078	14.5026	14.5712	14.5894	14.5538	14.6066	14.6546	14.6618	14.1723	14.3459	14.0985	14.229	14.3271	14.1589	14.1273	14.0857	14.1786
gi|308801807|	XP_003078217	Ot03g03060	1	1	28.32	1.74e-08	5.71466	Ox21 zt12	cca1 zt0	PHD finger protein BR140/LIN-49 (ISS)	166407	144417	146699	69280.7	184034	327240	313250	337925	288006	367431	52654.8	61224.9	45583.4	54366.9	72075.8	47858.4	59350.3	92409.6	54323.3	70350	12.7153	12.5736	12.5893	11.8391	12.816	13.3916	13.3479	13.4237	13.2639	13.5074	11.5647	11.7155	11.4204	11.5967	11.8786	11.4692	11.6844	12.1271	11.5959
gi|308800162|	XP_003074862	Ot02g02200	1	1	20.41	2.45e-08	Infinity	Ox21 zt12	ox21 zt0	Utp20 Possible snoRNA-binding nucleolar protein (IC)	637.892	8938.41	6189.27	2854.84	12111.9	8963.59	11508.9	19608.9	5567.2	12219.3	410.938	0	0	0	0	0	0	0	0	0	7.15132	9.79126	9.42372	8.64992	10.0951	9.79407	10.044	10.5769	9.31779	10.1039	6.71159	0	0	0	0	0	0	0	0
gi|308800840|	XP_003075201	Ot02g05980	1	1	25.32	2.83e-08	2.16659	cca1 zt0	Ox21 zt12	unnamed protein product	69777.2	80480.2	63434.4	60011.8	73943.2	79481.3	55960.1	53314.2	62933.2	62759.9	132997	132296	124815	139699	151477	91455.3	102307	120292	98525.7	110682	11.8462	11.9889	11.7509	11.6954	11.9042	11.9764	11.6255	11.5771	11.743	11.7402	12.4912	12.4859	12.4277	12.5404	12.6213	12.1168	12.2289	12.3908	12.1912
gi|308807212|	XP_003080917	Ot08g03470	1	1	21.63	2.9e-08	1.95551	ox21 zt0	cca1 zt12	unnamed protein product	267930	227238	223290	200377	245442	231450	231870	276620	258677	258444	409916	521081	371604	353545	456286	404485	477419	438775	498733	457338	13.1916	13.0269	13.0094	12.9011	13.104	13.0453	13.0471	13.2235	13.1565	13.1556	13.6169	13.8568	13.5187	13.4689	13.724	13.6035	13.7693	13.6849	13.813
gi|308811823|	XP_003083219	Ot15g00750	1	1	50.99	4.89e-08	35.9687	Ox21 zt12	ox21 zt0	unnamed protein product	211187	225350	199411	101214	229584	220953	223330	171060	198913	212328	5085.1	3215.83	878.928	30249.9	7267.23	3389.54	4852.44	8452.36	7813.04	4033.65	12.9536	13.0186	12.8963	12.2181	13.0372	12.9989	13.0096	12.7429	12.8938	12.959	9.22722	8.76899	7.47185	11.0104	9.58428	8.8216	9.18038	9.73535	9.6567
gi|308801803|	XP_003078215	Ot03g03040	1	1	22.67	6.78e-08	10.6055	cca1 zt12	ox21 zt0	Fatty acid desaturase (ISS)	38170.7	58767.2	62826.1	55593.6	51044	33421	40206.6	27113.6	28304.3	37565.4	4931.12	4390.77	11384.7	5387.04	11428.3	3056.21	11963	3351.23	2345.28	4403.52	11.243	11.6745	11.7413	11.619	11.5336	11.1101	11.2949	10.9009	10.9439	11.227	9.19647	9.08041	10.0332	9.2849	10.037	8.71808	10.0827	8.81023	8.45331
gi|308801765|	XP_003078196	Ot03g02850	1	1	48.23	6.9e-08	Infinity	Ox21 zt12	cca1 zt0	tRNA-nucleotidyltransferase, putative / tRNA adenylyltransferase, putati (ISS)	700.492	1161.44	3474.38	1142.82	1632.8	6757.74	3133.04	7100.12	4157.19	4077.79	0	0	0	0	0	469.177	0	0	0	0	7.24493	7.75056	8.84632	7.7344	8.0912	9.51159	8.74291	9.56101	9.02574	9.00646	0	0	0	0	0	6.84413	0	0	0
gi|290343587|	YP_003494954		2	1	49.1	7.17e-08	Infinity	Ox21 zt12	cca1 zt0	hypothetical protein OTV1_115	2828.27	1572.6	346.625	536.863	396.339	4.03189	1500.65	866.15	2910.49	506.427	0	0	0	0	0	0	0	0	0	0	8.64057	8.05364	6.54139	6.97889	6.67542	2.10242	8.0068	7.45721	8.66922	6.92053	0	0	0	0	0	0	0	0	0
gi|308808728|	XP_003081674	Ot10g02410	1	1	24.31	7.28e-08	2.28797	cca1 zt0	cca1 zt12	Predicted dehydrogenase (ISS)	90639	72371.2	77834.6	58738.3	69202.3	112484	71087.4	71786	81404.3	70599.5	170833	174353	132990	167731	197860	165169	161563	143139	180756	160732	12.1078	11.8827	11.9555	11.674	11.8379	12.3237	11.8648	11.8746	12.0003	11.8579	12.7416	12.762	12.4912	12.7233	12.8885	12.7079	12.6858	12.5647	12.7981
gi|308809117|	XP_003081868	Ot11g00660	1	1	53.89	8.97e-08	3.99165	ox21 zt0	Ox21 zt12	root border cell-specific protein (ISS)	55240.2	35665.5	35525.1	60693.9	50870.6	40217.5	36286.8	25049.6	23393.7	46961.4	112790	93564.6	98288.5	166730	133672	109877	124784	148988	147851	154700	11.6126	11.1751	11.1711	11.7067	11.5302	11.2952	11.1924	10.8218	10.7534	11.4502	12.3264	12.1396	12.1888	12.7173	12.4963	12.3003	12.4275	12.6048	12.5971
gi|308808614|	XP_003081617	Ot10g01840	1	1	36.39	1.02e-07	26.4308	ox21 zt0	Ox21 zt12	GTP-binding membrane protein LepA homolog (ISS)	917407	1.52217e+06	1.26336e+06	1.58617e+07	991104	1.47773e+06	1.24538e+06	974761	1.10954e+06	997168	2.76536e+07	2.9169e+07	2.42003e+07	2.61715e+07	3.06492e+07	2.78379e+07	31441352	2.92932e+07	3.52401e+07	2.96068e+07	14.4225	14.9288	14.7424	17.2726	14.4997	14.8992	14.7281	14.4831	14.6126	14.5058	17.8284	17.8818	17.695	17.7733	17.9313	17.8351	17.9568	17.886	18.0708
gi|308807046|	XP_003080834	Ot08g02640	1	1	43.31	1.27e-07	2.34939	ox21 zt0	Ox21 zt12	putative snRNP splicing factor-related (ISS)	37154.5	33557.7	33023.6	50033.4	32764.9	37087.1	33900.8	37136.7	28011.6	24879.2	72671.5	69563.5	67181.4	62347.3	66492	57524.1	80992.9	84518.6	83433.9	71819.1	11.216	11.1142	11.0981	11.5136	11.0903	11.2142	11.1243	11.2155	10.9335	10.8149	11.8869	11.8431	11.8083	11.7336	11.798	11.6531	11.9953	12.0379	12.025
gi|308807869|	XP_003081245	Ot09g02550	1	1	40.19	1.56e-07	10.5768	cca1 zt0	cca1 zt12	polyunsaturated fatty acid elongase 2 (ISS)	8334.95	6386.25	9880.58	20535.4	11294.5	6576.97	54382.8	10738.4	8513.56	8041.04	121056	124089	129583	102055	120082	107787	95742.2	134251	120589	107736	9.72136	9.45505	9.89147	10.6231	10.0252	9.48448	11.597	9.97473	9.74256	9.68546	12.3972	12.4219	12.4652	12.2264	12.3891	12.2811	12.1626	12.5006	12.3933
gi|308804447|	XP_003079536	Ot05g04390	1	1	42.5	1.85e-07	6.35274	cca1 zt0	cca1 zt12	unnamed protein product	4582.43	13981.6	7819.64	7285.09	12247.3	5712.8	17224.2	7869.66	10403.1	6758.45	63753	60402.3	77284.4	41264	48989.3	50788.2	54084.2	47321.4	24541.1	52055.8	9.12313	10.2386	9.65754	9.58673	10.1062	9.34361	10.4472	9.66392	9.94301	9.5117	11.7559	11.7019	11.9484	11.3209	11.4925	11.5286	11.5914	11.4579	10.8013
gi|308807030|	XP_003080826	Ot08g02560	1	1	44.49	2.11e-07	2.71181	cca1 zt0	cca1 zt12	putative TCP-1/cpn60 chaperonin family protein (ISS)	11070.3	23626.9	20324.3	22957.4	22228.5	19920.6	23196.4	21437.1	20608.8	17716.8	52493	53207	54492.3	56686.2	54865	36354.6	51768	35003.2	35232.1	39809.7	10.0052	10.7633	10.6127	10.7345	10.7023	10.5927	10.7449	10.666	10.6266	10.4754	11.5616	11.5751	11.599	11.6384	11.6058	11.1942	11.5477	11.1563	11.1629
gi|308811719|	XP_003083167	Ot15g00240	1	1	52.75	2.28e-07	3.78663	cca1 zt0	Ox21 zt12	putative t-complex protein 1 theta chain (ISS)	5148.11	4131.56	7570.06	11209.5	4443	8003.68	5462.37	7343.37	5000.34	4256.2	21599.9	18167.4	28801.9	23819	21460.4	16182.3	22774.7	23572.5	17673.1	22687.5	9.23953	9.01956	9.6251	10.0177	9.09223	9.6808	9.29878	9.5947	9.21041	9.04928	10.6736	10.5005	10.9613	10.7714	10.6671	10.3848	10.7266	10.761	10.4729
gi|308809828|	XP_003082223	Ot12g00750	1	1	20.18	2.72e-07	1.44323	Ox21 zt12	cca1 zt0	unnamed protein product	2.07336e+06	1.69037e+06	1.67065e+06	1.71501e+06	1.66869e+06	2.06598e+06	1.74027e+06	1.82217e+06	1.88889e+06	1.69906e+06	1.33884e+06	1.2442e+06	1.23028e+06	1.31882e+06	1.25379e+06	1.20801e+06	1.33862e+06	1.35459e+06	1.25944e+06	1.43338e+06	15.2378	15.0336	15.0219	15.0481	15.0207	15.2343	15.0627	15.1087	15.1446	15.0387	14.8005	14.7271	14.7159	14.7854	14.7348	14.6976	14.8003	14.8122	14.7393
gi|308801277|	XP_003077952	Ot03g00400	1	1	22.63	2.84e-07	182.776	cca1 zt0	cca1 zt12	unnamed protein product	462.18	1040.65	22.5896	213.658	1480.55	325.452	18.8004	1161.5	742.066	1972.27	97540.3	133680	114016	119878	123354	113694	98866.8	109562	75538.7	98794.4	6.8291	7.64074	3.81113	6.05753	7.99332	6.47837	3.62773	7.75062	7.30259	8.28009	12.1812	12.4964	12.3372	12.3874	12.416	12.3344	12.1947	12.2974	11.9255
gi|308803819|	XP_003079222	Ot05g01250	1	1	37.75	2.91e-07	11.9582	Ox21 zt12	ox21 zt0	Sulfotransferase (ISS)	61823.8	67651.4	64522.1	46724.7	57133.5	85066.8	88199.5	74424.2	98025.5	104752	9296.93	2229.26	5735.94	12814	16947	4791.19	5583.32	5655.02	3399.63	18240.9	11.7252	11.8153	11.7679	11.4452	11.6463	12.0443	12.0805	11.9107	12.1861	12.2525	9.83059	8.40257	9.34765	10.1514	10.431	9.16768	9.32069	9.33345	8.82457
gi|308810252|	XP_003082435	Ot12g02890	1	1	24.89	3.2e-07	59.0539	Ox21 zt12	cca1 zt0	unnamed protein product	201645	238066	263150	54575.3	295670	212181	259401	185394	249443	211629	2464.03	2351.61	7115.76	2415.7	4585.56	2276.77	2831.86	1887.13	14246.8	51691.9	12.9074	13.0735	13.1736	11.6005	13.2901	12.9583	13.1593	12.8234	13.1201	12.9557	8.5027	8.456	9.56321	8.48289	9.12381	8.42366	8.64184	8.23596	10.2574
gi|308808414|	XP_003081517	Ot10g00820	1	1	28.18	3.48e-07	1.4728	ox21 zt0	cca1 zt12	WD40 repeat protein (ISS)	160860	166341	147346	169972	143624	208936	165886	186108	192810	186387	227303	208071	203985	231290	239305	224265	225262	242579	235542	233131	12.6814	12.7149	12.5937	12.7365	12.5681	12.9429	12.7122	12.8272	12.8626	12.8287	13.0272	12.9388	12.919	13.0446	13.0786	13.0137	13.0182	13.0922	13.0628
gi|308807146|	XP_003080884	Ot08g03140	3	1	124.64	3.98e-07	1.95819	cca1 zt0	Ox21 zt12	DEAD box protein P68 (ISS)	63111	51785.1	64774	60567.9	62514.6	52604.3	44373.6	47681.1	64896.3	50554.5	102835	104936	77470.7	107842	116261	85125.4	109550	87422.3	90497	106224	11.7458	11.548	11.7718	11.7047	11.7363	11.5637	11.3935	11.4654	11.7737	11.524	12.234	12.2543	11.9508	12.2816	12.3567	12.045	12.2973	12.0717	12.1062
gi|308809902|	XP_003082260	Ot12g01150	1	1	72.92	4.07e-07	1.77206	cca1 zt12	ox21 zt0	unnamed protein product	405922	425269	434016	423281	522640	361846	344308	336601	370297	379417	241341	314685	312525	271624	273739	213033	234675	286326	239503	274238	13.6071	13.6536	13.674	13.6489	13.8598	13.4921	13.4424	13.4198	13.5152	13.5395	13.0871	13.3525	13.3456	13.2053	13.2131	12.9624	13.0591	13.258	13.0795
gi|308806604|	XP_003080613	Ot08g00420	1	1	51.02	4.71e-07	5.86072	ox21 zt0	cca1 zt12	YGGT family protein-like (ISS)	7738.94	12286.6	18333.9	5832.5	16444	6909.61	8672.34	8814.93	7753.39	29111.9	54108.9	92605	69268.3	54331.5	79334.6	44196.2	83306.7	76172.5	69816	81879.1	9.64717	10.1094	10.5097	9.36435	10.4009	9.53382	9.76104	9.77735	9.64903	10.972	11.5919	12.1292	11.8389	11.596	11.9746	11.3895	12.0234	11.9339	11.8468
gi|308801977|	XP_003078302	Ot03g03910	1	1	21.5	4.85e-07	8.11649	Ox21 zt12	cca1 zt0	proteasome activator subunit 4-like (ISS)	174703	193445	190894	91955.7	185856	168163	229695	227108	237454	263268	61373.3	22616.1	18781.3	12412.7	23507.9	14822.7	40682.2	14927.3	59543.2	22283.7	12.764	12.8659	12.8526	12.1222	12.8259	12.7258	13.0377	13.0263	13.0709	13.1741	11.7179	10.7196	10.5338	10.1196	10.7582	10.2971	11.3067	10.3041	11.6876
gi|308809199|	XP_003081909	Ot11g01070	1	1	41.62	4.94e-07	4.2161	cca1 zt0	Ox21 zt12	rof1 (ISS)	30866.4	14852.6	25775.3	27182.4	35108.5	8383.9	9942.89	13226.3	15368.3	15000.3	53454.8	43328.2	55563.4	60764.7	47957.2	37588.2	25738.4	30179.9	25368.2	31506.9	11.0306	10.2991	10.8503	10.9035	11.1593	9.72722	9.89776	10.1831	10.3332	10.309	11.5797	11.3697	11.6184	11.7079	11.4712	11.2276	10.8489	11.0081	10.8344
gi|308807056|	XP_003080839	Ot08g02690	1	1	33.41	5.76e-07	1.93421	Ox21 zt12	cca1 zt0	PspA/IM30 (ISS)	400601	314379	322234	315141	304967	407785	411678	416004	382507	371553	190220	175803	247058	212442	203074	239041	232136	328976	257279	287496	13.5939	13.3515	13.3762	13.3539	13.3211	13.6116	13.6211	13.6316	13.5476	13.5186	12.8491	12.7703	13.1105	12.9596	12.9145	13.0775	13.0482	13.3969	13.1511
gi|308804688|	XP_003079656	Ot06g00420	1	1	78.27	6.44e-07	1.78354	Ox21 zt12	cca1 zt0	20S proteasome alpha subunit A1 (ISS)	302596	305942	286419	256409	316050	367804	344019	334077	353180	316445	185230	226203	172750	173479	204205	182305	172515	231288	208967	254008	13.3133	13.3243	13.2584	13.1477	13.3568	13.5085	13.4416	13.4123	13.4679	13.3581	12.8225	13.0223	12.7528	12.757	12.92	12.8066	12.7514	13.0446	12.9431
gi|308808229|	XP_003081425	Ot09g04350	1	1	20.65	6.76e-07	10.2959	cca1 zt0	Ox21 zt12	unnamed protein product	12827.5	13856.7	17363.7	68812.9	19238.6	5058.82	75259.4	17797.9	19295.7	14092	225171	294729	257220	272710	304116	216960	201302	291762	246132	363343	10.1525	10.2297	10.4553	11.8323	10.5578	9.22204	11.9218	10.48	10.5608	10.2465	13.0178	13.287	13.1508	13.2093	13.3183	12.9806	12.9057	13.2768	13.1068
gi|308813015|	XP_003083814	Ot17g00540	1	1	87.56	6.83e-07	2.36207	Ox21 zt12	cca1 zt12	ankyrin repeat protein mbp3_16 (ISS)	69286.8	102650	83898.5	95974.6	104339	210843	224225	220087	199077	223223	102211	128353	154361	176159	152835	162700	221914	218160	169468	223883	11.8392	12.2322	12.0305	12.165	12.2485	12.952	13.0136	12.9949	12.8946	13.0091	12.2279	12.4557	12.6402	12.7723	12.6303	12.6928	13.0032	12.9861	12.7336
gi|308805576|	XP_003080100	Ot06g04870	1	1	70.08	7.08e-07	5.55347	cca1 zt0	Ox21 zt12	A Chain A, Structural Analysis Of (ISS)	10522.7	17507.9	10461.7	34934.6	20562.8	10387.2	18278.7	5070.48	11225.1	12299.8	67423.8	59812.8	63187.2	60086.5	67488.5	68224.2	46298	54780.1	52055.5	49454.3	9.95443	10.4636	9.94863	11.1544	10.6244	9.94148	10.5066	9.22434	10.0191	10.1105	11.8119	11.6921	11.747	11.6967	11.8129	11.8237	11.436	11.6042	11.5532
gi|308798837|	XP_003074198	Ot01g01390	1	1	32.13	7.96e-07	61.8554	ox21 zt0	Ox21 zt12	Membrane protein HUEL (cation efflux superfamily) (ISS)	41543.1	20637.1	13566.9	6621.89	7069.01	32176.4	8673.76	7107.65	10494.1	7010.67	110954	53080.5	41620.2	59641.5	72106.5	225075	493642	191733	1.27411e+06	1.86465e+06	11.3276	10.628	10.2085	9.49128	9.55662	11.0721	9.7612	9.56207	9.95172	9.54834	12.31	11.5727	11.3295	11.6893	11.879	13.0173	13.8027	12.857	14.7509
gi|308808308|	XP_003081464	Ot10g00290	1	1	38.32	1.05e-06	3.13588	Ox21 zt12	ox21 zt0	ATP-sulfurylase (ISS)	199836	175499	217644	140397	169669	315404	292648	284262	302480	300223	115334	94429	115443	57430.6	94471.3	103509	117757	102956	50673.5	101850	12.8984	12.7685	12.9838	12.5454	12.7348	13.3548	13.2799	13.2508	13.3129	13.3054	12.3487	12.1488	12.3497	11.6515	12.1492	12.2406	12.3695	12.2352	11.5263
gi|308807639|	XP_003081130	Ot09g01400	1	1	30.43	1.19e-06	Infinity	cca1 zt0	cca1 zt12	unnamed protein product	0	0	0	0	0	0	0	0	0	0	18049.8	24288	30886.5	15232.3	25153.9	19514.6	20030.9	18833.9	0	10598.4	0	0	0	0	0	0	0	0	0	0	10.494	10.7909	11.0312	10.3243	10.8259	10.5721	10.5982	10.5366	0
gi|308799175|	XP_003074368	Ot01g03070	1	1	20.76	1.22e-06	11.3748	cca1 zt0	Ox21 zt12	proteasome subunit Y (ISS)	3115.99	3992.89	3385.01	3296.88	8711.61	1510.53	2233.3	2823.3	2539.24	5953.58	36724.3	36603.5	26565.3	41357.4	30053.4	40967.1	5543.96	29421.3	24355.8	23902.9	8.73745	8.98542	8.82026	8.79388	9.76556	8.01336	8.40438	8.63881	8.53277	9.3849	11.2043	11.201	10.8805	11.3232	11.0039	11.3137	9.31361	10.9826	10.7937
gi|163955087|	YP_001648191		1	1	22.57	1.37e-06	1.90547	cca1 zt12	ox21 zt0	hypothetical protein OsV5_114f	338085	319461	276220	187775	319724	271099	278413	291179	283402	308274	199907	159797	172423	201825	185527	160692	144550	154652	140067	156421	13.4242	13.3675	13.2221	12.8361	13.3684	13.2034	13.23	13.2748	13.2478	13.3319	12.8988	12.6748	12.7509	12.9083	12.8241	12.6804	12.5745	12.6421	12.543
gi|308811713|	XP_003083164	Ot15g00210	1	1	53.75	1.46e-06	1.51098	cca1 zt0	cca1 zt12	Vacuolar sorting protein VPS33/slp1 (Sec1 family) (ISS)	76169.3	85622.6	66509.1	72525.4	76701.1	79025.6	80034.4	79142.7	85005.3	73969.6	97407.3	127993	126772	106562	111701	96517.8	116212	112322	100713	104130	11.9339	12.0509	11.7982	11.8848	11.9408	11.9707	11.9834	11.9722	12.0436	11.9046	12.1798	12.4529	12.4433	12.2696	12.3167	12.1706	12.3563	12.3223	12.2132
gi|308801164|	XP_003075361	Ot02g07600	1	1	32.66	1.6e-06	1.53325	cca1 zt0	cca1 zt12	small nuclear ribonucleoprotein D2-like protein (ISS)	33360.1	36869.3	32651.5	31602	32698.8	36293.1	37389.5	31028.8	33864.8	38932.4	48434.1	58094.2	54710.4	45673.9	49418.9	41703.2	47383.6	53342.2	42496.8	49314.4	11.1083	11.2083	11.0868	11.0541	11.0882	11.1925	11.2223	11.0358	11.1233	11.2627	11.4811	11.663	11.603	11.4224	11.5012	11.3315	11.4592	11.5776	11.3503
gi|308806435|	XP_003080529	Ot07g04230	1	1	43.78	1.6e-06	3.28184	ox21 zt0	cca1 zt12	unnamed protein product	19014.8	34373.1	30650.1	38615.9	59197.2	40370	39560.1	39894.7	36576.5	71221.7	133796	78361.3	106112	101619	109618	108782	130533	113413	126236	117841	10.5461	11.1382	11.0235	11.2546	11.6818	11.299	11.2787	11.2871	11.2003	11.8667	12.4972	11.9622	12.2654	12.2221	12.2979	12.2902	12.4725	12.3319	12.4391
gi|113170491|	YP_717282	OstapMp18	1	1	44.54	1.66e-06	Infinity	cca1 zt0	Ox21 zt12	nad9	7.8754	0	0	0	0	0	0	0	0	0	10139.3	11358.1	16329.2	20363.3	13857.3	3738.12	22140.9	1478.41	0	885.89	2.7609	0	0	0	0	0	0	0	0	0	9.91733	10.0308	10.3939	10.6146	10.2297	8.91948	10.6983	7.99187	0
gi|308805450|	XP_003080037	Ot06g04240	1	1	31.67	1.75e-06	8.44683	cca1 zt12	cca1 zt0	putative PMS2 postmeiotic segregation incre (ISS)	82881.5	339437	196912	142334	168826	184389	168609	162581	196775	158923	7095.79	15809.5	31635.9	38682.7	16922.8	26258.4	10658.8	17934.9	10682.2	54586.1	12.0183	13.4282	12.8837	12.5591	12.7298	12.818	12.7285	12.6921	12.883	12.6693	9.5604	10.3615	11.0552	11.2563	10.4296	10.8689	9.96729	10.4877	9.96948
gi|308801671|	XP_003078149	Ot03g02370	1	1	37.46	1.98e-06	Infinity	cca1 zt0	cca1 zt12	putative TIP120 protein (ISS)	0	0	0	0	0	0	0	0	0	0	8091.09	2524.85	4703.77	10427.4	11219.6	9665.3	12386.6	0	5201	598.436	0	0	0	0	0	0	0	0	0	0	9.69167	8.52709	9.14927	9.94534	10.0186	9.86944	10.1175	0	9.24975
gi|308803488|	XP_003079057	Ot04g05400	1	1	25.05	2.12e-06	16.9174	ox21 zt0	cca1 zt12	unnamed protein product	963.453	4302.74	3407.73	1194.68	7061.22	2466.32	4188.74	10642.8	4775.34	8325.08	61903.2	57633.7	48297	13218.7	76055.8	73936.3	61439.2	24705.3	74410.1	51918.4	7.56367	9.06015	8.82695	7.77878	9.55552	8.50363	9.0333	9.96578	9.16437	9.72018	11.7265	11.655	11.4783	10.1825	11.9324	11.9041	11.719	10.8079	11.9105
gi|308811951|	XP_003083283	Ot15g01390	1	1	71.73	2.14e-06	2.23008	cca1 zt0	Ox21 zt12	Predicted unusual protein kinase (ISS)	29931.9	23995.4	18963	21020	24594.2	10808.4	17998.8	16498.5	15627.6	14437.6	35438.3	30835.7	30517.3	30678.2	40614.1	27385.8	24457.3	29284.8	32231.9	29432.3	10.9998	10.7788	10.5434	10.6464	10.8034	9.98122	10.4912	10.4042	10.3499	10.2707	11.1687	11.0296	11.0192	11.0245	11.305	10.9109	10.7978	10.978	11.0739
gi|308810803|	XP_003082710	Ot13g02390	1	1	64.33	2.18e-06	3.82849	cca1 zt0	Ox21 zt12	putative X-prolyl aminopeptidase (ISS)	3365.62	2526.77	8372.15	5622.58	8929.1	3156.21	5472.59	4252	7053.87	6119.02	20823	17972.5	21733.6	16651.9	22565.2	19692.1	16186.6	18065.3	17778.3	15793.5	8.81451	8.52785	9.72581	9.32769	9.79022	8.75028	9.30065	9.04829	9.55448	9.4123	10.637	10.4897	10.6798	10.4134	10.7173	10.5811	10.3851	10.4949	10.4789
gi|308804906|	XP_003079765	Ot06g01520	1	1	60.59	2.6e-06	2.87633	cca1 zt0	cca1 zt12	putative tocopherol polyprenyltransferase (ISS)	16979.8	18164.1	21892.4	8058.79	24447	16888.9	17989.9	15922	17061	24019.5	51066.4	51907.3	45414.5	59969.7	49195.2	48128.4	45576.3	32802.5	45716.3	36146.9	10.4329	10.5004	10.687	9.68767	10.7974	10.4276	10.4907	10.3686	10.4377	10.7798	11.534	11.5504	11.4167	11.6947	11.4967	11.4748	11.4203	11.0914	11.4234
gi|308812981|	XP_003083797	Ot17g00370	1	1	42.52	2.87e-06	2.70918	cca1 zt12	ox21 zt0	unnamed protein product	7.12546e+06	6.74401e+06	8.5292e+06	3.26279e+06	7.76094e+06	6.20855e+06	5.84228e+06	4.95978e+06	6.08667e+06	7.92475e+06	2.7243e+06	2.60528e+06	2.69439e+06	3.10605e+06	2.66271e+06	2.64076e+06	2.38815e+06	2.65962e+06	1.83513e+06	2.81309e+06	16.4723	16.4173	16.6522	15.6912	16.5578	16.3346	16.2738	16.11	16.3148	16.5786	15.5109	15.4662	15.4998	15.642	15.488	15.4797	15.3792	15.4868	15.1158
gi|308806281|	XP_003080452	Ot07g03460	1	1	27.69	3.08e-06	1.51018	cca1 zt12	cca1 zt0	unnamed protein product	629888	539789	618747	481832	584764	473642	505062	509523	543417	519522	343257	346009	421739	412970	366545	376512	376974	401768	398534	459822	14.0464	13.8921	14.0286	13.7785	13.9721	13.7614	13.8256	13.8344	13.8988	13.8538	13.4394	13.4474	13.6453	13.6243	13.505	13.5319	13.5331	13.5968	13.5887
gi|308813181|	XP_003083897	Ot17g01370	1	1	32.19	3.32e-06	1.86666	Ox21 zt12	cca1 zt0	putative ribosomal protein S4 (ISS)	319753	280730	283733	188049	219407	314832	253363	243525	288124	258775	138948	168688	113526	176016	130657	157332	144561	143888	129031	155050	13.3685	13.2383	13.2489	12.8376	12.9918	13.3529	13.1357	13.0961	13.2643	13.1569	12.535	12.729	12.3329	12.7715	12.4735	12.6593	12.5746	12.5699	12.461
gi|308808842|	XP_003081731	Ot10g02990	1	1	21.58	3.37e-06	3.35618	cca1 zt0	cca1 zt12	unnamed protein product	9119.18	6191.18	10897.5	14805.2	6282.3	15132.4	12308.6	17267.1	10245.1	12775.8	31103.6	26466.1	30006.3	36897.3	34258.2	17648.9	26853.2	26146.2	20911.1	37025.4	9.81128	9.42403	9.98944	10.2959	9.43864	10.3177	10.1112	10.4497	9.9277	10.1485	11.0382	10.8768	11.0023	11.209	11.1348	10.4716	10.8913	10.8646	10.6412
gi|314055124|	YP_004063462	NA	2	1	45.9	3.47e-06	495.166	cca1 zt0	Ox21 zt12	putative 3-methyl-2-oxobutanoate hydroxymethyltransferase	0	0	0	0	1756.62	0	0	0	636.842	768.183	138427	136989	129397	143680	147226	120631	141926	130880	135981	117978	0	0	0	0	8.16429	0	0	0	7.14967	7.33718	12.5312	12.5208	12.4638	12.5685	12.5929	12.3936	12.5562	12.4752	12.5134
gi|308812298|	XP_003083456	Ot16g00060	1	1	51.31	3.54e-06	1.97238	Ox21 zt12	ox21 zt0	40s ribosomal protein S27 (ISS)	297155	312285	288821	354194	258269	324015	307768	290997	348210	279755	209817	207771	171858	211740	180787	191356	202294	126677	111018	154885	13.2952	13.3448	13.2667	13.4707	13.1549	13.3817	13.3302	13.2742	13.4537	13.2348	12.9471	12.9373	12.7476	12.9563	12.7982	12.855	12.9106	12.4425	12.3106
gi|308813349|	XP_003083981	Ot17g02210	1	1	49.91	3.97e-06	11.5167	Ox21 zt12	ox21 zt0	unnamed protein product	102547	164816	171519	136428	146945	173404	174008	166139	156835	169876	8268.12	17806.8	29615.5	17975.3	78839.5	5373.83	7219.92	33002.1	4097.83	23266.4	12.2312	12.7057	12.7456	12.5167	12.591	12.7565	12.76	12.7137	12.6561	12.736	9.71331	10.4805	10.9892	10.4899	11.9683	9.28244	9.57775	11.0975	9.01136
gi|308807062|	XP_003080842	Ot08g02720	1	1	22.33	4e-06	6.08242	Ox21 zt12	ox21 zt0	FTSH1_SYNY3 Cell division protein ftsH homolog 1 dbj|BAA10230.1| cell division prot (ISS)	103516	96230.9	79373.9	105752	84308.8	105932	108794	131112	126417	86783.3	18148.8	20371	15065.2	18971.7	29397.6	15498.9	37782.3	22654.4	3287.74	12687.2	12.2406	12.1677	11.9751	12.262	12.0354	12.2637	12.2904	12.477	12.4405	12.0643	10.4995	10.615	10.3133	10.5438	10.9818	10.3417	11.2327	10.7213	8.7911
gi|308804045|	XP_003079335	Ot05g02380	2	1	79.57	4.69e-06	5.07564	ox21 zt0	cca1 zt12	Rab-type small GTP-binding protein-like (ISS)	5668.01	5162.39	7413.82	21533.6	7627.11	5695.42	30232.3	8542.33	7634.38	7735.97	45484.6	48699	46963	41720.6	45617.5	51883.6	34515.9	57887.1	43465.9	52858.3	9.33574	9.2423	9.60425	10.6705	9.63261	9.34056	11.0098	9.74594	9.63356	9.64678	11.4183	11.4866	11.4503	11.3319	11.4212	11.5499	11.1423	11.6594	11.3729
gi|308803232|	XP_003078929	Ot04g04110	1	1	64.3	5.05e-06	3.46937	Ox21 zt12	cca1 zt0	Branching Enzyme I (IC)	119405	152125	151004	53608.8	142822	146058	152283	152161	133020	175835	31908.6	41176.5	60981.9	41451.8	43355.6	51709.2	34976.1	34053.9	67761.8	56889.5	12.3834	12.6256	12.6182	11.5826	12.5625	12.5849	12.6266	12.6258	12.4914	12.7704	11.0638	11.3188	11.7115	11.3254	11.3703	11.5465	11.1556	11.1288	11.8169
gi|308802666|	XP_003078646	Ot04g01280	1	1	26.8	7.05e-06	2.65093	cca1 zt12	cca1 zt0	unnamed protein product	155235	115095	105183	77994.8	84155.6	143205	87587.6	90288.7	108680	71392.9	29393.1	46705.3	41888.4	40202.3	44631.6	43491.7	50676.6	49279.8	34351.9	61791.9	12.6458	12.3467	12.2566	11.9575	12.0336	12.5652	12.0735	12.1039	12.2893	11.8691	10.9817	11.4448	11.3359	11.2948	11.3993	11.3735	11.5264	11.4984	11.1376
gi|308808245|	XP_003081433	Ot09g04430	1	1	105.3	7.11e-06	23.6243	cca1 zt0	cca1 zt12	Fas-associated factor 1-like protein (ISS)	2573.31	1825.53	792.218	1541.95	14879.6	3831.47	5318.38	5530.02	576.201	8492.72	121195	58972.2	137361	74074.4	118980	58325.7	113487	103184	13531.9	37732.3	8.5461	8.20277	7.36798	8.03395	10.3009	8.94415	9.27207	9.31109	7.0496	9.74011	12.3983	11.678	12.5235	11.906	12.3799	11.6669	12.3326	12.2374	10.206
gi|308804121|	XP_003079373	Ot05g02760	1	1	63.83	7.61e-06	6.72715	cca1 zt0	cca1 zt12	Thioredoxin/protein disulfide isomerase (ISS)	11657.3	17356.7	18799.2	15289.7	12148.9	21095.7	13240.1	19814.3	22716.7	15805.6	79915.5	91907	94424.2	103048	136934	94483.4	91181.9	55052.7	13665.6	59951.7	10.0568	10.4549	10.5347	10.3281	10.0981	10.65	10.1842	10.5873	10.724	10.3613	11.9819	12.1217	12.1487	12.2361	12.5204	12.1493	12.1138	11.6092	10.2158
gi|308811402|	XP_003083009	Ot14g02180	2	1	50.56	8.05e-06	3.48919	cca1 zt12	cca1 zt0	lysyl-tRNA synthetase (ISS)	107180	90525.3	91968.4	90211.3	73149.2	90311.3	83532	81672.7	70100.1	87294.1	11251.2	34849.5	30442.3	21897	31399.4	23499.2	51343.1	45709.5	28515.1	52087.4	12.2754	12.1065	12.1223	12.1031	11.8934	12.1042	12.0261	12.0036	11.8508	12.0702	10.0214	11.1519	11.0167	10.6873	11.0477	10.7579	11.5394	11.4232	10.9513
gi|308811028|	XP_003082822	Ot14g00310	1	1	25.62	9.74e-06	2.57957	ox21 zt0	cca1 zt12	unnamed protein product	36370.1	85067.2	87427.9	77519.6	81874.8	86359.4	87418.9	53341.4	84045.8	87368.9	141118	142283	128514	178072	134598	155391	210478	171189	197592	215302	11.1946	12.0443	12.0717	11.9514	12.0061	12.0594	12.0716	11.5776	12.0323	12.071	12.5505	12.5587	12.4569	12.7831	12.5032	12.6468	12.9503	12.7437	12.8871
gi|308813265|	XP_003083939	Ot17g01790	1	1	30.71	9.78e-06	1.32147	ox21 zt0	Ox21 zt12	putative ubiquinol-cytochrome-c reductase cytochrome c1 prec (ISS)	412590	372157	410552	356163	333779	396221	339847	344840	341920	407238	459718	456692	440600	469608	478620	483301	522789	457336	477128	477826	13.6234	13.5202	13.6184	13.4763	13.4114	13.5829	13.4294	13.444	13.4355	13.6103	13.7315	13.7249	13.689	13.7528	13.7718	13.7815	13.8601	13.7263	13.7687
gi|308804840|	XP_003079732	Ot06g01190	1	1	26.01	9.84e-06	1.54021	cca1 zt12	ox21 zt0	SigA (ISS)	1.70273e+07	1.57619e+07	1.46633e+07	1.56683e+07	1.9869e+07	1.4353e+07	1.49763e+07	1.56653e+07	1.82071e+07	1.85578e+07	1.29941e+07	1.12415e+07	1.18141e+07	1.17578e+07	1.29418e+07	9.82595e+06	1.09467e+07	9.20049e+06	1.22505e+07	1.16586e+07	17.3435	17.2663	17.194	17.2603	17.4978	17.1726	17.2151	17.2601	17.4105	17.4295	17.0732	16.9283	16.978	16.9732	17.0691	16.7937	16.9017	16.7279	17.0142
gi|308806816|	XP_003080719	Ot08g01480	1	1	27.85	1.02e-05	7.85352	Ox21 zt12	ox21 zt0	unnamed protein product	208480	317851	265081	280351	268867	341920	271581	290871	268441	309335	85986.9	16327.4	21355.2	14757.9	117726	38621.4	13548.5	38795.5	17350.3	80408.5	12.9407	13.3625	13.1809	13.2369	13.1951	13.4355	13.2052	13.2738	13.1935	13.3353	12.0551	10.3937	10.6622	10.2927	12.3693	11.2547	10.2072	11.2592	10.4545
gi|308800876|	XP_003075219	Ot02g06160	1	1	28.32	1.11e-05	22.9823	Ox21 zt12	cca1 zt0	casein kinase I (ISS)	13618.7	10844.7	11137.8	7268.96	7968.5	23919.6	19154.3	29108.2	23011.8	19365.8	2707.46	247.333	236.122	1006.2	787.577	475.229	1660.44	10614	1545.14	3535.06	10.2123	9.98458	10.0112	9.58452	9.6764	10.7756	10.5534	10.9719	10.7369	10.5644	8.59691	6.20389	6.1575	7.60708	7.36211	6.85695	8.10799	9.96308	8.03602
gi|308803404|	XP_003079015	Ot04g04970	1	1	28.72	1.15e-05	2.16331	cca1 zt0	cca1 zt12	Putative aminotransferase (ISS)	38235	28318.7	55389.8	47221.3	48343.2	52405.9	54090.6	55210.5	48962.5	52473.1	75704.2	80633.6	78080.7	129910	106207	72017.8	80674.7	83601.8	87028.5	81111.2	11.2447	10.9444	11.6153	11.4557	11.4792	11.5599	11.5916	11.6121	11.492	11.5612	11.9277	11.9908	11.9586	12.4677	12.2663	11.8778	11.9913	12.027	12.0671
gi|308813852|	XP_003084232	Ot18g02010	1	1	41.97	1.21e-05	2.37808	ox21 zt0	Ox21 zt12	unnamed protein product	16662	12474.9	16040.6	9337.8	16122.8	14509.8	13040	12663.5	11778.9	10891	26574.1	24370.8	31510.8	20667.1	29695.7	17657.4	37868.4	32304.3	28562.9	33148.1	10.414	10.1246	10.376	9.83497	10.3811	10.2757	10.1689	10.1396	10.0672	9.98884	10.8808	10.7943	11.0512	10.6294	10.9919	10.4721	11.235	11.0761	10.953
gi|308811610|	XP_003083113	Ot14g03240	1	1	45.39	1.41e-05	7.25252	cca1 zt0	cca1 zt12	putative endosomal Vps protein complex subunit (ISS)	1386.25	2202.99	1401.41	3163.76	1687.66	3023.06	4559.49	3312.11	3335.02	4604.77	15820.4	14627	11945	14937.5	14049.8	17539.8	3852.82	8310.64	3236.13	17044.8	7.92751	8.39072	7.93838	8.75266	8.12425	8.70717	9.11811	8.79849	8.80538	9.12799	10.3622	10.2838	10.0812	10.3048	10.2435	10.4654	8.94971	9.71844	8.77528
gi|308799279|	XP_003074420	Ot01g03600	1	1	53.03	1.66e-05	2.98645	cca1 zt0	Ox21 zt12	unnamed protein product	37713.2	100824	68632.7	50493.2	92374.3	46238.3	40708.3	74449	72724.9	74364.5	121960	191504	193641	205575	208594	146351	138907	176781	128490	224248	11.2309	12.2143	11.8297	11.5227	12.1268	11.4347	11.3073	11.911	11.8876	11.9099	12.4046	12.8558	12.8669	12.9267	12.9413	12.5869	12.5347	12.7758	12.4568
gi|308807419|	XP_003081020	Ot09g00300	1	1	73.67	1.67e-05	6.56353	Ox21 zt12	cca1 zt0	unnamed protein product	123340	168808	175971	181155	202530	174739	212676	184572	165554	224496	96129.5	13037.8	10838.5	14292.5	12274.8	24311.3	25435.4	30178.1	20257.8	121689	12.4158	12.7297	12.7712	12.8003	12.9118	12.7642	12.9607	12.8189	12.7102	13.0148	12.1666	10.1688	9.98401	10.2606	10.1084	10.7918	10.837	11.008	10.6094
gi|308802854|	XP_003078740	Ot04g02220	1	1	32.47	1.71e-05	3.36007	ox21 zt0	cca1 zt12	FDFT_NICBE Farnesyl-diphosphate farnesyltransferase (ISS)	5565.92	8767.33	9082.79	16258.6	13106.7	7155.49	14368	8898.66	13966.2	16419.6	37356.8	20351.9	22869.7	32208.7	29314.4	24253.3	34479.7	34051.9	47270	37294	9.31756	9.77193	9.80728	10.3895	10.174	9.56878	10.2659	9.7868	10.2375	10.3994	11.2214	10.6141	10.7307	11.0731	10.979	10.7895	11.1413	11.1288	11.4568
gi|308813177|	XP_003083895	Ot17g01350	1	1	57.72	1.76e-05	136.771	Ox21 zt12	cca1 zt0	unnamed protein product	11006.3	11267.9	9100.38	7161.83	4484.89	11010.1	11444.9	11892.7	11475.6	10840.9	137.39	0	38.5452	192.793	45.5724	53.2174	0	94.9275	78.7564	221.964	9.99937	10.0229	9.80922	9.56967	9.10162	9.99971	10.0384	10.0768	10.0411	9.98423	5.61598	0	4.34515	5.95477	4.51257	4.66762	0	5.24629	5.05955
gi|308806748|	XP_003080685	Ot08g01140	1	1	50.52	1.95e-05	1.70576	cca1 zt12	ox21 zt0	putative LytB protein (ISS)	197049	136971	130738	127402	128997	119147	116960	120356	108203	110950	87323.6	80101.9	82020.6	115826	96084.5	85355.8	86382.7	87307.4	79197.4	84533.7	12.8844	12.5207	12.4741	12.4483	12.4607	12.3813	12.3627	12.3914	12.2849	12.31	12.0705	11.9842	12.0079	12.353	12.1661	12.0477	12.0597	12.0703	11.9728
gi|308803528|	XP_003079077	Ot04g05600	1	1	55.38	2.01e-05	45.9052	ox21 zt0	cca1 zt12	unnamed protein product	5635.34	2791.09	5555.58	1257.93	3619.4	2041.66	1793.65	11669.2	18059.9	9299.9	106278	162027	21165.5	21178.4	57518.7	112668	255031	215432	24182.5	258429	9.32996	8.62733	9.3157	7.83037	8.88721	8.31466	8.18515	10.0579	10.4946	9.83091	12.267	12.6887	10.6533	10.6539	11.653	12.3253	13.1423	12.9735	10.7865
gi|308800678|	XP_003075120	Ot02g05170	2	1	65.01	2.07e-05	1.6426	cca1 zt0	Ox21 zt12	ribosomal protein S26, cytosolic (ISS)	616529	574529	575392	460478	540337	531895	444480	416706	494731	509108	654641	743867	785649	936535	816485	638642	587716	798902	683826	699761	14.025	13.9545	13.956	13.7332	13.8931	13.8773	13.6978	13.6333	13.8049	13.8336	14.085	14.2128	14.2674	14.4431	14.3059	14.0602	13.9771	14.2841	14.1286
gi|308807837|	XP_003081229	Ot09g02390	1	1	48.18	2.08e-05	1.41512	ox21 zt0	cca1 zt12	putative adenylate kinase (ISS)	224512	228712	210170	228300	229203	228134	211913	269204	245833	221831	240711	288380	280197	287723	272102	269078	309912	326754	359316	321137	13.0148	13.0334	12.9488	13.0316	13.0355	13.0308	12.9571	13.1964	13.1056	13.0028	13.0845	13.2652	13.2364	13.2629	13.2071	13.1959	13.3372	13.3901	13.4851
gi|308810521|	XP_003082569	Ot13g00980	1	1	26.98	2.29e-05	391.144	cca1 zt0	Ox21 zt12	PGR5 (ISS)	433.994	0	0	357.546	0	0	147.157	0	104.753	0	3980.3	16199.7	22611.8	22653.7	33087.8	11211.9	25994.2	15407.1	8453	22248.8	6.76618	0	0	6.57241	0	0	5.68466	0	5.34478	0	8.98226	10.3859	10.7194	10.7212	11.1001	10.0179	10.8588	10.3357	9.73542
gi|308799605|	XP_003074583	Ot01g05190	1	1	33.95	2.47e-05	3.30124	cca1 zt0	Ox21 zt12	unnamed protein product	12295.7	10628	13246.1	21073.2	36007.7	15458.3	25296.9	7655.02	17216.6	23371.6	65937.8	58472.3	59374.7	41333.6	68686.9	48092.2	50115.1	47105.7	46500.9	52341.4	10.1102	9.96439	10.1846	10.6489	11.1846	10.339	10.8316	9.63626	10.4468	10.7524	11.7896	11.6695	11.6848	11.3226	11.8305	11.474	11.5152	11.4533	11.4404
gi|308810927|	XP_003082772	Ot13g03010	1	1	97.32	2.48e-05	1.58061	cca1 zt0	Ox21 zt12	unnamed protein product	112240	121287	113159	110864	144918	112003	110276	98927.7	105833	113912	137856	183416	194117	154668	184979	136314	124798	152069	146964	131027	12.3215	12.3991	12.3297	12.3092	12.5771	12.3194	12.3039	12.1953	12.2628	12.3363	12.5271	12.8127	12.8694	12.6422	12.8211	12.5159	12.4276	12.6252	12.5911
gi|308801873|	XP_003078250	Ot03g03390	1	1	35.14	2.58e-05	1.9957	cca1 zt0	Ox21 zt12	unnamed protein product	108046	106916	84143.6	172226	67515.4	119104	91207.8	102235	120766	97830	223763	187461	196829	224499	227447	149181	219626	192073	223286	201287	12.2835	12.2729	12.0334	12.7497	11.8133	12.3809	12.114	12.2282	12.3948	12.1841	13.0115	12.8345	12.8832	13.0148	13.0278	12.6061	12.9928	12.8588	13.0094
gi|308799681|	XP_003074621	Ot01g05570	2	1	73.33	2.81e-05	15.9066	cca1 zt12	cca1 zt0	magnesium-chelatase subunit ChlI (ISS)	63955.9	68122.2	55609.1	56381.5	46861.2	49041.3	44734.2	50308.5	38996.1	47040	8938.44	4171.67	2835.91	252.34	2091.5	4546.69	495.703	5806.15	5540.92	11223.7	11.7591	11.8222	11.6192	11.633	11.4481	11.4936	11.4016	11.5191	11.2644	11.4519	9.79126	9.02922	8.64326	6.22393	8.33878	9.1153	6.89912	9.35982	9.31306
gi|308810611|	XP_003082614	Ot13g01430	1	1	93.95	2.84e-05	1.35764	cca1 zt12	cca1 zt0	Predicted pilin-like transcription factor (ISS)	603479	496877	532851	457066	503844	549908	481552	493818	508954	473777	332809	406077	418915	335375	417580	380962	400042	357438	416417	364671	14.0036	13.8092	13.8791	13.7257	13.8232	13.9107	13.7779	13.8031	13.8333	13.7616	13.4085	13.6074	13.6386	13.4162	13.6354	13.5436	13.5925	13.4799	13.6326
gi|308806151|	XP_003080387	Ot07g02810	1	1	26.68	3.25e-05	3.72222	ox21 zt0	Ox21 zt12	unnamed protein product	244665	219420	246365	242336	375139	218257	237205	236225	198551	255685	439899	675220	821738	411048	678372	390766	675585	775050	1.68252e+06	741454	13.1008	12.9919	13.1077	13.0912	13.5282	12.9866	13.0698	13.0657	12.8919	13.1448	13.6874	14.1159	14.3123	13.6196	14.1206	13.569	14.1165	14.2538	15.029
gi|308809417|	XP_003082018	Ot11g02160	2	1	90.84	3.48e-05	7.00862	ox21 zt0	Ox21 zt12	COG0465: ATP-dependent Zn proteases (ISS)	66343.9	20097.4	28028.9	25170.7	45770.8	25263.7	27734.8	23753.2	34484.5	7294.73	158757	84441.3	111619	49666.3	98813	114918	121485	96878.7	237395	260061	11.7958	10.6015	10.9341	10.8266	11.4245	10.8303	10.9236	10.7686	11.1414	9.58805	12.6683	12.037	12.316	11.5062	12.1941	12.3451	12.4007	12.1744	13.0706
gi|308800508|	XP_003075035	Ot02g04320	1	1	33.66	3.56e-05	2.06275	ox21 zt0	cca1 zt12	Tl30 thylakoid lumenal 30 kDa protein, probable (IC)	20944	26149.4	23382.2	24066.2	23604.5	35681.9	30120	44826.2	26806	31957.9	28998.8	30120	41934	34347.9	46082.6	59033.6	45625.5	40889.4	46637.7	51520.8	10.6428	10.8647	10.7529	10.7817	10.7623	11.1755	11.0061	11.4037	10.8895	11.0653	10.9682	11.0061	11.337	11.1374	11.4313	11.679	11.4214	11.3118	11.4433
gi|308799171|	XP_003074366	Ot01g03050	2	1	68.26	3.92e-05	105.194	Ox21 zt12	ox21 zt0	DNA alkylation damage repair protein (ISS)	16290.1	28504.2	31747.1	25695.7	36703.7	37974.3	39938.7	49553.7	43121.8	35600.2	14390.8	0	0	0	0	1960.07	0	0	0	0	10.3915	10.951	11.0587	10.8472	11.2038	11.2378	11.2882	11.504	11.3649	11.1733	10.2675	0	0	0	0	8.27388	0	0	0
gi|308812085|	XP_003083350	Ot15g02070	1	1	31.99	4.33e-05	2.0617	cca1 zt0	Ox21 zt12	NADH:ubiquinone oxidoreductase NDUFA2/B8 subunit (ISS)	32908	39375.2	29119.4	40898.4	38743.5	43245.7	28053.8	33571.7	25953.9	29213.9	52112.3	48810.3	58886.7	98055.8	72086.8	51063.3	64332.8	54624.5	58504.7	68915.7	11.0946	11.274	10.9723	11.312	11.2579	11.3678	10.935	11.1146	10.8572	10.9755	11.5543	11.4888	11.6765	12.1864	11.8788	11.534	11.765	11.6014	11.67
gi|308799033|	XP_003074297	Ot01g02370	2	1	60.07	4.57e-05	1.62731	cca1 zt12	ox21 zt0	ribosomal protein S15 (ISS)	939178	764279	700819	591766	706544	659429	634031	566015	720686	555763	493308	475180	470684	554536	561470	408173	452032	500388	413672	501009	14.4459	14.2398	14.1532	13.984	14.1613	14.0923	14.053	13.9395	14.1811	13.9212	13.802	13.7646	13.7551	13.919	13.9315	13.6126	13.7147	13.8163	13.626
gi|113170465|	YP_717257	OstapCp54	1	1	23.97	4.6e-05	1.97569	cca1 zt0	Ox21 zt12	PsaM	931578	715464	748804	1.11035e+06	881576	700946	676877	548315	601384	836185	1.24184e+06	1.177e+06	1.39523e+06	1.62777e+06	1.2038e+06	1.23988e+06	980065	1.11231e+06	789753	1.08709e+06	14.4378	14.1738	14.2194	14.6133	14.3826	14.1533	14.1184	13.9078	14.0001	14.3298	14.7253	14.6716	14.8417	14.9959	14.6941	14.7237	14.4885	14.6151	14.2726
gi|308803947|	XP_003079286	Ot05g01890	1	1	133.96	4.91e-05	2.44773	cca1 zt12	cca1 zt0	COG0740: Protease subunit of ATP-dependent Clp proteases (ISS)	631287	640937	732086	539510	741286	543135	572374	750869	553369	608775	249850	374938	396181	163154	157979	327724	352917	443969	472560	368007	14.0487	14.0638	14.1968	13.8916	14.2093	13.8983	13.9507	14.2221	13.9169	14.0124	13.1218	13.5277	13.5828	12.6956	12.6634	13.3931	13.4671	13.6967	13.7591
gi|308802506|	XP_003078566	Ot04g00480	1	1	36.62	5.18e-05	98.1379	Ox21 zt12	ox21 zt0	unnamed protein product	28682.9	36088	31148.2	30096.9	33833	31266.7	29940.3	37045.5	32971.2	29403.5	528.534	509.211	19612	856.522	671.592	0	684.034	0	952.715	0	10.9572	11.1869	11.0397	11.0053	11.1223	11.0435	11.0001	11.213	11.0965	10.982	6.96326	6.92601	10.577	7.44603	7.2028	0	7.22116	0	7.55246
gi|308801227|	XP_003077927	Ot03g00150	1	1	41.12	5.25e-05	1.84859	ox21 zt0	cca1 zt12	COG0667: Predicted oxidoreductases (ISS)	32635.9	49269.8	45202.6	42724.3	61036.7	46125.3	53456.8	45878.9	64172.2	68464.5	72476.2	71723.7	75399	89015.5	87433.3	79348.5	70074.5	95823	95309.8	86226.1	11.0863	11.4982	11.4121	11.3557	11.7124	11.4323	11.5798	11.4269	11.7625	11.8272	11.8842	11.8737	11.9237	12.0897	12.0718	11.9748	11.8505	12.1634	12.158
gi|308800266|	XP_003074914	Ot02g03010	1	1	22.26	5.42e-05	2.39958	Ox21 zt12	cca1 zt12	Ck2b protein kinase CK2, B regulatory subunit, probable (IC)	17826.1	33990	31063.4	19650	30787.5	62421.5	57866.6	74969.1	70810.7	53836.8	41953.2	32637.8	24900.2	22137.3	14352.7	58169.9	47442.8	43996.3	53337.9	60614.8	10.4816	11.127	11.0369	10.579	11.028	11.7348	11.659	11.918	11.8609	11.5869	11.3375	11.0864	10.8158	10.6982	10.2648	11.6643	11.4604	11.385	11.5775
gi|308798785|	XP_003074172	Ot01g01130	1	1	27.34	6.38e-05	1.54575	Ox21 zt12	cca1 zt0	unnamed protein product	4.14677e+07	4.33431e+07	4.13119e+07	6.02128e+07	4.00968e+07	4.89712e+07	4.40705e+07	4.91639e+07	5.05636e+07	4.80203e+07	2.82006e+07	3.42116e+07	2.72496e+07	3.31291e+07	3.29842e+07	3.51609e+07	3.88792e+07	3.16814e+07	4.14447e+07	3.68419e+07	18.2336	18.2778	18.2298	18.6065	18.2	18.3999	18.2944	18.4038	18.4319	18.3803	17.848	18.0412	17.8137	18.0091	18.0047	18.0686	18.1691	17.9644	18.233
gi|308803208|	XP_003078917	Ot04g03990	3	1	106.65	6.76e-05	1.90345	cca1 zt0	Ox21 zt12	putative vacuolar-type H+-t (ISS)	86441.3	84614	78187.1	102531	86586.7	71365.8	88759.4	67898.3	85962.8	72638.7	101519	137604	128959	186072	181767	99895.4	121221	107129	123393	144005	12.0604	12.039	11.96	12.2311	12.062	11.8687	12.0868	11.8189	12.0548	11.8864	12.2212	12.5253	12.4604	12.827	12.8036	12.205	12.3985	12.2749	12.4163
gi|308808680|	XP_003081650	Ot10g02170	1	1	20.43	6.83e-05	Infinity	cca1 zt0	cca1 zt12	Nuclear pore complex, Nup155 component (D Nup154, sc Nup157/Nup170) (ISS)	0	0	0	0	0	0	0	0	0	0	22758.6	11665.4	9995.07	18758.5	9810.64	16823.9	0	19903.5	0	27443.7	0	0	0	0	0	0	0	0	0	0	10.7258	10.0575	9.90299	10.5325	9.88437	10.4237	0	10.5918	0
gi|308813562|	XP_003084087	Ot18g00560	1	1	24.55	7.03e-05	4.97951	cca1 zt0	cca1 zt12	Phenylalanyl-tRNA synthetase beta subunit (ISS)	15226.8	14556.9	19966.8	16203	18734	21188.9	22623	25926.6	21107.2	18948.5	53209.2	51207.8	86355.8	129390	101540	58245.4	72205.5	23458.4	103055	21758.2	10.324	10.279	10.595	10.3861	10.5312	10.6544	10.7199	10.8562	10.6505	10.5426	11.5751	11.5368	12.0594	12.4637	12.2214	11.6656	11.8804	10.7561	12.2362
gi|308806317|	XP_003080470	Ot07g03640	1	1	64.14	7.06e-05	2.74289	cca1 zt0	Ox21 zt12	unnamed protein product	29140.8	43011.3	47944.8	39153	70507.2	20730	31478.6	31281.4	49463	45770.3	72964.2	112489	105658	95327.7	103780	61497.5	57267.5	81342.9	75862.3	101364	10.973	11.3624	11.471	11.2684	11.8566	10.6325	11.0502	11.0439	11.5021	11.4245	11.8909	12.3238	12.2611	12.1582	12.2432	11.7199	11.6486	11.9996	11.9298
gi|308807487|	XP_003081054	Ot09g00640	1	1	21.18	7.47e-05	1.49124	ox21 zt0	cca1 zt12	Drap1 protein (ISS)	58035.7	47116.3	50090	49196.8	42630.4	58549.9	48408.4	43008.9	52591.1	46530.3	61129.1	75417.2	80011.8	78786.3	72065	59306.2	75589.9	72945.2	65611.3	94986.5	11.662	11.4535	11.5147	11.4967	11.3535	11.6708	11.4806	11.3623	11.5634	11.441	11.7139	11.9239	11.9831	11.9676	11.8785	11.6836	11.9262	11.8906	11.7847
gi|308809579|	XP_003082099	Ot11g02970	1	1	30.67	7.58e-05	1.33854	Ox21 zt12	cca1 zt0	Predicted dehydrogenase (ISS)	112494	102892	113372	122110	107262	123323	117066	110364	115694	104069	89929.1	81964.6	83984.4	84078.6	86264.8	99218.8	107204	100620	95059.8	129307	12.3238	12.2346	12.3316	12.4058	12.2762	12.4157	12.3636	12.3047	12.3519	12.246	12.0999	12.0072	12.0315	12.0327	12.0583	12.1982	12.2756	12.2123	12.1554
gi|308805328|	XP_003079976	Ot06g03610	1	1	33.13	7.89e-05	278.274	Ox21 zt12	ox21 zt0	5'-3' exoribonuclease 1 (ISS)	3128.87	52807	48882.2	54428.1	49236.7	65291.5	77422.8	90342.1	73167.5	70030.4	2292.04	15632.6	554.592	0	3564.73	0	0	0	1352.1	0	8.74158	11.5675	11.4903	11.5978	11.4975	11.7798	11.9502	12.1045	11.8937	11.8498	8.43034	10.3503	7.01138	0	8.87199	0	0	0	7.90256
gi|308799409|	XP_003074485	Ot01g04220	1	1	31.47	8.62e-05	1.92936	Ox21 zt12	ox21 zt0	CG3182-PA, isoform A (ISS)	42461.6	40971.5	41774.1	49331.4	42141.9	49133.4	41331.2	53672.9	45812.3	43224.6	21882.5	19107.8	23076.9	41451.2	29181.4	16133.9	24420.1	28510.9	22300.2	29490.9	11.3495	11.3138	11.3332	11.4995	11.3419	11.4954	11.3225	11.5838	11.4255	11.3673	10.6866	10.551	10.7397	11.3254	10.9744	10.3818	10.7963	10.9512	10.7055
gi|308804666|	XP_003079645	Ot06g00310	1	1	28.84	9.17e-05	4.22144	cca1 zt12	ox21 zt0	unnamed protein product	195980	163265	173597	137101	176740	197608	156653	137876	185591	147862	39793.4	89211.7	20010.8	73506.5	17656.1	20071	13287.6	91381.1	30863.6	44963.9	12.8789	12.6963	12.7576	12.5216	12.7756	12.8872	12.6549	12.5273	12.8244	12.5972	11.2846	12.0919	10.5972	11.8983	10.472	10.6002	10.1877	12.1159	11.0305
gi|308807142|	XP_003080882	Ot08g03120	1	1	29.67	9.8e-05	1.88488	cca1 zt0	Ox21 zt12	unnamed protein product	44344.8	45273.2	58401.9	52829.5	65306.2	46164.1	44598.8	40960	63796.5	55492.6	77861.9	97316.1	69157.7	93675.5	135117	83470.6	97374.6	73622.2	83848.2	122260	11.3929	11.4136	11.6683	11.568	11.78	11.4331	11.3986	11.3135	11.7566	11.6172	11.9558	12.1789	11.8373	12.1407	12.507	12.0254	12.1795	11.8998	12.0299
gi|308799329|	XP_003074445	Ot01g03850	1	1	33.77	0.000115026	2.25859	ox21 zt0	Ox21 zt12	Metalloendopeptidase family-saccharolysin & thimet oligopeptidase (ISS)	48940.5	45747.9	42961.4	125803	35905.5	52119.7	44652.4	42131.7	54810.2	51049.9	109984	102869	101777	96546.3	105543	97174.6	121555	98212	115267	120614	11.4915	11.424	11.3612	12.4356	11.1818	11.5544	11.3998	11.3417	11.6048	11.5337	12.3012	12.2344	12.2237	12.1709	12.26	12.1774	12.4013	12.188	12.3482
gi|308811194|	XP_003082905	Ot14g01140	1	1	21.77	0.000123962	93.6168	ox21 zt0	cca1 zt12	fructose-1,6-bisphosphatase precursor (ISS)	1090.85	0	161.516	411.008	1176.64	157.8	159.514	2031.8	1075	863.383	47433.3	43845.3	42651.1	4425.18	52140.3	50055.1	59632.6	59933.2	47894	48357.8	7.68786	0	5.77776	6.71176	7.76356	5.75449	5.76529	8.30982	7.67323	7.45401	11.4602	11.3816	11.354	9.08821	11.5548	11.514	11.6891	11.6941	11.4699
gi|308812929|	XP_003083771	Ot17g00110	1	1	34.37	0.000129401	4.56263	ox21 zt0	cca1 zt12	Chain A, Solution Structure Of Pin1at From Arabidopsis Thaliana (ISS)	2486.88	7022.66	2249.56	10211.7	11016.9	8350.64	15091.6	12487.5	9024.02	12824.6	32809.3	18219.3	42544.1	22609.3	27475.3	34907.4	37820.7	40991.6	14397.5	22393.6	8.51193	9.55004	8.41164	9.92443	10.0003	9.72324	10.315	10.1256	9.80079	10.1523	11.0916	10.5034	11.3514	10.7193	10.9142	11.1536	11.2338	11.3143	10.268
gi|308804135|	XP_003079380	Ot05g02830	1	1	83.99	0.000129547	41.6049	Ox21 zt12	cca1 zt0	unnamed protein product	22952.7	21676	24701.3	29148.8	29102.5	23156.5	43188	26437.3	24039.8	20383.1	449.772	65.3745	193.285	1144.23	1445.15	0	0	0	0	28401.8	10.7343	10.6771	10.8078	10.9733	10.9717	10.7432	11.3665	10.8757	10.7806	10.6156	6.80189	4.87334	5.95732	7.73563	7.96911	0	0	0	0
gi|308812175|	XP_003083395	Ot15g02520	1	1	34.49	0.000134516	47.471	Ox21 zt12	ox21 zt0	unnamed protein product	4594.43	22587	30017.3	29506.3	30692	23053.2	27290.9	37617.5	32048.7	31851.5	4072.51	0	0	0	0	0	560.259	2638.79	0	0	9.12575	10.7183	11.0027	10.9855	11.0249	10.7387	10.9075	11.2284	11.0682	11.062	9.00516	0	0	0	0	0	7.02155	8.57122	0
gi|308804293|	XP_003079459	Ot05g03620	1	1	22.8	0.000147777	13.5583	Ox21 zt12	ox21 zt0	peptidyl-prolyl cis-trans isomerase C (ISS)	34079.5	30104.1	33000.6	40686.9	33508.6	36609.3	60768	68390.2	56590.1	66218.3	1374.6	10984.1	14630.6	7324.73	600.939	403.322	2067.1	6577.85	8340.95	3894.86	11.1296	11.0056	11.0974	11.3068	11.1127	11.2012	11.708	11.8261	11.6367	11.7939	7.91907	9.99735	10.284	9.59216	7.09164	6.69288	8.32705	9.48461	9.72208
gi|308808618|	XP_003081619	Ot10g01860	1	1	72.25	0.000152738	2.61772	ox21 zt0	cca1 zt12	CG6571-PB, isoform B (ISS)	113357	87408.4	89169.3	136128	119028	129425	107724	104088	100935	110907	147034	195775	202102	357900	372943	192602	476678	215392	340809	201417	12.3314	12.0715	12.0914	12.5145	12.3803	12.464	12.2805	12.2461	12.2154	12.3096	12.5916	12.8779	12.9097	13.4812	13.5223	12.8615	13.7677	12.9734	13.4322
gi|308806187|	XP_003080405	Ot07g02990	1	1	86.55	0.000166479	1.35705	Ox21 zt12	ox21 zt0	Cobalamin synthesis protein (ISS)	336797	332118	321975	267468	341477	384634	411639	394990	420806	394481	291547	321505	277489	362967	329341	308917	283477	311785	262967	311466	13.4204	13.4064	13.3754	13.1899	13.4342	13.5532	13.6211	13.5798	13.6431	13.5785	13.2761	13.3739	13.2267	13.4952	13.398	13.334	13.248	13.3432	13.1729
gi|308807495|	XP_003081058	Ot09g00680	1	1	27.41	0.000178602	2.10271	Ox21 zt12	ox21 zt0	unnamed protein product	145355	157719	143670	153750	120734	214397	190031	183268	193858	171738	105979	112852	122623	53759.3	69434.3	110415	87059.3	75848.7	58373.8	121667	12.5801	12.6617	12.5684	12.6362	12.3945	12.9687	12.8481	12.8119	12.868	12.7469	12.2641	12.327	12.41	11.5854	11.8413	12.3051	12.0675	11.9296	11.6678
gi|308812682|	XP_003083648	Ot16g01980	1	1	74.28	0.000185567	1.88409	ox21 zt0	cca1 zt12	unnamed protein product	35890.7	25243.4	18194.2	28835.1	24424.3	39966.8	36158	38946.5	44944	45193.8	45053.1	40414.1	43490.9	54479.6	33752	56869.3	42165.1	60126.2	44128.9	46517.9	11.1814	10.8295	10.502	10.9625	10.7965	11.289	11.1888	11.2631	11.4063	11.4119	11.4087	11.3001	11.3735	11.5987	11.1199	11.6417	11.3425	11.6973	11.388
gi|308803102|	XP_003078864	Ot04g03460	1	1	42.45	0.000193156	38.4839	Ox21 zt12	ox21 zt0	1-deoxy-D-xylulose-5-phosphate reductoisomerase (ISS)	2029.3	18613.8	20454.8	20316.5	16769.9	22466.5	22941.8	21074.4	26392	19299.2	5399.81	1554.85	20.0916	2151.39	188.746	2848.02	0	0	0	66.8008	8.30859	10.5248	10.6191	10.6123	10.4205	10.7129	10.7339	10.649	10.874	10.561	9.28727	8.04228	3.69407	8.36702	5.93355	8.64753	0	0	0
gi|308801597|	XP_003078112	Ot03g02000	1	1	35.3	0.000212962	3.61721	cca1 zt12	cca1 zt0	unnamed protein product	75489.2	70585.1	61971.7	52389.6	63789	58637.9	71809.4	50505.2	48152	53690.5	15857	15437.2	30064.1	24015	4260.56	8855.87	32073.3	22661.2	14332.6	28251.4	11.9249	11.8577	11.7276	11.5596	11.7565	11.6723	11.8749	11.523	11.4753	11.5841	10.3645	10.3377	11.0042	10.7796	9.0503	9.78198	11.0689	10.7216	10.2634
gi|308799537|	XP_003074549	Ot01g04855	1	1	20.22	0.000216378	95.8875	Ox21 zt12	cca1 zt0	26S proteasome subunit P45 family protein (IC)	50436.5	74019.6	57938.1	80075.9	53649.7	58235.9	60923.5	59829.1	78109.8	62945.4	0	0	3115	222.706	0	3038.85	1443.54	20.6414	45999.7	76018.7	11.5216	11.9052	11.6603	11.9839	11.5834	11.6654	11.7105	11.6924	11.959	11.7432	0	0	8.73713	6.09901	0	8.71238	7.968	3.72103	11.4295
gi|308808099|	XP_003081360	Ot09g03700	1	1	36.77	0.000218693	1.31537	cca1 zt12	cca1 zt0	putative NADH-ubiquinone oxidoreductase 12 kD subunit (ISS)	295422	293326	316949	263094	301064	265112	274578	244094	275973	291325	236707	213870	247042	216169	203655	256891	210709	195989	233407	252825	13.2893	13.2822	13.3596	13.1734	13.3082	13.1811	13.2161	13.0985	13.2212	13.2753	13.0677	12.9663	13.1105	12.977	12.9173	13.1496	12.9514	12.879	13.0537
gi|308812392|	XP_003083503	Ot16g00530	9	1	340.48	0.000227626	1.33447	cca1 zt0	cca1 zt12	KPYC_SOLTU Pyruvate kinase, cytosolic isozyme (ISS)	573945	585867	579763	585450	527332	665426	684830	689800	735372	663374	662959	694212	734742	954542	759927	583767	657271	595764	536092	581749	13.9534	13.974	13.9635	13.9733	13.8687	14.1013	14.1301	14.1373	14.2013	14.0982	14.0976	14.1437	14.2004	14.4621	14.2341	13.9704	14.089	13.9907	13.8852
gi|308802688|	XP_003078657	Ot04g01390	1	1	57.99	0.000233212	50.9585	cca1 zt12	cca1 zt0	putative cell differentiation protein (ISS)	29255.1	12954.2	17095	3453.94	16651.9	10834.2	11420.9	14673.3	17993.5	12474.7	1464.93	0	56.3215	9.701	27.3738	25.9175	5015.25	0	68.6881	49.3461	10.977	10.1623	10.4397	8.84042	10.4134	9.98361	10.0363	10.2869	10.4909	10.1246	7.98271	0	4.7243	2.96802	4.00307	3.94844	9.21339	0	4.92278
gi|308801897|	XP_003078262	Ot03g03510	1	1	29.19	0.000240052	5.59435	cca1 zt0	Ox21 zt12	putative TCP-1/cpn60 chaperonin family protein (ISS)	19727.1	14819.6	14223.9	15673.7	37885.3	5548.27	9166.55	12544.1	13307.5	14682.1	46692.3	11899.5	60292.4	99263.9	90931.3	39553.6	58650.9	59408.9	73355.5	63457.8	10.5829	10.2969	10.2558	10.3529	11.2355	9.31439	9.81646	10.1301	10.1892	10.2875	11.4445	10.0774	11.7001	12.1987	12.111	11.2786	11.6725	11.6853	11.8962
gi|308809357|	XP_003081988	Ot11g01860	1	1	25.54	0.000245592	7.67646	cca1 zt12	ox21 zt0	unnamed protein product	98959.8	96586.5	100788	121028	112548	78759.7	93434.2	73626.1	102227	109960	3833.78	40528.7	13564.2	58398.5	62400.4	6768.86	4166.67	8399.46	42407.2	7288.35	12.1956	12.1713	12.2139	12.3969	12.3243	11.9673	12.1382	11.8999	12.2281	12.301	8.94475	11.3029	10.2083	11.6682	11.7345	9.51323	9.02802	9.72907	11.3482
gi|308799471|	XP_003074516	Ot01g04530	1	1	35.35	0.000247053	2.28852	cca1 zt0	Ox21 zt12	Multidrug/pheromone exporter, ABC superfamily (ISS)	20744.9	19655.4	17730	20175.5	13180.9	13385.4	14379.3	11818	16163.1	8452.28	31767.3	32823.8	26983.2	27063.7	28280.6	21937.4	15682.9	20910.2	24769.4	11300.9	10.6332	10.5793	10.4762	10.6054	10.1797	10.1951	10.2667	10.0705	10.3836	9.73534	11.0593	11.0921	10.8961	10.8991	10.9431	10.6891	10.3535	10.6411	10.8105
gi|308810945|	XP_003082781	Ot13g03100	1	1	76.8	0.000252087	1.46623	cca1 zt12	ox21 zt0	chaperonin, putative (ISS)	146016	125008	117066	131319	106808	139253	110046	120960	136116	116906	93809.3	77376.1	74274.2	94673.8	97664.4	68733.2	83059.9	108016	97156.6	70129.7	12.5846	12.4293	12.3636	12.4785	12.2719	12.5372	12.3018	12.3964	12.5144	12.3623	12.1422	11.9496	11.9087	12.1513	12.1824	11.8311	12.0205	12.2832	12.1772
gi|308805308|	XP_003079966	Ot06g03510	2	1	67.93	0.000309048	2.53013	cca1 zt0	cca1 zt12	Phospho-2-dehydro-3-deoxyheptonate aldolase 1, chloroplast precursor (ISS)	24350.6	54761.6	43402.9	51183.5	60148	71829.5	66270.3	53216.4	68238.8	57821.2	96597.4	134008	130560	121837	108659	52609.8	94359.4	141329	167615	120252	10.7935	11.6039	11.3714	11.5363	11.6977	11.8752	11.7946	11.5753	11.8239	11.6583	12.1715	12.4988	12.4727	12.4036	12.2891	11.5638	12.148	12.552	12.7226
gi|308804051|	XP_003079338	Ot05g02410	1	1	47.7	0.000338532	1.99727	cca1 zt0	cca1 zt12	eukaryotic release factor 1 (ISS)	54621.5	55129.7	74850.3	27827.5	48668.5	62813.9	56525.9	63209	62405.1	65382.7	76855.1	95979.4	105906	143974	98767.4	79853.4	97969.2	96169.3	83095.4	86937.6	11.6013	11.6106	11.9164	10.9269	11.4859	11.7411	11.6356	11.7473	11.7345	11.7812	11.9428	12.165	12.2635	12.5705	12.1937	11.9811	12.1856	12.167	12.0209
gi|308808796|	XP_003081708	Ot10g02750	1	1	38.16	0.000351113	2.72763	Ox21 zt12	ox21 zt0	unnamed protein product	21751.9	15925.8	18393.5	11504	16286.4	15677.8	18437.9	23599.1	16851	18021.1	13090.3	17660.3	13983.7	23883.2	18599.7	14214.3	6634.85	2955.59	3204.8	6934.48	10.6806	10.3688	10.5129	10.0436	10.3912	10.3531	10.5153	10.7621	10.4253	10.4924	10.1728	10.4722	10.2388	10.7741	10.5241	10.2552	9.49324	8.6846	8.76555
gi|308805416|	XP_003080020	Ot06g04070	1	1	55.56	0.000396072	1.504	Ox21 zt12	ox21 zt0	putative formylglycineamide ribotide am (ISS)	186470	166652	244741	191387	248837	207701	208335	196420	259958	243170	163734	144940	137342	181510	157674	118272	152381	166769	148870	155454	12.8292	12.7168	13.1011	12.8552	13.1177	12.937	12.94	12.8812	13.1614	13.0947	12.6991	12.5772	12.5234	12.8022	12.6614	12.3739	12.6273	12.7175	12.604
gi|308813043|	XP_003083828	Ot17g00680	1	1	29.49	0.000402812	1.73014	cca1 zt12	cca1 zt0	Myosin class II heavy chain (ISS)	151506	92941.8	110225	116915	93068.2	73639	103054	96568.8	112204	109027	85736.1	67725.1	55034.7	52074.2	65794.7	82442.2	70192.1	73264.2	59115.1	75149.6	12.6215	12.1329	12.3034	12.3624	12.1342	11.9001	12.2362	12.1712	12.3212	12.2925	12.0522	11.8164	11.6089	11.5536	11.7874	12.013	11.8521	11.895	11.6804
gi|308806856|	XP_003080739	Ot08g01680	1	1	23.81	0.000432059	138.305	cca1 zt0	cca1 zt12	unnamed protein product	198.172	48.6727	32.7826	95.9945	234.293	110.12	75.2539	178.416	97.1988	161.229	16664.6	22247.9	3244.94	23247.5	18949.3	57815.9	818.337	4982.01	15973.3	20.6535	5.98229	4.57837	4.18328	5.25747	6.14972	5.39474	5.01406	5.87727	5.26993	5.77598	10.4142	10.7032	8.778	10.7471	10.5427	11.6582	7.40042	9.20674	10.3718
gi|308801925|	XP_003078276	Ot03g03650	1	1	50.43	0.000440116	194.428	cca1 zt0	cca1 zt12	unnamed protein product	185.527	3.93252	0	12.2292	444.95	0	0	632.926	0	702.565	28747.2	29781.1	19932	20125.8	27138.6	26784.9	20575	5880.76	20721.3	58.9519	5.91636	2.07821	0	3.19864	6.79111	0	0	7.1435	0	7.24789	10.9594	10.9948	10.5932	10.6029	10.9019	10.8887	10.625	9.37259	10.6321
gi|308810459|	XP_003082538	Ot13g00670	1	1	88.01	0.000459425	2.20531	Ox21 zt12	ox21 zt0	unnamed protein product	31627.6	45346.4	46797.7	25870.1	38235	41123.2	39149.5	37810.6	45763.9	39436.7	25520.7	24971.4	19879.1	19898.9	7405.71	14504.1	17159.5	15694.5	23634.5	21186.8	11.0549	11.4152	11.4467	10.854	11.2447	11.3175	11.2683	11.2335	11.4244	11.2756	10.8404	10.8186	10.5906	10.5916	9.60315	10.2753	10.4435	10.3542	10.7636
gi|308799970|	XP_003074766	Ot02g00450	1	1	65.93	0.000464217	1.90463	cca1 zt0	cca1 zt12	GpaT Glycerol-3-phosphate acyltransferase, probable (IC)	65015.7	68015.1	61202.6	78772.6	75518.1	71422.2	87843.3	98218.3	94140.2	118277	113538	144567	114280	162798	128627	115168	132919	93619.9	91765.1	68970.8	11.7755	11.8206	11.7151	11.9675	11.9253	11.8695	12.0765	12.1881	12.1457	12.3739	12.333	12.5746	12.3396	12.6934	12.4578	12.3473	12.4906	12.1401	12.1201
gi|308807729|	XP_003081175	Ot09g01850	1	1	44.44	0.000477385	1.28513	Ox21 zt12	ox21 zt0	Ferric reductase, NADH/NADPH oxidase and related proteins (ISS)	121963	118340	128826	135082	130212	124119	121703	146318	145728	125918	113797	120048	114403	125081	111732	99630.2	113301	104827	110851	87904.6	12.4046	12.3745	12.4594	12.5068	12.4701	12.4221	12.4025	12.5867	12.5826	12.4365	12.3353	12.3888	12.3406	12.4299	12.317	12.2024	12.331	12.2532	12.3091
gi|308805390|	XP_003080007	Ot06g03940	1	1	25.97	0.000480423	Infinity	cca1 zt12	cca1 zt0	unnamed protein product	821.53	1192.4	881.605	4565.9	0	0	468.205	943.577	1020.91	908.605	0	0	0	0	0	0	0	0	0	0	7.40432	7.77687	7.47489	9.11952	0	0	6.84206	7.54283	7.62159	7.50506	0	0	0	0	0	0	0	0	0
gi|113170429|	YP_717221	OstapCp18	1	1	129.6	0.000501858	1.58309	cca1 zt0	cca1 zt12	PsbH	1.78234e+07	1.61285e+07	15390799	9.73934e+06	1.50608e+07	1.79092e+07	1.65413e+07	1.6437e+07	1.83412e+07	1.70954e+07	2.25183e+07	2.24909e+07	1.82158e+07	2.95158e+07	2.46342e+07	2.08102e+07	2.16667e+07	2.16362e+07	2.22265e+07	2.13253e+07	17.3892	17.2892	17.2424	16.7848	17.2208	17.394	17.3145	17.3082	17.4178	17.3475	17.623	17.6218	17.4109	17.8936	17.7128	17.5441	17.5844	17.583	17.6099
gi|308802367|	XP_003078497	Ot03g05870	1	1	34.64	0.000505845	1.68758	cca1 zt12	ox21 zt0	Predicted membrane protein (ISS)	163880	207167	182800	250887	262380	169046	207648	170809	197576	206888	130587	126658	138040	168725	160021	118711	168116	121237	132436	91833.4	12.7	12.9344	12.8093	13.1259	13.1707	12.7311	12.9367	12.7414	12.887	12.9331	12.4729	12.4424	12.5284	12.7292	12.6762	12.3776	12.7256	12.3987	12.487
gi|308811622|	XP_003083119	Ot14g03300	1	1	41.73	0.000514569	314.865	cca1 zt0	Ox21 zt12	galactose mutarotase (ISS)	0	754.757	0	2356.41	925.278	0	0	5.39054	361.018	723.403	44250	72626.4	58246.1	93086.8	74934.5	39641.7	34027.5	53636.1	498.014	55030	0	7.31954	0	8.45804	7.52324	0	0	2.38629	6.58208	7.27711	11.3908	11.8862	11.6656	12.1344	11.9175	11.2808	11.1281	11.5831	6.90378
gi|308811090|	XP_003082853	Ot14g00620	1	1	50.14	0.000514631	31.9348	Ox21 zt12	cca1 zt0	Peptide methionine sulfoxide reductase (ISS)	59176.3	103615	120331	65330.3	159609	96697.6	116144	136319	140849	143912	19850.5	0	0	0	0	0	0	58833.8	0	4322.53	11.6814	12.2416	12.3911	11.7804	12.6736	12.1725	12.3557	12.5159	12.5486	12.5701	10.5891	0	0	0	0	0	0	11.6756	0
gi|308812782|	XP_003083698	Ot16g02480	1	1	23.65	0.000544908	Infinity	ox21 zt0	Ox21 zt12	Protein involved in transcription start site selection (ISS)	0	0	302.131	861.636	0	0	0	0	0	0	1360.45	7661.49	14983.3	752.533	18186.5	5215.98	12846.1	9565.16	0	16942.7	0	0	6.40401	7.45198	0	0	0	0	0	0	7.90871	9.63711	10.3078	7.31659	10.5016	9.25263	10.1539	9.85903	0
gi|308807499|	XP_003081060	Ot09g00700	1	1	97.19	0.000547918	9.77673	Ox21 zt12	cca1 zt0	unnamed protein product	35932.6	40302.8	46128.1	19271.6	57863.5	44622.7	72218.4	48842.4	55444.8	62465	573.106	8917.26	14391	989.499	4136.11	2347.99	5998.5	10590.8	331.981	15129	11.1825	11.2973	11.4323	10.5595	11.659	11.3991	11.8806	11.4895	11.6163	11.7355	7.04422	9.78889	10.2675	7.59035	9.02066	8.45446	9.39241	9.96089	6.49823
gi|308801677|	XP_003078152	Ot03g02400	1	1	30.03	0.00054885	1.98229	ox21 zt0	cca1 zt12	farnesyl pyrophosphate synthase (ISS)	45229.9	73759.7	70662.7	81466.8	73386.3	64626.3	86058.8	80111.1	67841.2	75322.5	93419.7	122863	155915	66823.1	129767	107905	119078	149119	138381	168427	11.4127	11.9017	11.8588	12.0011	11.8966	11.7695	12.0559	11.9843	11.8181	11.9227	12.138	12.412	12.6502	11.803	12.4666	12.2821	12.3807	12.6056	12.5309
gi|308801913|	XP_003078270	Ot03g03590	2	1	43.3	0.00057788	1.73028	cca1 zt12	ox21 zt0	putative polyamine oxidase (ISS)	59930.7	96748.7	108202	79450.9	105657	98866.5	88956.8	69609.8	86132.5	70876.4	55419	48444	69162.9	65798	64125.7	41794.5	50229.4	49123.4	56222.3	62698.3	11.6941	12.173	12.2849	11.976	12.2611	12.1947	12.0891	11.8438	12.0568	11.8618	11.6158	11.4813	11.8374	11.7875	11.7617	11.3337	11.5175	11.4952	11.6302
gi|308799115|	XP_003074338	Ot01g02770	1	1	45.37	0.000589756	194.839	cca1 zt0	Ox21 zt12	adenylyl cyclase, CYR (ISS)	0	110.701	154.051	0	0	53.7235	0	0	51.5243	0	446.784	18086	676.616	540.474	756.435	624.675	581.425	570.18	264.173	236.405	0	5.4	5.73044	0	0	4.67708	0	0	4.6353	0	6.79522	10.496	7.21025	6.9856	7.32176	7.13038	7.05863	7.0391	6.26976
gi|308806107|	XP_003080365	Ot07g02590	1	1	28.51	0.0006004	1.45591	cca1 zt0	Ox21 zt12	putative ribosomal-protein S6 kinase (ISS)	1.02085e+06	940930	934332	835521	1.0027e+06	916067	769387	790128	917562	781732	1.3021e+06	1.12304e+06	932304	1.53207e+06	1.18873e+06	990358	1.13776e+06	1.0898e+06	1.073e+06	1.15695e+06	14.5293	14.4478	14.4407	14.329	14.5114	14.421	14.2465	14.2731	14.4226	14.2624	14.7726	14.6247	14.4386	14.9353	14.6815	14.499	14.6377	14.5946	14.5791
gi|308799039|	XP_003074300	Ot01g02400	1	1	29.8	0.000622025	4.09697	ox21 zt0	Ox21 zt12	DNA repair protein recN (ISS)	83043	72417	89271.3	81535.6	73900.4	94776.6	79527.2	65812.9	82320.5	73827.3	303417	372904	347460	369738	38111.8	295482	350762	267111	416660	293468	12.0203	11.8833	12.0926	12.0019	11.9036	12.1524	11.977	11.7877	12.0115	11.9026	13.316	13.5222	13.4516	13.5137	11.2414	13.2895	13.461	13.1886	13.6332
gi|308799994|	XP_003074778	Ot02g00570	1	1	25.16	0.000635819	1.64604	Ox21 zt12	ox21 zt0	Cup201 Conserved protein of unknown function (IC)	178848	143370	171009	155769	120382	174826	161400	185788	178145	150055	137120	118356	108969	86851	132376	104659	132218	108191	70967.2	100484	12.7874	12.5663	12.7426	12.6493	12.3916	12.7647	12.6848	12.8255	12.7835	12.6119	12.5218	12.3746	12.292	12.0651	12.4865	12.2516	12.4854	12.2848	11.8631
gi|308800124|	XP_003074843	Ot02g01800	1	1	41.21	0.000661294	1.52707	cca1 zt0	Ox21 zt12	Rpl36 60S ribosomal protein L36, probable (IC)	964862	785685	827538	684273	913657	599733	676083	641694	682501	669074	854667	828260	884697	1.17489e+06	1.24961e+06	920823	854715	860483	836247	957809	14.4729	14.2675	14.3194	14.1293	14.4184	13.9974	14.1172	14.065	14.1267	14.1068	14.3516	14.3202	14.3861	14.6698	14.7315	14.4262	14.3517	14.3584	14.3298
gi|308812760|	XP_003083687	Ot16g02370	1	1	26.69	0.00066945	3.71547	cca1 zt12	ox21 zt0	R1 protein C (IC)	100515	127410	146585	107318	145151	85415.6	119196	129898	111450	130508	25651.1	37291.2	117312	91644	98640.7	54584.3	57967.7	13422.8	24285.1	18488.5	12.2112	12.4483	12.5885	12.2767	12.5787	12.0484	12.3817	12.4676	12.3145	12.4723	10.8455	11.2197	12.3657	12.1188	12.1924	11.6006	11.6608	10.1979	10.7908
gi|308804676|	XP_003079650	Ot06g00360	1	1	46.05	0.000682525	25.2998	Ox21 zt12	ox21 zt0	putative CCR4-NOT transcription comp (ISS)	9868.91	19219.2	16667.4	14765.9	19144.9	11521.5	23109.4	26109.6	23317.9	16371	0	0	248.678	1431.57	5283.29	0	3961.74	0	0	7.83204	9.89029	10.5568	10.4144	10.2932	10.5529	10.0451	10.7411	10.8632	10.7501	10.3964	0	0	6.20931	7.95967	9.26545	0	8.97759	0	0
gi|308801611|	XP_003078119	Ot03g02070	1	1	24.09	0.000744631	1.65378	cca1 zt12	ox21 zt0	unnamed protein product	362342	312761	316832	277538	347929	314174	250273	282266	315589	312427	149187	227896	199198	169201	241006	112965	225133	223932	173023	242952	13.4935	13.3463	13.3593	13.2269	13.4529	13.3508	13.1235	13.2438	13.3553	13.3453	12.6061	13.0298	12.8952	12.732	13.0857	12.328	13.0176	13.0122	12.7543
gi|308808015|	XP_003081318	Ot09g03280	1	1	20.44	0.000753941	110.193	ox21 zt0	cca1 zt12	unnamed protein product	0	0	506.153	2817.17	565.794	0	1403.86	2353.94	2565.37	856.469	50794.2	84957	98612	74323.9	96977.3	56739.7	86716.8	104053	83498.1	97547.1	0	0	6.91999	8.63663	7.03138	0	7.94013	8.45699	8.543	7.44597	11.5287	12.043	12.1921	11.9093	12.1754	11.6394	12.0636	12.2458	12.0257
gi|113170438|	YP_717230	OstapCp27	1	1	46.49	0.000754658	5.4953	cca1 zt0	cca1 zt12	RpoC1	2573.4	6277.21	3130.25	6692.01	3928.91	5440.93	6371	10291.9	6202.92	5022.27	17192.1	23907	17849.2	29658.6	35596.7	19807.1	24544.2	21387.9	2536.51	15162.1	8.54613	9.43783	8.74202	9.50182	8.96926	9.29485	9.45266	9.93226	9.42592	9.21479	10.4454	10.7751	10.4829	10.9907	11.1732	10.5869	10.8014	10.6637	8.53169
gi|308800116|	XP_003074839	Ot02g01760	1	1	28.69	0.000755228	49.9237	Ox21 zt12	cca1 zt0	Rpb3 DNA-directed RNA polymerase II subunit 3 (IC)	21907.1	21757	26870.9	22100.7	24141.2	35143.7	27983.5	33207.6	29474.3	26038.2	1838.94	1202.65	0	0	0	104.777	0	1441.34	60.4033	4800.54	10.6877	10.6808	10.8919	10.6965	10.7848	11.1603	10.9325	11.1037	10.9844	10.8605	8.21009	7.78543	0	0	0	5.345	0	7.96648	4.79426
gi|308810915|	XP_003082766	Ot13g02950	1	1	22.99	0.000764533	1.56097	cca1 zt12	ox21 zt0	putative kinase-like protein splice variant 1 (ISS)	715640	582444	635788	503011	508666	549194	477062	534168	529791	422185	465839	417107	367907	572781	438937	369536	410942	405312	314597	386613	14.1741	13.9681	14.0558	13.8215	13.8327	13.9094	13.7685	13.8816	13.8734	13.6463	13.7447	13.6342	13.5087	13.9514	13.6853	13.5132	13.6194	13.6056	13.3522
gi|163955139|	YP_001648243		1	1	20.49	0.000770433	1.39082	cca1 zt12	ox21 zt0	hypothetical protein OsV5_166r Ostreococcus virus OsV5	387772	350733	304202	285080	325056	307981	297251	268834	299490	322332	303177	251931	232657	302344	285234	259416	236076	204898	247945	240057	13.5613	13.4609	13.3186	13.2537	13.3849	13.3309	13.2955	13.195	13.303	13.3765	13.3152	13.1301	13.0505	13.3125	13.2542	13.1593	13.0651	12.9234	13.1141
gi|308799191|	XP_003074376	Ot01g03160	1	1	160.83	0.000778589	1.5904	cca1 zt12	ox21 zt0	NHL repeat (ISS)	2.16869e+06	2.05847e+06	2.21101e+06	1.0336e+06	1.90651e+06	1.97688e+06	1.67798e+06	1.79094e+06	1.91367e+06	1.78302e+06	1.34948e+06	1.20337e+06	1.16307e+06	1.24345e+06	1.25725e+06	1.18034e+06	1.16945e+06	1.2828e+06	997766	1.26644e+06	15.2828	15.2306	15.3021	14.5417	15.1539	15.1902	15.0262	15.0914	15.1577	15.087	14.8084	14.6938	14.6597	14.7265	14.7376	14.6745	14.6652	14.7577	14.5064
gi|308798659|	XP_003074109	Ot01g00500	1	1	99.96	0.000778678	1.28861	cca1 zt0	Ox21 zt12	unnamed protein product	5.9423e+06	5.18118e+06	4.80267e+06	4.64718e+06	5.48304e+06	5.87917e+06	4.96037e+06	4.26753e+06	5.05513e+06	4.71581e+06	6.49942e+06	5.72359e+06	6.58883e+06	6.60482e+06	6.64144e+06	5.91321e+06	5.50129e+06	6.62412e+06	6.41979e+06	6.17753e+06	16.2908	16.1537	16.0778	16.0449	16.2103	16.2801	16.1101	15.9597	16.1291	16.0596	16.3804	16.2533	16.394	16.3965	16.402	16.2858	16.2136	16.3994	16.368
gi|308801233|	XP_003077930	Ot03g00180	1	1	76.39	0.00082658	2.04296	Ox21 zt12	cca1 zt0	bile acid:sodium symporter family protein (ISS)	132505	185774	170473	176163	130996	179197	186240	202406	204461	203664	110255	126410	136257	56863.5	47938.1	124566	84827	122352	83091	88463.7	12.4875	12.8254	12.7395	12.7723	12.4761	12.7894	12.8279	12.9112	12.9213	12.9174	12.3037	12.4404	12.5154	11.6416	11.4708	12.4257	12.0415	12.4078	12.0208
gi|308806962|	XP_003080792	Ot08g02220	1	1	52.61	0.000838614	6.33995	cca1 zt0	cca1 zt12	unnamed protein product	15522.8	19816.4	13516.9	31814.9	16034.8	11708.5	25684.1	31703.8	26930.5	18653.4	122206	142746	111895	101571	134692	116010	116455	119967	7615.5	105320	10.3432	10.5874	10.2048	11.0608	10.3757	10.0612	10.8468	11.0573	10.8942	10.5269	12.4066	12.562	12.3185	12.2217	12.5039	12.3546	12.3584	12.3881	9.63109
gi|308799201|	XP_003074381	Ot01g03210	1	1	23.37	0.000864967	18.4198	Ox21 zt12	cca1 zt0	Ca2+ binding protein, contains EF-hand motifs (ISS)	5231.98	1975.18	1006.28	2299.27	4679.3	5330.88	2474.94	2776.74	4098.1	3340.83	0	0	0	0	978.377	0	384.649	2059.18	423.258	3730.98	9.25569	8.28156	7.60716	8.43349	9.14405	9.27442	8.50712	8.62218	9.01143	8.80712	0	0	0	0	7.57904	0	6.64548	8.32321	6.74113
gi|308802261|	XP_003078444	Ot03g05340	1	1	83.75	0.000875315	1.34228	cca1 zt0	Ox21 zt12	putative 60S ribosomal protein L12 (ISS)	738831	695848	682108	587268	645905	599537	558275	659992	617857	556051	659062	756112	876466	874657	849426	763895	749797	711254	643796	733311	14.206	14.146	14.1261	13.9764	14.0716	13.9971	13.9258	14.0931	14.0272	13.9218	14.0917	14.2291	14.3768	14.3747	14.3455	14.2393	14.2207	14.1679	14.0683
gi|308799135|	XP_003074348	Ot01g02870	1	1	53.66	0.000880611	3.06371	cca1 zt0	cca1 zt12	glutathione S-transferase (ISS)	13439	50862.8	34725.9	38540.3	37046.7	38117.4	50753.3	34514.6	56252.3	51949.5	72835.9	95597.6	74143.2	216729	75662.9	69212.8	97322.6	60990.6	94034.8	85181.3	10.1991	11.53	11.1484	11.2526	11.2131	11.2416	11.5279	11.1423	11.6307	11.5512	11.8891	12.1611	11.9069	12.9795	11.9272	11.8381	12.1789	11.7116	12.1446
gi|308811877|	XP_003083246	Ot15g01020	1	1	27.87	0.000892179	26.1175	Ox21 zt12	ox21 zt0	putative ribose phosphate pyrophosphokinase (ISS)	76491.4	75659.2	77213.6	45832.7	82820.7	82196	79221.8	80207	98044.7	108415	8815.35	2205.54	1494.64	29878.5	376.744	1721.7	6.41794	3703.55	1679.29	10045.6	11.9381	11.9271	11.9475	11.4259	12.0176	12.01	11.9732	11.9855	12.1863	12.2869	9.7774	8.39187	8.00279	10.998	6.62471	8.14421	2.55826	8.91019	8.11927
gi|308812424|	XP_003083519	Ot16g00690	1	1	23.77	0.000966656	1.62702	cca1 zt0	cca1 zt12	putative aspartate aminotransferase (ISS)	26860	22355.9	24666.1	25288.5	27007.4	23263.2	31828.8	28755.8	29824	15807	44062.5	41535.3	45296.8	45113	29286.6	40247.1	50020.4	36314.2	43713.2	30009.1	10.8915	10.708	10.8063	10.8313	10.897	10.7478	11.0613	10.9597	10.9962	10.3614	11.3865	11.3274	11.4141	11.4101	10.978	11.2959	11.5133	11.1931	11.3786
gi|308812422|	XP_003083518	Ot16g00680	1	1	21.59	0.000981577	1.56768	Ox21 zt12	cca1 zt0	Daxx-interacting protein MSP58/p78, contains FHA domain (ISS)	73920.1	78341.3	67520.6	67765.3	70843.6	77610.3	84260.7	102872	96302.1	78836.3	49177.4	51109	41983.9	82898.1	55425.9	57678.1	58004.5	70624.1	60195.2	62751.1	11.9039	11.962	11.8133	11.817	11.8614	11.9526	12.0348	12.2344	12.1684	11.9683	11.4963	11.5349	11.3382	12.0185	11.6159	11.6558	11.6614	11.8583	11.6985
gi|308808450|	XP_003081535	Ot10g01020	1	1	28.54	0.000982136	4.23247	Ox21 zt12	cca1 zt0	unnamed protein product	179682	175374	193342	191551	182837	243467	248602	229497	207869	277660	115761	35465.9	33456	14934.1	85581.4	25491.8	23279.4	72740.2	43236.5	245411	12.7921	12.7678	12.8654	12.8561	12.8095	13.0959	13.1168	13.0368	12.9378	13.2273	12.3524	11.1695	11.1111	10.3045	12.0504	10.8393	10.7485	11.8878	11.3676
gi|308809273|	XP_003081946	Ot11g01440	1	1	48.16	0.000995413	209.405	cca1 zt0	cca1 zt12	Microtubule binding protein YTM1 (contains WD40 repeats) (ISS)	0	0	148.624	0	14.8944	0	256.988	0	0	42.2334	6220.81	5171.42	5888.81	7756.62	9204.07	6113.55	2740.87	3956.71	0	1177.14	0	0	5.69458	0	3.39526	0	6.24218	0	0	4.4365	9.4288	9.24405	9.37396	9.64945	9.82055	9.41141	8.60918	8.97632	0
gi|308800558|	XP_003075060	Ot02g04570	2	1	111.15	0.00100478	7.04819	ox21 zt0	cca1 zt12	Fip1 CPSF Fip1 subunit (IC)	8634.93	7545.25	1238.88	16862.6	3158.88	7996.01	9571.13	10859.6	8872.4	11839.5	4051.71	62918.7	62058.7	48147	75627.6	51290.7	51477.2	66000.1	45943	49177.5	9.75672	9.62182	7.81511	10.426	8.75112	9.67985	9.85965	9.98596	9.78385	10.0723	9.00004	11.7427	11.729	11.4752	11.9267	11.5384	11.542	11.7906	11.4283
gi|308814292|	XP_003084451	Ot20g00700	1	1	58.47	0.00105514	2.81967	Ox21 zt12	ox21 zt0	AP3D1 protein (ISS)	41812.5	44491	42778.2	47330.4	36682.3	50257.1	53871.6	75610.9	68638.2	53685.4	28688.5	18928.1	21036.4	18016.6	22005.2	23439.8	29222.3	28464.5	4299.81	21700.7	11.3341	11.3962	11.3569	11.4581	11.2032	11.5181	11.5875	11.9265	11.8298	11.584	10.9574	10.5415	10.6472	10.4922	10.6922	10.7553	10.9758	10.9496	9.05947
gi|308802135|	XP_003078381	Ot03g04710	1	1	33.7	0.00106871	2.88637	Ox21 zt12	cca1 zt0	unnamed protein product	63503.2	58484.4	58122.1	47374.2	46827.4	54208.2	60690.8	56609.2	55995.2	62438	20506.4	23402.7	14545.6	6870.48	35126.8	6772.01	25383.2	34617	18804.6	37093.1	11.752	11.6697	11.6634	11.459	11.4474	11.5937	11.7067	11.6371	11.6262	11.7351	10.6216	10.7538	10.2782	9.52814	11.1599	9.5137	10.835	11.1452	10.535
gi|308804111|	XP_003079368	Ot05g02710	1	1	82.47	0.00108416	1.45687	cca1 zt0	cca1 zt12	unnamed protein product	1.27733e+06	1.32488e+06	1.57983e+06	1.68658e+06	1.35328e+06	1.36992e+06	1.40221e+06	1.48319e+06	1.58733e+06	1.64698e+06	1.95989e+06	1.86659e+06	1.92711e+06	2.94255e+06	1.82523e+06	1.93079e+06	1.79237e+06	1.68153e+06	1.67846e+06	1.83049e+06	14.7534	14.79	14.966	15.0314	14.8112	14.8234	14.8467	14.9029	14.9707	15.0076	15.1815	15.1328	15.1647	15.5879	15.1104	15.1666	15.0922	15.0284	15.0265
gi|308804185|	XP_003079405	Ot05g03080	1	1	50.79	0.00108446	1.49154	Ox21 zt12	ox21 zt0	beta 7 subunit of 20S proteasome (ISS)	222393	216477	227935	258597	245649	268378	247780	247965	241392	248123	147853	215263	192760	168815	197535	135802	181360	176320	226092	120924	13.0053	12.9784	13.03	13.1562	13.1048	13.1933	13.1134	13.1142	13.0873	13.1148	12.5971	12.9728	12.8624	12.7297	12.8868	12.5121	12.8014	12.7732	13.0218
gi|308799657|	XP_003074609	Ot01g05450	1	1	27.77	0.00109716	59.7484	Ox21 zt12	cca1 zt0	E1 alpha subunit of pyruvate dehydrogenase (ISS)	11504.9	11743	14055.1	10515.2	9431.05	19203.7	17895.7	30287.8	30143	21604.2	59.1501	756.861	0	0	1177.92	0	375.55	694.686	1638.26	202.624	10.0437	10.0642	10.2439	9.95373	9.84491	10.556	10.4855	11.0116	11.0069	10.6738	4.7733	7.32233	0	0	7.76466	0	6.62154	7.23661	8.09454
gi|308803995|	XP_003079310	Ot05g02130	1	1	79.54	0.00110638	1.6854	ox21 zt0	cca1 zt12	unnamed protein product	60055	36257.1	35573.8	41549.4	40722	50679.5	41812	59986.1	52052.1	50572.9	88372.6	57280.9	64838.7	67441.1	61820.1	74192.4	56762.3	89216.7	84824.9	55943.2	11.6962	11.1915	11.1725	11.3278	11.3077	11.5264	11.3341	11.695	11.5531	11.5243	12.0825	11.6489	11.7728	11.8122	11.7251	11.9076	11.6398	12.092	12.0415
gi|308805635|	XP_003080129	Ot07g00230	1	1	23.52	0.00111883	5.56857	cca1 zt12	cca1 zt0	unnamed protein product	30384.3	7719.76	16809.6	28340.8	13118.2	13706.9	16104.6	11497.6	19074.1	14465.4	1095.52	770.987	2864.05	10126.9	2449.02	822.406	3323.34	1232.23	8489.44	8442.18	11.0148	9.64469	10.4229	10.9452	10.1749	10.2188	10.38	10.043	10.5492	10.2727	7.69213	7.34082	8.65314	9.9161	8.49659	7.40538	8.80187	7.80973	9.73973
gi|308811236|	XP_003082926	Ot14g01350	2	1	139.4	0.00115059	1.53719	ox21 zt0	cca1 zt12	recombination signal sequence recognition pr (ISS)	100425	88713.2	84217.7	95664.1	107718	86702.4	125523	123715	132084	111170	124824	131902	124679	133795	132020	127196	173361	124160	180985	127138	12.2103	12.0863	12.0343	12.1617	12.2804	12.0634	12.4334	12.4189	12.4843	12.312	12.4278	12.483	12.4266	12.4972	12.4839	12.4466	12.7563	12.4225	12.7993
gi|308803603|	XP_003079114	Ot05g00170	1	1	72.39	0.00115179	2.64435	Ox21 zt12	ox21 zt0	Kelch repeat:Kelch (ISS)	411132	437122	379283	397535	328646	449090	482603	508684	481852	440881	342274	343623	311758	186925	243684	312805	121722	204757	51378.3	202984	13.6198	13.6811	13.5392	13.5862	13.3959	13.7081	13.7801	13.8327	13.7785	13.6897	13.4365	13.4404	13.3431	12.8316	13.0968	13.3465	12.4026	12.9227	11.5401
gi|308811574|	XP_003083095	Ot14g03060	1	1	21.24	0.00131221	1.88651	Ox21 zt12	ox21 zt0	START domain-containing proteins involved in steroidogenesis/phosphatidylcholine transfer (ISS)	1.17279e+06	1.03879e+06	1.05299e+06	855690	869760	1.67752e+06	1.40341e+06	1.47246e+06	1.64656e+06	1.43331e+06	1.11795e+06	1.08184e+06	762499	457833	814324	1.05646e+06	941424	782085	551851	714426	14.668	14.5467	14.5603	14.3528	14.3691	15.026	14.8476	14.8956	15.0073	14.8686	14.6202	14.5873	14.2375	13.7274	14.3033	14.5636	14.4483	14.2629	13.9142
gi|308800992|	XP_003075277	Ot02g06740	1	1	107.86	0.00147042	9.03503	ox21 zt0	cca1 zt0	putative 26S proteasome regulatory subunit (ISS)	58871.5	72560.4	68534.8	69162.2	80378.2	46550.7	68520.6	78334.4	73550.2	71457.2	10467.6	9139.63	11185.1	3851.19	8015.27	11417.3	194254	10357.8	156075	13319.9	11.6763	11.8853	11.8282	11.8374	11.9876	11.4414	11.828	11.9619	11.8989	11.87	9.94919	9.81352	10.0155	8.94929	9.68225	10.036	12.8701	9.93865	12.6512
gi|308806117|	XP_003080370	Ot07g02640	1	1	78.93	0.0015824	3.00782	Ox21 zt12	cca1 zt0	putative glycyl-tRNA synthetase (ISS)	46925.5	61586.2	50483.3	42435.6	42571.8	75598.5	79297.6	85549.8	77696.4	73898.3	41985.5	20997.2	18795.9	9240.69	39321.2	44972.9	28840.8	27595.9	7652.68	29646.8	11.4495	11.7213	11.5225	11.3489	11.3521	11.9263	11.9741	12.05	11.9537	11.9036	11.3382	10.6453	10.5345	9.82452	11.2727	11.407	10.9627	10.9186	9.63596
gi|308802007|	XP_003078317	Ot03g04060	1	1	31.96	0.00158467	1.70011	ox21 zt0	cca1 zt12	quinolinate phosphoribosyltransferase (ISS)	46876.3	62866.2	34977.5	56089	64591.1	49609.2	56404.7	45677.1	61484.2	53852.1	89249.3	83744.1	79640.8	46635.5	89233.9	69735.7	94784.3	90085.2	90479.7	106124	11.4484	11.7419	11.1556	11.6278	11.769	11.5051	11.6335	11.4225	11.7197	11.5871	12.0923	12.0287	11.9784	11.4433	12.0922	11.8456	12.1525	12.1017	12.106
gi|308805819|	XP_003080221	Ot07g01150	1	1	29.85	0.00161595	1.38948	cca1 zt12	ox21 zt0	methyltransferase-related (ISS)	146579	160513	209645	145817	187808	123451	114440	110165	126839	142634	119499	118619	142898	143726	138580	102811	120907	127283	136094	124905	12.5885	12.6793	12.9463	12.5833	12.8363	12.4167	12.341	12.3029	12.4438	12.5612	12.3842	12.3768	12.563	12.5688	12.5323	12.2338	12.3959	12.4473	12.5143
gi|308809740|	XP_003082179	Ot12g00260	1	1	28.48	0.00163638	1.31068	cca1 zt12	ox21 zt0	COG0020: Undecaprenyl pyrophosphate synthase (ISS)	386926	410304	413233	355595	437946	348591	345903	374192	340123	371762	359992	380310	319862	373031	357432	280473	260826	371356	291474	324848	13.5591	13.6178	13.6249	13.4747	13.683	13.4548	13.4471	13.5257	13.4302	13.5192	13.487	13.5419	13.3688	13.5226	13.4798	13.2374	13.1648	13.5181	13.2759
gi|308804978|	XP_003079801	Ot06g01880	1	1	32.15	0.00164328	85.8142	cca1 zt12	ox21 zt0	transducin family protein / WD-40 repeat family protein (ISS)	160947	132053	150060	105616	117861	164541	97345.6	112661	142602	137059	45543.6	411.085	1079.56	0	875.223	0	4856.77	206.855	625.521	2078.07	12.682	12.4841	12.6119	12.2607	12.3704	12.7041	12.1792	12.3253	12.561	12.5213	11.4196	6.71195	7.67746	0	7.46763	0	9.18128	6.02517	7.13173
gi|308805232|	XP_003079928	Ot06g03150	2	1	96.74	0.00170941	1.3433	cca1 zt0	Ox21 zt12	proliferating cell nuclear antigen PCNA-rape sp|Q43124|PCNA_BRANA PROLIFERATING CELL NUCLEAR ANTIGEN (ISS)	251972	275187	253543	267655	217878	275527	260804	226238	244830	232366	288477	302596	288010	391647	394648	245572	282065	266573	251339	259905	13.1302	13.2184	13.1364	13.1906	12.9848	13.2196	13.1647	13.0225	13.1015	13.0492	13.2655	13.3133	13.2639	13.5713	13.5789	13.1045	13.243	13.1865	13.1277
gi|308804980|	XP_003079802	Ot06g01890	1	1	21.91	0.00185756	1.6587	cca1 zt0	cca1 zt12	phosphoribosylanthranilate transferase (ISS)	68639.2	52121	41984.1	44797.9	43677.4	36087.6	51504.4	61267.2	62945.5	59562	76453.5	111753	71069.6	77022.8	80398.8	68322.4	90398.1	69890.7	61837.6	67316.3	11.8298	11.5545	11.3382	11.4031	11.3777	11.1869	11.5426	11.7161	11.7432	11.6879	11.9376	12.3172	11.8646	11.945	11.9879	11.8251	12.1051	11.8478	11.7254
gi|308800264|	XP_003074913	Ot02g03000	1	1	23.85	0.00187188	1.43487	cca1 zt0	Ox21 zt12	Gar1 Small nucleolar RNP protein GAR1, probable (IC)	129239	105470	109495	127865	113945	100189	111725	117331	126474	92346.5	149556	172569	128809	171050	164422	163373	165114	112923	181413	127607	12.4626	12.2593	12.2968	12.4519	12.3366	12.208	12.3169	12.3659	12.4409	12.1264	12.6086	12.7517	12.4592	12.7429	12.7033	12.6969	12.7075	12.3276	12.8017
gi|308800722|	XP_003075142	Ot02g05390	1	1	21.61	0.00188377	1.62438	ox21 zt0	Ox21 zt12	unnamed protein product	829036	834857	886391	898703	769854	700808	693602	684756	704627	696316	1.21204e+06	953459	984917	923772	543437	1.09732e+06	995095	1.20674e+06	1.23983e+06	1.11402e+06	14.3212	14.3282	14.3881	14.4019	14.2471	14.1531	14.1428	14.13	14.1586	14.1467	14.701	14.461	14.4935	14.4294	13.8988	14.6015	14.5037	14.6966	14.7236
gi|308800184|	XP_003074873	Ot02g02440	1	1	32.09	0.00188782	24.6339	ox21 zt0	cca1 zt12	Rpl17r Ribosomal protein L17 homolog (IC)	0	617.928	1045.09	1829.74	683.712	3834.76	3515.45	5811.11	4352.75	7056.4	16076.3	15508.7	28333.4	17926.9	23113.4	18972.3	18026.3	23596.4	23202.4	19085.6	0	7.11952	7.64501	8.20508	7.22068	8.94501	8.85807	9.36067	9.07171	9.55484	10.3782	10.3423	10.9449	10.4872	10.7413	10.5439	10.4927	10.762	10.7452
gi|308798833|	XP_003074196	Ot01g01370	1	1	38.35	0.00200916	1.42856	ox21 zt0	Ox21 zt12	basal body protein (ISS)	548074	513111	479971	543913	458786	502591	468924	329025	371365	452611	611842	548878	514371	481042	611845	545313	660303	531625	606692	691074	13.9073	13.8414	13.7746	13.8997	13.7295	13.8207	13.7513	13.397	13.5181	13.7159	14.0174	13.9088	13.8438	13.7769	14.0174	13.9023	14.0936	13.8768	14.0089
gi|308805188|	XP_003079906	Ot06g02930	1	1	65.48	0.00202998	1.61416	cca1 zt0	Ox21 zt12	Cyclophilin type peptidyl-prolyl cis-trans isomerase (ISS)	22350.6	19690.6	19638.5	21301.8	24199.3	14433.4	15478.2	25232.7	20575	20992	31053.9	25352	45866.8	22597.1	31237.1	29460.6	28243.5	30103.9	37430.1	27063.5	10.7078	10.581	10.5784	10.6597	10.7872	10.2704	10.3403	10.829	10.625	10.645	11.0366	10.8338	11.4266	10.7187	11.0425	10.984	10.9418	11.0056	11.2234
gi|308800488|	XP_003075025	Ot02g04220	1	1	43.24	0.00204764	1.32431	cca1 zt0	Ox21 zt12	If4E eukaryotic translation initiation factor 4E (IC)	684411	666657	629201	682777	688316	571680	662510	559198	626717	608388	747035	614940	787007	886121	975557	742103	809120	726095	735580	808382	14.1295	14.1032	14.0454	14.1271	14.1352	13.9495	14.0969	13.9274	14.0414	14.0117	14.217	14.0224	14.2691	14.3878	14.4839	14.2104	14.2968	14.1886	14.2016
gi|308810158|	XP_003082388	Ot12g02420	1	1	36.89	0.00207064	1.39771	cca1 zt0	cca1 zt12	trehalose-6-phosphate synthase (ISS)	48113.3	47537.5	38275.3	43294.1	38894.3	57131.4	59513.9	57013.5	63109.7	55990.6	55691.1	62305	43965.3	72142.6	67961.2	47617.4	52905.8	53161.8	51535.2	58668.3	11.4745	11.4624	11.2457	11.3689	11.2618	11.6463	11.6871	11.6442	11.7458	11.6261	11.6207	11.7329	11.3843	11.8795	11.8198	11.4641	11.5694	11.5742	11.5432
gi|308800098|	XP_003074830	Ot02g01210	1	1	45.58	0.00214782	10.7423	Ox21 zt12	cca1 zt0	COG3321: Polyketide synthase modules and related proteins (ISS)	17677.1	17230.9	14721.7	11521.6	14652.6	18983.9	17202	32049.2	19834.9	22723.9	1154.71	3132.81	3667.62	1090.44	1268.16	3415.96	89.6268	7379.05	5928.54	8236.73	10.4732	10.4476	10.2902	10.0451	10.2855	10.5445	10.4459	11.0682	10.5883	10.7243	7.74476	8.74283	8.90045	7.68748	7.83847	8.82936	5.18883	9.59955	9.38068
gi|308807875|	XP_003081248	Ot09g02580	1	1	61.3	0.0021909	3.51782	cca1 zt0	cca1 zt12	Pirin (ISS)	66384.8	59185.7	74187.6	76221.1	63627	71063.3	83227	90543.4	90792	67546.6	181753	174064	52932.6	387590	398333	165592	299194	170961	127659	250420	11.7964	11.6816	11.9075	11.9345	11.7539	11.8645	12.0225	12.1067	12.1095	11.8137	12.8036	12.7603	11.5699	13.5609	13.5882	12.7104	13.302	12.7423	12.4503
gi|308799543|	XP_003074552	Ot01g04880	1	1	62.04	0.00221236	1.80787	Ox21 zt12	ox21 zt0	RNA helicase (ISS)	149257	149453	173352	91314.4	138290	120794	131624	147192	154588	148295	106322	105964	106678	129547	120844	87778.3	37557.1	101793	72138.6	89308.4	12.6066	12.6079	12.7562	12.1152	12.5303	12.395	12.4808	12.5926	12.6417	12.6001	12.2674	12.264	12.2707	12.4649	12.3954	12.0757	11.2268	12.2238	11.8795
gi|308811869|	XP_003083242	Ot15g00980	1	1	24.7	0.00221619	Infinity	Ox21 zt12	cca1 zt0	Armadillo/beta-catenin-like repeat-containing protein (ISS)	2890.74	2449.14	3009.89	1497.69	0	0	2442.56	2008	1749.15	4862.46	0	0	0	0	0	0	0	0	0	107.447	8.66242	8.49664	8.7028	8.00482	0	0	8.49395	8.29804	8.16003	9.18245	0	0	0	0	0	0	0	0	0
gi|308805354|	XP_003079989	Ot06g03740	1	1	65.45	0.00225232	33.2963	cca1 zt12	ox21 zt0	lipoic acid synthase (ISS)	9402.49	26877.9	21365.7	30636	22878.3	13731.3	20007.1	17561	20574.9	15926.6	1087.48	0	4043.88	0	18.3721	926.425	0	346.511	1180.26	885.321	9.84188	10.8922	10.6627	11.0231	10.7311	10.2206	10.597	10.4666	10.625	10.3689	7.68476	0	8.99811	0	3.60472	7.52448	0	6.54106	7.76664
gi|308811741|	XP_003083178	Ot15g00350	1	1	23.33	0.00226384	14.6302	Ox21 zt12	cca1 zt0	unnamed protein product	8819.7	9458.84	8717.56	4151.78	8270.76	12954.5	13366.3	11823	9507.92	7667.13	970.997	1.97214	993.346	271.971	1542.85	364.243	462.071	1690.46	2704.12	1337.04	9.77789	9.84785	9.76624	9.02444	9.71363	10.1623	10.1936	10.0709	9.85303	9.63784	7.57147	1.4311	7.59423	6.29885	8.03453	6.59097	6.82887	8.1259	8.59568
gi|308812692|	XP_003083653	Ot16g02030	1	1	62.04	0.0022909	1.64189	ox21 zt0	Ox21 zt12	putative isopentenyl monophosphat (ISS)	73921.6	87626.7	87071.3	69729.6	103479	77267	86285.1	70793.1	82613.2	76993.5	145764	101622	120784	67350.5	111518	111037	141163	156669	111781	126178	11.9039	12.074	12.0676	11.8455	12.2403	11.9482	12.0586	11.8607	12.0151	11.9446	12.5829	12.2222	12.3949	11.8108	12.3151	12.3108	12.5508	12.655	12.3174
gi|308799153|	XP_003074357	Ot01g02960	1	1	70.31	0.00233696	1.4227	Ox21 zt12	ox21 zt0	Chromatin remodeling complex WSTF-ISWI, large subunit (contains heterochromatin localization, PHD and BROMO domains) (ISS)	189038	195404	200702	237397	161614	205400	223791	226698	224763	235722	160831	198234	176527	197207	131063	157158	161368	186305	139950	139904	12.8429	12.876	12.9027	13.0706	12.6861	12.9259	13.0116	13.0245	13.0159	13.0636	12.6813	12.8904	12.7744	12.8852	12.4766	12.6582	12.6846	12.8283	12.5422
gi|308803230|	XP_003078928	Ot04g04100	1	1	25.37	0.00257706	41.2053	cca1 zt0	cca1 zt12	putative glycerol-3-phosphate dehydrogenase (ISS)	0	0	427.339	0	682.903	0	254.88	858.919	1052.74	885.394	7476.83	14918.8	2049.02	14360.4	6942.81	7651	7571.19	1654.74	4242.62	1542.36	0	0	6.75073	0	7.2195	0	6.23395	7.44882	7.6523	7.47918	9.61271	10.3035	8.31827	10.2654	9.53861	9.63574	9.62525	8.10455	9.04608
gi|308810669|	XP_003082643	Ot13g01720	1	1	21.73	0.00266913	1.91703	Ox21 zt12	ox21 zt0	ATPase type 13A (ISS)	137621	151797	149138	130110	164281	162064	146093	119996	169755	145250	115381	109520	80658.3	151182	84595.9	74052.9	108039	111176	34362.9	60030.7	12.5254	12.6234	12.6058	12.4693	12.7025	12.6889	12.5851	12.3884	12.7353	12.5794	12.3491	12.297	11.9911	12.6194	12.0388	11.9057	12.2834	12.312	11.1379
gi|308804465|	XP_003079545	Ot05g04480	1	1	66.39	0.00289457	1.23407	cca1 zt12	ox21 zt0	TPA: PDR1 ABC transporter (ISS)	88931.5	99361.1	91778.3	103982	89852.8	85362.1	92076.4	101678	79112.2	107250	81707.5	84279.9	66809.9	76143.9	81788.8	75782	76907.7	81572.5	68014.7	81741.3	12.0888	12.1997	12.1203	12.2451	12.0991	12.0478	12.1235	12.2227	11.9718	12.2761	12.004	12.035	11.8028	11.9335	12.005	11.9288	11.9435	12.0024	11.8206
gi|308805476|	XP_003080050	Ot06g04370	1	1	31.33	0.00295308	1.31733	ox21 zt0	cca1 zt12	dihydrolipoamide S-succinyltransferase (ISS)	74193.8	61338.9	69935.7	52255.2	61696.1	64210.8	60223.3	70402	71128	58083.8	86245.6	76059.7	68205.5	89302.4	94641.2	69173	95729.5	79803.8	95498.4	80577.7	11.9076	11.7173	11.8485	11.557	11.7231	11.7631	11.699	11.8551	11.8654	11.6628	12.0581	11.9324	11.8234	12.0929	12.151	11.8375	12.1624	11.9805	12.16
gi|308804437|	XP_003079531	Ot05g04340	1	1	56.15	0.00327963	2.5898	ox21 zt0	cca1 zt12	iron-containing alcohol dehydrogenase (ISS)	2814.18	14998.9	18336	17997.2	20167.3	21405.1	21054.8	21273.2	20920.8	22698.5	30665.3	34424.1	30383.2	27987.6	33767.9	32925.9	42351.2	36990.5	45016.5	35173.3	8.63557	10.3089	10.5098	10.4911	10.605	10.6645	10.648	10.6583	10.6416	10.7232	11.024	11.1397	11.0148	10.9327	11.1204	11.0952	11.3469	11.2116	11.4079
gi|308806429|	XP_003080526	Ot07g04200	1	1	27.58	0.00365266	41.7225	cca1 zt0	Ox21 zt12	putative eukaryotic translation initiation factor 3 large subunit (ISS)	6805.43	0	68.436	2317.25	595.108	2508.06	672.596	0	0	799.228	36700.3	28710.6	36444.7	40160.5	24034.6	39456.5	29929.2	19535.4	29928.4	15922	9.51862	0	4.9191	8.44128	7.08189	8.52041	7.20429	0	0	7.37679	11.2037	10.9582	11.1967	11.2938	10.7804	11.2761	10.9997	10.5731	10.9997
gi|308809794|	XP_003082206	Ot12g00530	1	1	35.68	0.00372132	7.55729	Ox21 zt12	cca1 zt0	manganese-binding protein PsbY precursor, photosystem II-associated-s (ISS)	20937.2	39166.4	34393.7	14861	67041.7	4102.36	41274.3	24072.6	40720.9	76469.6	1245.45	4552.87	2286.24	8459.19	8152.88	3111.77	1040.51	459.142	30441.2	109.258	10.6424	11.2687	11.1388	10.2996	11.8062	9.01246	11.3211	10.782	11.3076	11.9378	7.8204	9.11666	8.42781	9.73616	9.69927	8.73609	7.64061	6.82251	11.0167
gi|308801503|	XP_003078065	Ot03g01530	1	1	44.4	0.00391379	27.1992	ox21 zt0	Ox21 zt12	Glycerol-3-phosphate dehydrogenase (ISS)	537.567	0	496.467	0	636.077	730.412	0	0	0	839.564	7468.67	9955.15	2097.24	3453.64	1640.78	10708.6	1907.7	8203.74	18782.5	3099.52	6.9802	0	6.90067	0	7.14847	7.28676	0	0	0	7.42603	9.61162	9.89899	8.34153	8.84033	8.09607	9.97195	8.2468	9.70549	10.5338
gi|308807080|	XP_003080851	Ot08g02810	1	1	20.43	0.00489143	3.39366	Ox21 zt12	ox21 zt0	iron-sulfur cluster assembly protein IscA (ISS)	37140.6	37776.6	34828.5	41694.4	25569.2	46164.4	46850.5	47793.6	56967.7	51381.3	18278.3	11023.8	24984.9	25426.8	39030.1	24924.6	6507.93	18416.5	1928.49	21641	11.2156	11.2326	11.1513	11.3313	10.8423	11.4331	11.4479	11.4678	11.6434	11.5402	10.5066	10.001	10.8192	10.8367	11.2652	10.8168	9.47392	10.5141	8.25764
gi|308805172|	XP_003079898	Ot06g02850	1	1	28.79	0.00589852	1.38893	ox21 zt0	cca1 zt12	unnamed protein product	80844.4	89606.6	71260.5	78724.9	85329.1	90193.4	98964.1	81372.1	102763	104059	99241.8	112074	111931	77280.3	112712	97619.7	96863.7	119858	121425	127813	11.9934	12.0963	11.8672	11.9669	12.0474	12.1029	12.1957	11.9999	12.2333	12.2459	12.1985	12.3201	12.3188	11.9483	12.3257	12.182	12.1742	12.3872	12.4002
gi|308809493|	XP_003082056	Ot11g02540	1	1	72.71	0.00607896	50.0772	Ox21 zt12	ox21 zt0	putative protein (ISS)	54360.5	55743.7	44127.4	45119.3	43955.5	37376.2	52036.1	65436.3	59178.8	56177.3	1080.74	0	24268.6	0	1747.02	527.321	2401.33	1714.44	752.681	0	11.5965	11.6217	11.388	11.4102	11.3841	11.2219	11.5528	11.782	11.6815	11.6294	7.67855	0	10.7901	0	8.15882	6.96096	8.47692	8.13999	7.31679
gi|308809507|	XP_003082063	Ot11g02610	1	1	53.52	0.00627	2.78762	ox21 zt0	cca1 zt12	putative mitochondrial carrier protein (ISS)	831.57	10001.8	11196	4021.67	10642.7	9185.78	12174.3	15080.8	9168.32	10615.6	21475.2	20745.5	12811.5	20716.7	24231.9	20304	20240.9	22750.6	17961.6	21031.1	7.41646	9.90367	10.0165	8.9926	9.96578	9.81856	10.1002	10.3143	9.81666	9.96323	10.6678	10.6332	10.1512	10.6318	10.7886	10.6117	10.6086	10.7255	10.4891
[truncated: 425 more rows]
[truncated: 17 more columns]

## Sheet: Venn Diagram data
#		Upregulatedr					Downregulateds
	OX21 ZT0	CCA1-LUC ZT0	OX21 ZT0	OX21 ZT12		OX21 ZT0	CCA1-LUC ZT0	OX21 ZT0	OX21 ZT12
[truncated: 145 more rows]
