# Supplementary material for: Label‐free quantitative analysis of the casein kinase 2‐responsive phosphoproteome of the marine minimal model species Ostreococcus tauri
Source: Proteomics. 2015 Jun 9;15(23-24):4135–44. doi: 10.1002/pmic.201500086 (PMC4716292; doi:10.1002/pmic.201500086)
Supplement: Supplementary file 4 — Supplementary Table 2. listing identified peptide, phosphopeptides and phospho‐motifs with identification and quantification details [file PMIC-15-4135-s004.xlsx]

## Sheet: Legend
Supplementary table listing identified peptide, phosphopeptides and phospho-motifs with identification and quantification details
Column header details
a	The list of peptides is sorted into seven results groups:
	·	significant (p ≤ 0.05) and upregulated (fold change ≥ 1.5) in CK2-OX21 when compared to CCA1
	·	significant (p ≤ 0.05) and upregulated (fold change ≥ 1.5) in TBB when compared to CCA1
	·	significant (p ≤ 0.05) and downregulated (fold change ≥ 1.5) in CK2-OX21 when compared to CCA1
	·	significant (p ≤ 0.05) and downregulated (fold change ≥ 1.5) in TBB when compared to CCA1
	·	significant equality of means (p ≤ 0.05) and low fold change (fold change < 1.5) in CK2-OX21 when compared to CCA1
	·	significant equality of means (p ≤ 0.05) and low fold change (fold change < 1.5) in TBB when compared to CCA1
	·	no group annotation: no significantly up or down regulation or similarity of means
b	Peptide identification number (as assigned by Progenesis LC-MS)
c	Peptide sequence (identified by MASCOT)
d	Peptide identification score (as assigned by MASCOT, minimum cutoff = 20)
e	Peptide retention time in minutes (Progenesis LC-MS)
f	Peptide charge (Progenesis LC-MS: 2+, 3+ and 4+ charged peptides were searched)
g	Peptide mass/charge ratio (Progenesis LC-MS)
h	Experimental mass error against predicted peptide mass (Progenesis LC-MS)
i	Ostreococcus tauri gene ID
j	Protein ID (gi)
k	Protein ID (RefSeq)
l	Protein Description (as in database downloaded from NCBI 12/01/11)
m	Peptide peak intensities (calculated and normalised by Progenesis LC-MS)
n	Mean intensities (average of 5 replicates in each condition)
o	Standard deviations on the means (based on 5 replicates in each condition)
p	P-value of pairwise comparisons of CK2-OX21 or TBB against the CCA1 control (t-test performed on arcsinh transformed intensities)
q	P-value of equality of means determined by a Two homoscedastic and unpaired One-Sided T-tests for equality of means (TOST)
r	Ratio of the means of CK2-OX21 or TBB and the mean of CCA1
	Phosphorylation sites predicted by Progenesis LC-MS.
	In cases of >1 site listed by Progenesis, MaxQuant modification scores were used to idenfity the highest scoring prediction.
	In cases with equal scores, both options are listed in the same row.
t	MotifX sequence motifs identified from all phopho-peptide sequence and their matches
u	Kinases which may phosophorylate this phospho-peptide based on the identified motifs

## Sheet: Phosphopeptide motifs
Result groups a		Peptide information						Parent protein information				CCA1 peptide intensities m					CK2-OX21 peptide intensities m					TBB peptide intensities m					Mean intensities n			Standard deviations o			T-test p-valuesp		TOST p-valuesq		Fold changer		Phosphorylation site		MotifX analysist
OX21 overexpressor	TBB inhibitor	Peptide ID b	Score d	Retention (min) e	Charge f	m/z g	Error (ppm) h	Gene ID i	Gi protein ID j	RefSeq ID k	Protein description l	1	2	3	4	5	1	2	3	4	5	1	2	3	4	5	CCA1	CK2-OX21	TBB	CCA1	CK2-OX21	TBB	CCA1 : CK2-OX21	CCA1 : TBB	CCA1 : CK2-OX21	CCA1 : TBB	CK2-OX21 / CCA1	TBB / CCA1	Sequence c	Modificationss	Motif hits	Kinasesu
up in CK2-OX21	up in TBB	7834	60.3	54.7745	2	1149.39	0.350707	Ot07g03340	308806257	XP_003080440.1	unnamed protein product [Ostreococcus tauri]	54157.5	12001.5	12132.4	49826.5	18329.9	220745	321658	238804	108673	246268	68910.4	149249	80186.6	85758.4	84774.6	29289.6	227230	93775.8	20937.6	76666.1	31723.6	0.000389625	0.00554327	0.993643	0.818422	7.75805	3.20168	NPYDDDEESDDEFDGWNR	[9] Phospho (S)	([S/T])[D/E][D/E][D/E], ([S/T])X[D/E][D/E], ([S/T])[D/E]X[D/E], ([S/T])[D/E], ([S/T])X[D/E], ([S/T])XX[D/E]	CK2
up in CK2-OX21	up in TBB	5073	37.26	47.6064	2	902.862	0.166778	Ot06g01670	308804936	XP_003079780.1	Lysosomal trafficking regulator LYST and related BEACH and WD40 repeat proteins (ISS) [Ostreococcus tauri]	107778	39677.3	60233.6	47401.9	106314	236473	296239	280948	121225	299756	138955	195529	161058	219204	241916	72281.1	246928	191333	32578.5	74649.7	41872	0.00149216	0.00192372	0.822558	0.562545	3.41622	2.64706	DVSDDEDDYVLSPQK	[3] Phospho (S)	([S/T])[D/E][D/E][D/E], RXX([S/T]), ([S/T])X[D/E][D/E], ([S/T])[D/E]X[D/E], ([S/T])[D/E], ([S/T])X[D/E], ([S/T])XX[D/E]	CAMK, CK2
up in CK2-OX21	up in TBB	7629	35.72	47.7756	2	722.815	0.61235	Ot15g02030	308812077	XP_003083346.1	Predicted membrane protein (ISS) [Ostreococcus tauri]	50072	20751.3	27851.5	11181.6	31683.5	64918.3	131456	136047	73999.1	73263.9	52754.2	46260.8	68536.4	77887.6	66766.7	28308	95937	62441.1	14454.2	34741.7	12748.5	0.00240527	0.0101691	0.818554	0.34237	3.38905	2.20578	RNDSDENLFVR	[4] Phospho (S)	RXX([S/T]), ([S/T])[D/E], ([S/T])X[D/E]	CAMK, CK2
up in CK2-OX21	up in TBB	1618, 1618	28.56, 26.57	77.8828	2, 2	1132.47	1.01976	Ot06g02980	308805198	XP_003079911.1	unnamed protein product [Ostreococcus tauri]	661796	528987	471128	538890	576950	984777	967040	721377	821655	1.41359e+06	990364	527193	865734	1.08716e+06	960604	555550	981688	886211	70456.5	264640	215682	0.00244709	0.0129303	0.00362625	0.00201059	1.76706	1.59519	GSGNTYDEVFDIDPNDVIDV	[6] Phospho (Y)| [2] Phospho (S)| [5] Phospho (T)	([S/T])X[D/E][D/E], ([S/T])X[D/E], ([S/T])XX[D/E]	CK2
up in CK2-OX21	up in TBB	9829	53.86	23.8284	2	739.795	1.61308	Ot06g00140	308804632	XP_003079628.1	FOG: PPR repeat (ISS) [Ostreococcus tauri]	31613.6	10906.8	10543.5	40314.6	17477.5	79423.5	428996	62652.4	66589.1	85361.2	47192.8	33826.8	70759.9	49572.6	65286.6	22171.2	144604	53327.7	13252	159248	14823.3	0.005578	0.0111836	0.918561	0.490006	6.52218	2.40527	AHEGDDSAADVPSK	[7] Phospho (S)	([S/T])XX[D/E]	CK2
up in CK2-OX21	up in TBB	384	61.75	45.0784	2	727.304	0.396581	Ot03g00210	308801239	XP_003077933.1	Sor-like protein (ISS) [Ostreococcus tauri]	913679	51794.1	74746.9	103348	980079	2.06815e+06	2.42404e+06	3.18618e+06	1.57491e+06	2.39731e+06	1.02573e+06	1.28922e+06	698529	859977	989873	424729	2.33012e+06	972664	477582	588460	218613	0.00578604	0.0436179	0.969583	0.786828	5.48612	2.29008	EQSFVSYAARSE	[11] Phospho (S)	([S/T])[D/E]	CK2
up in CK2-OX21	up in TBB	1050	35.93	35.3605	2	742.351	0.00215757	Ot07g00080	308805605	XP_003080114.1	Translation initiation factor 3, subunit b (eIF-3b) (ISS) [Ostreococcus tauri]	696161	682296	567616	719783	1.18453e+06	1.18954e+06	996129	1.49813e+06	1.27207e+06	1.34748e+06	731199	1.34636e+06	1.3622e+06	1.27792e+06	1.47702e+06	770076	1.26067e+06	1.23894e+06	238986	186475	292717	0.00626442	0.0264247	0.00442019	0.00929057	1.63707	1.60885	GTFQDRPISPASK	[9] Phospho (S)	([S/T])P, RXX([S/T]), PX([S/T])P	MAPK, CMGC, CAMK
up in CK2-OX21	up in TBB	6856, 11050	34.04, 61.61	33.1923	3, 2	806.982	0.772901	Ot08g02170	308806952	XP_003080787.1	unnamed protein product [Ostreococcus tauri]	153828	116618	37931.6	66850.7	184941	263557	340828	315696	227502	308966	244712	222213	268560	247675	292218	112034	291310	255076	60448.3	45277.2	26473.8	0.00642785	0.0110078	0.618814	0.456239	2.60019	2.27677	QRDEGEAPISDSEEDPGATQK	[10] Phospho (S),[12] Phospho (S)	([S/T])[D/E][D/E][D/E], [S/T]X([S/T]), ([S/T])X[D/E][D/E], ([S/T])[D/E]X[D/E], ([S/T])[D/E], ([S/T])X[D/E], ([S/T])XX[D/E]	CK1, CK2
up in CK2-OX21	up in TBB	9051, 40951	62.01, 34.77	23.7117	2, 2	666.788	0.0366682	Ot16g00860	308812458	XP_003083536.1	HEAT repeat-containing protein (ISS) [Ostreococcus tauri]	26012.1	18528.7	22392.8	5547.04	24668.6	91998.7	47996	70198.7	31080.6	77141.2	24420.1	39486	44159.8	44113.9	63284.5	19429.9	63683	43092.8	8262.78	24157.6	13888.6	0.00713938	0.027417	0.749172	0.358586	3.27758	2.21787	SGSVDTGSTVGSAK	[1] Phospho (S)| [12] Phospho (S)	([S/T])XX[D/E]	CK2
up in CK2-OX21	up in TBB	7240	73.18	45.7218	2	961.371	0.798982	Ot01g03130	308799185	XP_003074373.1	putative mitotic checkpoint protein (ISS) [Ostreococcus tauri]	86642.3	45179.7	32473.1	24415	99979	119794	103172	308368	150930	192955	104562	182838	124508	148515	120788	57737.8	175044	136242	33638.6	81999.7	30421.8	0.00789375	0.00935197	0.693437	0.479841	3.0317	2.35967	LQEDSSDEDVADFSER	[5] Phospho (S)| [6] Phospho (S)	([S/T])[D/E][D/E][D/E], ([S/T])X[D/E][D/E], ([S/T])[D/E]X[D/E], ([S/T])[D/E], ([S/T])XX[D/E]	CK2
up in CK2-OX21	up in TBB	639	90.19	30.7219	2	986.868	0.183227	Ot14g02650	308811496	XP_003083056.1	Predicted membrane protein (ISS) [Ostreococcus tauri]	654759	445043	580003	382136	427956	659309	1.15435e+06	1.13549e+06	594199	1.21324e+06	2.92821e+06	3.02175e+06	3.03024e+06	3.15138e+06	3.22223e+06	497979	951318	3.07076e+06	114491	298558	115982	0.00949917	9.07994e-08	0.037201	0.999982	1.91036	6.16644	DVDDAEERTTDETDGGAP	[9] Phospho (T)| [9] Phospho (T)	([S/T])X[D/E][D/E], ([S/T])X[D/E], ([S/T])XX[D/E]	CK2
up in CK2-OX21	up in TBB	3822	39.3	37.9669	2	606.779	0.117559	Ot15g02860	308812243	XP_003083429.1	WD40 repeat-containing protein (ISS) [Ostreococcus tauri]	52337.4	2680.96	3906.39	7831.67	54739.6	90422.8	80672.8	139387	93087.4	149773	68222.5	113055	75227	85393.2	85112.2	24299.2	110669	85402	26772.9	31514.5	17054.7	0.00960033	0.0160559	0.948971	0.912511	4.55441	3.5146	SPNASVTDITK	[1] Phospho (S)	([S/T])P	CMGC
up in CK2-OX21	up in TBB	2415, 2939	113.63, 31.41	48.6493	2, 3	1255.47	0.818516	Ot05g00990	308803767	XP_003079196.1	unnamed protein product [Ostreococcus tauri]	698790	731530	584095	384874	542327	812415	1.51818e+06	1.06578e+06	741946	1.15529e+06	2.10712e+06	1.90494e+06	1.73307e+06	2.60225e+06	2.14032e+06	588323	1.05872e+06	2.09754e+06	138055	308824	326568	0.00974956	1.07852e-05	0.0198868	0.968431	1.79956	3.56528	STDESLAEDPDCADPDMLYNR	[1] Phospho (S),[17] Oxidation (M)| [5] Phospho (S),[17] Oxidation (M)	([S/T])X[D/E][D/E], ([S/T])XX[D/E]	CK2
up in CK2-OX21	up in TBB	796	75.83	36.2568	2	911.338	0.659181	Ot04g02690	308802948	XP_003078787.1	RuBisCO activase (IC) [Ostreococcus tauri]	539162	376121	480942	403776	437741	578512	849445	755301	481636	926355	1.29783e+06	1.2106e+06	1.33016e+06	1.66717e+06	2.22265e+06	447548	718250	1.54568e+06	64463.6	185341	416296	0.0110464	1.20538e-05	0.0020334	0.939053	1.60485	3.45366	GMDMDISDDQQDIAR	[2] Oxidation (M),[4] Oxidation (M),[7] Phospho (S)	([S/T])[D/E], ([S/T])X[D/E]	CK2
up in CK2-OX21	up in TBB	1527, 7026	97.12, 81.08	47.5637	2, 2	813.854	0.241001	Ot01g01760	308798911	XP_003074235.1	putative calcium-dependent protein kinase (ISS) [Ostreococcus tauri]	358815	76914.7	126948	70292.5	432947	481143	658490	648602	372329	775593	412241	541217	419805	599946	577939	213183	587231	510229	170241	159501	88561	0.0139002	0.0188566	0.734752	0.639135	2.75458	2.39338	TNSAPGGLDELDTTR	[3] Phospho (S)| [1] Phospho (T)	RXX([S/T]), [S/T]X([S/T]), ([S/T])XXG, R[S/T]X([S/T]), LXRXX([S/T])	CAMK, CK1
up in CK2-OX21	up in TBB	8287	91	36.9162	2	995.882	0.463916	Ot05g03150	308804199	XP_003079412.1	unnamed protein product [Ostreococcus tauri]	58989.6	37677.2	55655.2	20459.5	30316.1	49644.6	83789.2	162713	78806.5	76130.6	87729.5	91151.4	45471.1	63785.6	63898.1	40619.5	90216.8	70407.1	16468	42637.3	18963.2	0.019955	0.0351344	0.236553	0.0596774	2.22102	1.73333	DATPDAEAGVEYGSDEER	[14] Phospho (S)	([S/T])[D/E][D/E][D/E], ([S/T])X[D/E][D/E], ([S/T])[D/E]X[D/E], ([S/T])[D/E], ([S/T])X[D/E], ([S/T])XX[D/E]	CK2
up in CK2-OX21	up in TBB	18684, 10833	33.88, 64.27	48.5094	2, 2	1003.4	0.41378	Ot12g02870	308810248	XP_003082433.1	protein synthesis initiation factor eIF2 beta (ISS) [Ostreococcus tauri]	150242	83511.7	75822.3	22676.3	106864	233364	292320	280475	95372	309596	222793	206403	186804	190021	245662	87823.3	242225	210337	46544	86826.9	24418	0.0218957	0.0129542	0.598782	0.537795	2.7581	2.395	EASGDADEEDLDAEFGKK	[3] Phospho (S)
up in CK2-OX21	up in TBB	926	43.72	29.7594	2	688.81	0.292265	Ot04g02580	308802926	XP_003078776.1	Phosphatidylinositol transfer protein PDR16 and related proteins (ISS) [Ostreococcus tauri]	454627	50847.1	71202.2	113491	430290	418352	834313	542054	413991	824083	445471	570849	529604	783302	674408	224091	606559	600727	200802	209675	131166	0.0238421	0.0194141	0.748807	0.767538	2.70675	2.68072	TQSGTVINMTTK	[3] Phospho (S),[9] Oxidation (M)	RXX([S/T]), [S/T]X([S/T]), R[S/T]X([S/T])	CAMK, CK1
up in CK2-OX21	up in TBB	1802, 2557, 10411	64.85, 27.07, 42.45	45.3008	2, 3, 2	804.891	0.351881	Ot07g02170	308806023	XP_003080323.1	unnamed protein product [Ostreococcus tauri]	429325	53753	51060.3	60367.2	528334	453874	723432	906389	458582	517023	448855	622704	317186	533230	440426	224568	611860	472480	234757	197891	113973	0.0250612	0.0482908	0.809191	0.679817	2.72461	2.10395	RGSDGLVNLSAPSQK	[3] Phospho (S)| [13] Phospho (S)	RXX([S/T]), ([S/T])[D/E]	CAMK, CK2
up in CK2-OX21	up in TBB	8436, 4840, 19772	48.71, 40.04, 33.96	37.7385	2, 2, 2	606.311	0.138141	Ot13g00270	308810379	XP_003082498.1	Kv3.1 potassium channel (ISS) [Ostreococcus tauri]	1560.86	72.6843	326.054	379.33	831.491	106460	627.028	21399.4	1166.8	25004.6	1634.09	1686.09	68086.7	95950.7	108783	634.084	30931.6	55228.2	585.841	43688.8	51065.9	0.0259458	0.00906675	0.947172	0.982046	48.7815	87.0991	RASSASILQAK	[3] Phospho (S)	RXX([S/T])	CAMK
up in CK2-OX21	up in TBB	2477, 2477	46.72, 44.98	45.9557	3, 3	1033.41	0.0267336	Ot17g01110	308813129	XP_003083871.1	OJ1076_H08.5 gene product (ISS) [Ostreococcus tauri]	414187	528776	326273	348292	676086	498736	683253	946574	673708	793616	661115	1.20392e+06	947695	901517	912638	458723	719177	925378	144807	165229	192778	0.0266222	0.00241695	0.00718546	0.0655312	1.56778	2.01729	GGSQGQGDDDEPSSSKDDDFYAQSGEAIR	[13] Phospho (S)| [13] Phospho (S)| [15] Phospho (S)	[S/T]X([S/T]), ([S/T])X[D/E][D/E], ([S/T])X[D/E]	CK1, CK2
up in CK2-OX21	up in TBB	562	30.66	31.6336	2	686.279	0.0331997	Ot02g05380	308800720	XP_003075141.1	Predicted membrane protein (ISS) [Ostreococcus tauri]	481346	115281	136099	105881	670391	625117	726392	787097	442635	762055	422926	537882	518500	709744	699282	301800	668659	577667	259194	140593	123756	0.0278142	0.0476941	0.578985	0.441202	2.21557	1.91407	GAGGGGFGQPMSPR	[11] Oxidation (M),[12] Phospho (S)	([S/T])P, PX([S/T])P	MAPK, CMGC
up in CK2-OX21	up in TBB	1746, 12002	28.33, 25.76	38.6091	2, 2	601.758	0.0188323	Ot04g05120	308803432	XP_003079029.1	unnamed protein product [Ostreococcus tauri]	123431	3666.05	2233.89	3284.29	155388	195356	153935	280805	100737	196665	185027	239166	198767	253762	247500	57600.6	185499	224845	75532.6	66117.2	30903.2	0.0293335	0.018794	0.926396	0.951498	3.22044	3.90351	SYELPSSSPR	[8] Phospho (S)	([S/T])P, [S/T]X([S/T])	CMGC, CK1
up in CK2-OX21	up in TBB	870, 6314	70.55, 70.28	50.0209	2, 2	675.303	0.874885	Ot01g05370	308799641	XP_003074601.1	calcium-dependent protein kinase, putative (ISS) [Ostreococcus tauri]	354191	28357.7	36608.6	13778.8	496837	450204	386114	670040	502780	503192	407418	506313	450565	419893	409177	185955	502466	438673	224576	105298	41581.9	0.0321894	0.0409285	0.869029	0.836518	2.70209	2.35903	GLSSYNLSATEK	[3] Phospho (S)| [3] Phospho (S)	RXX([S/T])	CAMK
up in CK2-OX21	up in TBB	2958, 25769	66.86, 41.62	40.918	2, 2	799.851	0.660084	Ot06g03680	308805342	XP_003079983.1	P-type ATPase (ISS) [Ostreococcus tauri]	132429	8657.51	186636	14175.8	138314	242975	316670	379673	165757	390258	264748	243577	186257	246955	293224	96042.5	299066	246952	80087.9	94922.2	39221	0.0355009	0.046991	0.832217	0.779298	3.1139	2.57128	EVVSPIAESSETDR	[9] Phospho (S)| [10] Phospho (S)	([S/T])[D/E]X[D/E], ([S/T])[D/E], ([S/T])XX[D/E]	CK2
up in CK2-OX21	up in TBB	2019, 7526	52.74, 46.58	46.8911	3, 3	673.948	0.276226	Ot03g05690	308802331	XP_003078479.1	FOG: RCC1 domain (ISS) [Ostreococcus tauri]	433440	34206.8	41551.1	9943.85	361085	497313	501047	626125	294970	514381	392656	543015	551964	621293	535017	176045	486767	528789	203892	119671	83467.6	0.0362248	0.0282317	0.859974	0.886154	2.76501	3.00371	ARDDDSDSDVVDVGYVGR	[8] Phospho (S)	[S/T]X([S/T])	CK1
up in CK2-OX21	up in TBB	1564	22.73	32.4047	2	507.747	0.17467	Ot02g05980	308800840	XP_003075201.1	unnamed protein product [Ostreococcus tauri]	106202	17213.7	19328.7	16465.6	142902	121403	179251	157299	81219.9	154008	124958	158694	117246	196151	124306	60422.5	138636	144271	59972	38170	33172	0.0368453	0.0284077	0.684212	0.724909	2.29444	2.3877	SLAQSTSLK	[7] Phospho (S)| [6] Phospho (T)	[S/T]X([S/T])	CK1
up in CK2-OX21	up in TBB	10902	60.07	49.551	2	792.347	1.92972	Ot06g02620	308805126	XP_003079875.1	unnamed protein product [Ostreococcus tauri]	19038	25828.1	12320.8	2534.95	21268.2	37179	16334	72111.4	51137.8	71240.9	60420.5	50050.8	52483	46120.9	43515.8	16198	49600.6	50518.2	9058.46	23655.7	6528.88	0.0389168	0.011759	0.676116	0.799799	3.06214	3.11879	EVDVESDDVVLER	[6] Phospho (S)	([S/T])[D/E], ([S/T])X[D/E]	CK2
up in CK2-OX21	up in TBB	25470, 7659, 64108, 1489, 1208, 5757	57.34, 83.44, 60.92, 44.1, 107.1, 47.52	51.6526	3, 2, 2, 3, 2, 3	925.407	3.15593	Ot08g03090	308807136	XP_003080879.1	KRR1-interacting protein involved in 40S ribosome biogenesis (ISS) [Ostreococcus tauri]	1.75361e+06	606883	574976	917912	1.45688e+06	1.72604e+06	1.41097e+06	2.7021e+06	1.39963e+06	2.09894e+06	1.64805e+06	1.86647e+06	1.56671e+06	1.82595e+06	1.68598e+06	1.06205e+06	1.86754e+06	1.71863e+06	524247	547141	125000	0.0394885	0.0341915	0.0955768	0.050741	1.75842	1.61822	SAFKDAAEGAIGGDSDEDDDGGLVVKR	[15] Phospho (S)	([S/T])[D/E][D/E][D/E], ([S/T])X[D/E][D/E], ([S/T])[D/E]X[D/E], ([S/T])[D/E], ([S/T])X[D/E], ([S/T])XX[D/E]	CK2
up in CK2-OX21	up in TBB	43431, 14831, 14831	22.96, 45.22, 42.36	18.0379	3, 2, 2	593.24	0.360537	Ot04g02770	308802964	XP_003078795.1	Actin-related protein Arp2/3 complex, subunit Arp2 (ISS) [Ostreococcus tauri]	111748	9951.81	1926.77	703.798	128909	168383	144851	160632	108691	169480	141624	146036	155004	229836	178601	50647.8	150408	170220	63996.6	25311.1	36257.3	0.0407913	0.0342061	0.912275	0.925859	2.96968	3.36086	AKGGDVDMTEGGSQSSR	[8] Oxidation (M),[13] Phospho (S)
up in CK2-OX21	up in TBB	4273	24.2	43.3172	2	458.7	0.239415	Ot05g03860	308804341	XP_003079483.1	Predicted histone tail methylase containing SET domain (ISS) [Ostreococcus tauri]	31565.8	0	0	0	37604.2	81366.8	4303.43	64536.8	36254.2	98190.4	34640	43607.5	48852.3	54960.5	49544.8	13834	56930.3	46321	19062.9	37264.2	7668.91	0.04096	0.0340467	0.96417	0.969858	4.11525	3.34835	ALGFTDGR	[5] Phospho (T)	([S/T])[D/E]	CK2
up in CK2-OX21	up in TBB	2342	61.86	38.0588	2	736.293	3.75641	Ot17g00150	308812937	XP_003083775.1	unnamed protein product [Ostreococcus tauri]	222251	5331.67	10781.6	39901.8	231700	224309	339036	287481	145780	737208	395318	359867	462150	469437	559565	101993	346763	449268	114896	229897	76878.6	0.040963	0.0150885	0.868561	0.944024	3.39986	4.40488	TSEGSFYEGTASR	[5] Phospho (S)	([S/T])F, ([S/T])XX[D/E]	PDK1, CK2
up in CK2-OX21	up in TBB	5435	39.83	37.5796	2	608.776	0.00724577	Ot14g01850	308811336	XP_003082976.1	DNA polymerase epsilon, subunit C (ISS) [Ostreococcus tauri]	51195.8	930.448	2581.14	3139.88	67133.7	101964	50506.9	86264.1	34056.3	75789.1	98345.2	89889.7	89532.7	107421	112457	24996.2	69716	99529.1	31706.8	27346.1	10291.4	0.0413392	0.0175558	0.883964	0.946761	2.78906	3.98177	SSSGITSIEQK	[3] Phospho (S)	RXX([S/T]), [S/T]X([S/T]), R[S/T]X([S/T])	CAMK, CK1
up in CK2-OX21	up in TBB	1416	61.29	30.7514	2	637.758	0.138191	Ot12g02770	308810228	XP_003082423.1	unnamed protein product [Ostreococcus tauri]	174207	3362.03	4084.78	934.613	146197	150714	84483.3	298837	163635	274603	165579	184880	152031	188231	178753	65757.2	194455	173895	86790.9	89828	14975	0.0420179	0.0396667	0.913932	0.916019	2.95716	2.6445	SMDSEQAAALR	[1] Phospho (S),[2] Oxidation (M)
up in CK2-OX21	up in TBB	8406	25.74	39.0138	2	736.829	0.00484978	Ot01g02440	308799047	XP_003074304.1	Mitochondrial FAD carrier protein (ISS) [Ostreococcus tauri]	15231.4	15319.5	5292.83	9829.74	54938.4	128016	116813	181337	123501	7687.57	43137	68742.8	69228.7	57757.2	74258	20122.4	111471	62624.7	19906	63441.4	12448.3	0.044646	0.00670353	0.812271	0.849053	5.53966	3.11219	GSESDEGLKETLK	[4] Phospho (S)| [4] Phospho (S)	[S/T]X([S/T]), ([S/T])XXG, ([S/T])X[D/E]	CK1, CK2
up in CK2-OX21	up in TBB	1588	60.89	48.4338	2	731.845	0.71226	Ot10g01110	308808468	XP_003081544.1	pattern formation protein (EMB30) (ISS) [Ostreococcus tauri]	464014	77819.2	60046.8	47153.5	371712	437526	696266	581570	216526	464269	360646	456957	342997	447789	413605	204149	479231	404399	198103	179272	51025.2	0.0455151	0.0486339	0.665044	0.59772	2.34746	1.9809	AEALPVAVEATSPQ	[12] Phospho (S)	([S/T])P	CMGC
up in CK2-OX21	up in TBB	9823	45.02	48.4745	2	866.839	0.648268	Ot02g07330	308801110	XP_003075336.1	unnamed protein product [Ostreococcus tauri]	143576	27941.6	26250.6	15463.2	104839	117694	219842	205667	61169	175707	141534	126615	95393.2	143034	170407	63614	156016	135397	57184.8	65937.9	27382	0.0456339	0.0375737	0.625465	0.586274	2.45254	2.12841	SSGDESEPGSPFSDVR	[1] Phospho (S)| [2] Phospho (S)| [6] Phospho (S)| [10] Phospho (S)	([S/T])P, ([S/T])XXG, ([S/T])X[D/E][D/E], PX([S/T])P, ([S/T])[D/E], ([S/T])X[D/E], ([S/T])XX[D/E]	MAPK, CMGC, CK2
up in CK2-OX21	up in TBB	564	73.3	40.6737	2	743.842	0.810435	Ot12g01280	308809928	XP_003082273.1	putative ABC transporter protein (ISS) [Ostreococcus tauri]	783515	369922	480502	195105	492109	648622	1.02328e+06	830442	498306	1.20475e+06	2.0246e+06	2.17847e+06	1.49285e+06	1.57762e+06	2.15121e+06	464230	841080	1.88495e+06	214655	282886	325863	0.0491118	0.0002738	0.115917	0.960158	1.81177	4.06038	TLASSGDEVTTAVR	[5] Phospho (S)	([S/T])X[D/E][D/E]	CK2
up in CK2-OX21	up in TBB	1262, 6894	28.71, 28.63	50.7816	2, 2	479.718	0.269673	Ot10g03060	308808858	XP_003081739.1	Thioredoxin/protein disulfide isomerase (ISS) [Ostreococcus tauri]	329366	1898.78	31287.1	5218.16	245918	301141	382358	429457	192805	405460	346361	359923	270978	306354	423915	122738	342244	341506	153822	96479.4	57800.9	0.0492131	0.0460805	0.892495	0.897753	2.78842	2.78241	TPSFDKLA	[3] Phospho (S)	([S/T])F, ([S/T])X[D/E]	PDK1, CK2
up in CK2-OX21	no-change in TBB	17154, 12157	30.01, 83.48	35.1992	3, 2	840.345	0.074556	Ot10g01880	308808622	XP_003081621.1	DNA-directed RNA polymerase subunit E' (ISS) [Ostreococcus tauri]	18389.8	44119.9	23558.3	42643.9	23880.5	236532	494980	534576	266061	200340	13006.1	24925.8	16057	29918.1	26182.3	30518.5	346498	22017.9	11954.5	156001	7158.16	1.74353e-05	0.222534	0.99964	0.00982484	11.3537	1.38608	AAEKSEGASTDNDEEEGANVPYR	[10] Phospho (T)	([S/T])[D/E]X[D/E], ([S/T])XX[D/E]	CK2
up in CK2-OX21	no-change in TBB	5885, 3272, 8082	100.66, 59.86, 51.46	67.1979	2, 3, 2	1459.1	0.845744	Ot12g01390	308809950	XP_003082284.1	TBA_CHLVU Tubulin alpha chain (ISS) [Ostreococcus tauri]	342247	539053	733182	648318	385016	2.73336e+06	4.52242e+06	2.89643e+06	2.09538e+06	3.97085e+06	475001	488525	384765	483790	486278	529563	3.24369e+06	463672	167059	982795	44407.7	1.79282e-05	0.554032	0.998196	0.00018332	6.12521	1.14211	EDLAALEKDYEEVGASSAAEGFEDEY	[17] Phospho (S)	([S/T])XX[D/E]	CK2
up in CK2-OX21	no-change in TBB	5447	57.38	30.2294	2	884.329	1.98709	Ot03g05510	308802295	XP_003078461.1	unnamed protein product [Ostreococcus tauri]	123542	135442	150509	180429	112682	370568	440370	527115	306383	481741	164205	161901	173821	220155	259777	140521	425235	195972	26370.2	87914.6	42768.3	2.35888e-05	0.0291841	0.779515	0.000312985	3.02614	1.39461	AAASEGDSETSGIEQR	[4] Phospho (S),[10] Phospho (T)	[S/T]X([S/T]), ([S/T])[D/E]X[D/E], ([S/T])[D/E], ([S/T])XX[D/E]	CK1, CK2
up in CK2-OX21	no-change in TBB	21642, 3801	130.21, 52.78	71.4104	3, 3	1586.36	0.177394	Ot16g00240	308812334	XP_003083474.1	putative C2H2 zinc-finger protein (ISS) [Ostreococcus tauri]	599629	539838	475263	391884	889681	1.78345e+06	1.59209e+06	1.90519e+06	2.22715e+06	2.08358e+06	696870	895096	784018	737148	900409	579259	1.91829e+06	802708	189905	248733	92100.6	3.47316e-05	0.039105	0.919236	0.00117704	3.31163	1.38575	GIEGNPLLNADEGVGMDTEASAEEDAATLETLGNEEGTAEKLDER	[16] Oxidation (M),[21] Phospho (S)	([S/T])X[D/E][D/E], ([S/T])X[D/E], ([S/T])XX[D/E]	CK2
up in CK2-OX21	no-change in TBB	19155	29.69	47.0978	3	839.014	0.59216	Ot01g03680	308799295	XP_003074428.1	putative transitional endoplasmic reticulum ATPase (ISS) [Ostreococcus tauri]	31557.9	34646.7	32214.6	21516.7	40054.4	173977	219709	188952	85941.1	239465	39068.1	26247	26993.7	34707.8	44775.4	31998.1	181609	34358.4	6745.7	59294.8	7919.16	3.86441e-05	0.646286	0.994947	0.000108894	5.67563	1.07376	AAAMNPDAMTDETADDPVPEITK	[4] Oxidation (M),[9] Oxidation (M),[10] Phospho (T)	([S/T])[D/E], ([S/T])X[D/E]	CK2
up in CK2-OX21	no-change in TBB	12952	35.85	53.9932	3	862.667	0.512638	Ot05g04030	308804375	XP_003079500.1	pentatricopeptide (ISS) [Ostreococcus tauri]	12206.6	26169.9	30347.4	7628.69	8472.99	167901	257592	248244	99080.1	187143	15300.7	10146.2	8840.45	12023.5	11463.5	16965.1	191992	11554.8	10556.3	64622.5	2429.58	6.26301e-05	0.446712	0.999128	0.0173501	11.3169	1.46823	ARDGGGSSEDDDGFGAMVTPEALR	[7] Phospho (S),[8] Phospho (S),[17] Oxidation (M)	([S/T])[D/E][D/E][D/E], ([S/T])X[D/E][D/E], ([S/T])[D/E]X[D/E], ([S/T])[D/E], ([S/T])X[D/E], ([S/T])XX[D/E]	CK2
up in CK2-OX21	no-change in TBB	13165	22.36	46.6369	3	865.669	0.464776	Ot01g03680	308799295	XP_003074428.1	putative transitional endoplasmic reticulum ATPase (ISS) [Ostreococcus tauri]	35860.6	39324.5	59732.4	34290.2	27756.1	318366	512910	322704	114354	279514	39559.4	27311.9	25245.7	29834.3	35638.1	39392.8	309570	31517.9	12120.5	141959	5947.83	9.12881e-05	0.215323	0.996454	0.000377152	7.85854	1.24985	AAAMNPDAMTDETADDPVPEITK	[4] Oxidation (M),[9] Oxidation (M),[10] Phospho (T),[13] Phospho (T)	([S/T])X[D/E][D/E], ([S/T])[D/E], ([S/T])X[D/E], ([S/T])XX[D/E]	CK2
up in CK2-OX21	no-change in TBB	15734	74.69	31.4552	2	878.848	0.731082	Ot03g00890	308801375	XP_003078001.1	unnamed protein product [Ostreococcus tauri]	45226.7	31814.5	27894.4	39787.2	42297.9	73647.3	112733	116727	61492.3	98173.7	35289.7	29208	29846.9	41127.9	35508.8	37404.1	92554.5	34196.2	7288.67	24214.6	4867.37	0.000415892	0.482708	0.252677	1.68786e-05	2.47445	1.09381	TTPGAIDTDEDEEQR	[8] Phospho (T)	([S/T])[D/E][D/E][D/E], ([S/T])X[D/E][D/E], ([S/T])[D/E]X[D/E], ([S/T])[D/E], ([S/T])X[D/E], ([S/T])XX[D/E]	CK2
up in CK2-OX21	no-change in TBB	2546	48.62	53.2781	3	889.04	0.461478	Ot07g04160	308806421	XP_003080522.1	chromatin-remodelling complex ATPase ISWI2 (ISS) [Ostreococcus tauri]	788135	904694	1.18882e+06	1.26085e+06	1.00624e+06	1.46123e+06	1.846e+06	1.75214e+06	1.63697e+06	1.75468e+06	780326	1.00121e+06	679526	700098	775755	1.02975e+06	1.6902e+06	787384	195757	147925	127633	0.000714224	0.0437591	0.00042799	7.69911e-05	1.64137	1.30781	SHAAEESEDAELVEHAEDYQAVR	[7] Phospho (S)	([S/T])[D/E], ([S/T])X[D/E]	CK2
up in CK2-OX21	no-change in TBB	9226, 12588	27.4, 25.32	28.9354	3, 2	790.651	0.0731017	Ot16g01320	308812550	XP_003083582.1	OJ1695_H09.29 gene product (ISS) [Ostreococcus tauri]	173565	167966	118681	173323	214329	288288	446030	395558	250306	332843	116252	175975	135939	138770	140404	169573	342605	141468	34006.2	79160.2	21596.2	0.00112029	0.175084	0.0328682	4.97493e-05	2.0204	1.19867	DYSARNSGSEDGVNPSSPSKR	[7] Phospho (S),[9] Phospho (S)	[S/T]X([S/T]), ([S/T])XXG, ([S/T])[D/E], ([S/T])X[D/E], ([S/T])XX[D/E]	CK1, CK2
up in CK2-OX21	no-change in TBB	6759	59.01	39.9973	2	856.798	0.127541	Ot17g01100	308813127	XP_003083870.1	putative 6-phosphogluconolactonase (ISS) [Ostreococcus tauri]	59059	66437.5	53630.2	5186.97	36771.5	391627	452529	482637	206437	304016	39045.7	36730.6	29429.5	22354.4	39068.8	44217	367449	33325.8	24399.9	112960	7294.61	0.00148108	0.972946	0.987016	0.0389769	8.31013	1.32681	LSAYENMDLDEDSD	[7] Oxidation (M),[13] Phospho (S)	([S/T])[D/E]	CK2
up in CK2-OX21	no-change in TBB	3416	39.5	48.5939	3	1015.36	2.20826	Ot20g00940	308814340	XP_003084475.1	OJ1458_B07.103 gene product (ISS) [Ostreococcus tauri]	322315	408552	293986	370660	338334	983458	1.06723e+06	950623	404217	963412	465727	478740	413366	541525	491857	346769	873787	478243	44280.6	266401	46249	0.00167253	0.00192752	0.2659	6.49876e-06	2.51979	1.37914	MENGEGMDEDDEGEDEGSDAAENFAIR	[1] Oxidation (M),[7] Oxidation (M),[18] Phospho (S)	([S/T])[D/E]	CK2
up in CK2-OX21	no-change in TBB	15775	56.75	54.6893	2	1047.45	2.21717	Ot01g02720	308799105	XP_003074333.1	Thioredoxin-like protein (ISS) [Ostreococcus tauri]	13662.6	52481.2	19375.8	25425.3	49760.8	90458.8	260909	200410	86993.8	117917	19848.9	49294.2	36339.3	43281.4	27727.9	32141.1	151338	35298.3	17844.4	76448.1	11797.2	0.00169452	0.58234	0.936905	0.0144547	4.70854	1.09823	VASLATDEEEFDSDSSLAK	[13] Phospho (S)
up in CK2-OX21	no-change in TBB	7756	36.24	19.2832	2	861.336	1.1317	Ot03g00830	308801363	XP_003077995.1	unnamed protein product [Ostreococcus tauri]	91793.7	59401.5	113155	60430.3	99789.9	172126	120338	186550	160860	177919	52000.8	67493.2	77015.6	78181.1	87655	84914.1	163558	72469.1	24065.1	25901.5	13487.2	0.00225115	0.408626	0.0349218	0.000331139	1.92616	1.17173	SSDDEKPAAAGEKEK	[1] Phospho (S),[2] Phospho (S)	([S/T])[D/E][D/E][D/E], ([S/T])X[D/E][D/E], ([S/T])[D/E]X[D/E], ([S/T])[D/E], ([S/T])X[D/E], ([S/T])XX[D/E]	CK2
up in CK2-OX21	no-change in TBB	31410	32.19	65.9001	3	774.351	1.53905	Ot07g00090	308805607	XP_003080115.1	putative nodule inception protein (ISS) [Ostreococcus tauri]	5076.82	4539.98	3470.95	7418.86	7422.69	18707	8242.78	20055	9866.07	16769.1	4229.48	8298.47	4400.52	5178.61	4393.18	5585.86	14728	5300.05	1771.98	5340.22	1716.32	0.00346879	0.82087	0.419028	0.000567828	2.63666	1.05393	GASWHGNDAALNAIEFDVPTR	[3] Phospho (S)	RXX([S/T]), ([S/T])XXG	CAMK
up in CK2-OX21	no-change in TBB	3887	21.05	35.9619	2	648.285	0.540998	Ot05g01070	308803783	XP_003079204.1	SEC14 cytosolic factor family protein / phosphoglyceride transfer family protein (ISS) [Ostreococcus tauri]	76491.2	46930.5	43218	18900.9	121155	228956	164651	217757	148075	179885	30140.5	74821.7	86039	77287.2	77301.8	61339.1	187865	69118	39193.4	34525	22202.6	0.00398181	0.536384	0.798916	0.0352785	3.06273	1.12682	SESELSAHSLR	[6] Phospho (S)| [9] Phospho (S)
up in CK2-OX21	no-change in TBB	2318	72.32	31.4843	2	951.88	0.0918105	Ot02g07550	308801154	XP_003075356.1	phosphatidylinositol-4-phosphate 5-kinase (ISS) [Ostreococcus tauri]	279701	192494	204789	249187	371822	373037	586608	823306	394881	593520	153148	204200	215568	265537	346796	259598	554270	237050	71787.6	182494	73204.9	0.00415	0.595816	0.10518	0.000531799	2.13511	1.09512	QDSSNAGAEESPSMLQR	[3] Phospho (S),[14] Oxidation (M)| [4] Phospho (S),[14] Oxidation (M)	RXX([S/T]), ([S/T])XXG	CAMK
up in CK2-OX21	no-change in TBB	2936, 4274, 20707	63.75, 66.71, 20.14	33.1148	3, 2, 3	780.327	0.478383	Ot08g02170	308806952	XP_003080787.1	unnamed protein product [Ostreococcus tauri]	432717	447769	317603	275474	424147	671982	757207	699746	438399	717761	382189	569728	457058	452882	409798	379542	657019	454331	77683.2	126067	71612.7	0.00416167	0.150093	0.00583006	6.58727e-05	1.73108	1.19705	QRDEGEAPISDSEEDPGATQK	[10] Phospho (S)	([S/T])[D/E]X[D/E], ([S/T])[D/E], ([S/T])XX[D/E]	CK2
up in CK2-OX21	no-change in TBB	3866, 20660	42.59, 29.44	19.5273	2, 2	878.317	0.962691	Ot10g01000	308808444	XP_003081532.1	unnamed protein product [Ostreococcus tauri]	281634	268805	195717	325838	434821	600159	1.41829e+06	786379	421720	773481	270810	293683	464524	421300	548330	301363	800006	399730	88063.1	376232	116846	0.00446874	0.173316	0.386117	0.00249422	2.65462	1.32641	MSPSTSGANTPEGSTR	[1] Oxidation (M),[6] Phospho (S),[10] Phospho (T)	([S/T])X[D/E]	CK2
up in CK2-OX21	no-change in TBB	1133, 1828	100.15, 32.81	30.4134	2, 3	869.862	0.0598206	Ot17g00370	308812981	XP_003083797.1	unnamed protein product [Ostreococcus tauri]	972088	1.05407e+06	1.15252e+06	1.00675e+06	650939	1.32379e+06	2.5623e+06	2.50606e+06	1.28863e+06	2.13075e+06	875548	1.072e+06	1.02543e+06	1.11143e+06	1.22569e+06	967274	1.96231e+06	1.06202e+06	189407	621607	127907	0.00550319	0.37862	0.0581053	2.37494e-05	2.0287	1.09795	KPVVDDSDEDESAPR	[7] Phospho (S)	([S/T])[D/E][D/E][D/E], ([S/T])X[D/E][D/E], ([S/T])[D/E]X[D/E], ([S/T])[D/E], ([S/T])X[D/E], ([S/T])XX[D/E]	CK2
up in CK2-OX21	no-change in TBB	3402, 3136, 4867, 29922	29.97, 28.16, 84.55, 33.77	48.3711	3, 4, 2, 2	1187.5	2.10141	Ot12g02380	308810150	XP_003082384.1	Zcwcc3-prov protein (ISS) [Ostreococcus tauri]	2.33564e+06	2.9048e+06	2.12303e+06	1.69075e+06	2.15578e+06	3.41304e+06	3.91414e+06	4.76627e+06	2.5496e+06	4.10388e+06	1.82556e+06	2.99235e+06	2.80668e+06	2.4704e+06	2.87704e+06	2.242e+06	3.74939e+06	2.59441e+06	439756	827568	471648	0.00593187	0.277168	0.00352391	6.76789e-05	1.67234	1.15719	IEGAAEEEEESDEDEYEDVKSPASVVERPSR	[11] Phospho (S)	([S/T])[D/E][D/E][D/E], ([S/T])X[D/E][D/E], ([S/T])[D/E]X[D/E], ([S/T])[D/E], ([S/T])X[D/E], ([S/T])XX[D/E]	CK2
up in CK2-OX21	no-change in TBB	22079, 102695	35.17, 25.33	18.6856	2, 2	922.88	0.78287	Ot05g03640	308804297	XP_003079461.1	putative male sterility 1 protein (ISS) [Ostreococcus tauri]	28770.4	16024.6	13430.6	6340.2	37220	40138.9	209208	83782.9	60492.6	69597.9	23002.3	13779.9	14419.9	26938	18542.3	20357.2	92644	19336.5	12433.5	67058.3	5632.51	0.00619467	0.797316	0.879172	0.0133372	4.55093	1.05278	SANGTTTKASDEDENPK	[10] Phospho (S)	([S/T])[D/E][D/E][D/E], ([S/T])X[D/E][D/E], ([S/T])[D/E]X[D/E], ([S/T])[D/E], ([S/T])X[D/E], ([S/T])XX[D/E]	CK2
up in CK2-OX21	no-change in TBB	1407	66.35	48.3219	3	928.737	0.404809	Ot03g05510	308802295	XP_003078461.1	unnamed protein product [Ostreococcus tauri]	755200	1.12427e+06	832197	739822	801838	1.54302e+06	1.94553e+06	2.23031e+06	889059	1.60401e+06	726126	1.362e+06	923578	1.0435e+06	900181	850665	1.64239e+06	991077	157309	504084	236300	0.00713141	0.295044	0.0319019	7.63729e-05	1.93071	1.16506	AEEAALSSGAEADGEASEVEAINGDRR	[8] Phospho (S)	([S/T])XX[D/E]	CK2
up in CK2-OX21	no-change in TBB	5439	73.24	30.8095	2	926.373	0.191934	Ot01g02000	308798959	XP_003074259.1	unnamed protein product [Ostreococcus tauri]	75696.4	53549.4	77420.2	13914	46609.7	105114	202000	244033	101450	294514	59058	63023.7	59025.2	59298.7	74469	53437.9	189422	62974.9	25881.3	85193.5	6644.04	0.00849043	0.353607	0.790985	0.0310046	3.54471	1.17847	ADAPGPSSDADASAATDPR	[7] Phospho (S)| [8] Phospho (S)	([S/T])[D/E]X[D/E], ([S/T])[D/E], ([S/T])X[D/E]	CK2
up in CK2-OX21	no-change in TBB	952	51.83	28.9982	2	642.777	0.428818	Ot12g02380	308810150	XP_003082384.1	Zcwcc3-prov protein (ISS) [Ostreococcus tauri]	373782	484982	464304	413665	433006	718488	857987	969919	413769	990252	378769	642803	510651	570617	615166	433948	790083	543601	43469	236515	104818	0.0102672	0.0773325	0.0146757	3.44961e-05	1.82069	1.25269	TESPTGVSAEAR	[3] Phospho (S)	([S/T])P, [S/T]X([S/T]), ([S/T])XXG	CMGC, CK1
up in CK2-OX21	no-change in TBB	4024	67.75	55.9571	3	978.103	0.399317	Ot10g02800	308808806	XP_003081713.1	unnamed protein product [Ostreococcus tauri]	430013	274283	340588	263696	344966	391042	510816	509325	445297	683851	174785	343356	358192	383265	176611	330709	508066	287242	66777.1	110164	102821	0.0103584	0.380139	0.0010531	0.00168423	1.53629	1.15133	LREEADDVPNESEAEDAATLAAATAHR	[12] Phospho (S)	([S/T])[D/E]X[D/E], ([S/T])[D/E], ([S/T])XX[D/E]	CK2
up in CK2-OX21	no-change in TBB	6362, 41398, 3734	48.1, 24.03, 45.35	24.1841	2, 2, 2	719.304	0.123393	Ot01g04310	308799427	XP_003074494.1	unnamed protein product [Ostreococcus tauri]	172459	174034	157968	136237	176611	292756	712304	299982	195467	328436	169612	218087	252003	253593	235880	163462	365789	225835	16859.8	200088	34558.5	0.0110024	0.00717267	0.110129	2.86105e-05	2.23777	1.38158	RDPTTDDTPSPR	[10] Phospho (S)	[S/T]X([S/T])	CK1
up in CK2-OX21	no-change in TBB	7874	42.79	34.6958	3	711.3	1.71792	Ot06g02230	308805048	XP_003079836.1	Non-Canonical UBiquitin Conjugating Enzyme 1 (ISS) [Ostreococcus tauri]	151892	71616.6	57144.3	88606.9	89616.2	151602	307149	178997	136972	153001	101090	92503.2	53778.6	101035	67850.2	91775.3	185544	83251.3	36174.8	69643.6	21365.3	0.0110537	0.735317	0.111395	0.000966434	2.02173	1.10239	EESDDPPRPVTPPDDTER	[11] Phospho (T)	([S/T])P, RXX([S/T]), PX([S/T])P, ([S/T])XX[D/E]	MAPK, CMGC, CAMK, CK2
up in CK2-OX21	no-change in TBB	7981	36.14	31.4843	3	634.923	0.0267014	Ot02g07550	308801154	XP_003075356.1	phosphatidylinositol-4-phosphate 5-kinase (ISS) [Ostreococcus tauri]	27457.4	19943	25288.3	40832.9	45122.6	74868.2	107467	55068.9	48672.4	43384.6	23331.9	25647.7	13492.7	34161.8	24029.7	31728.9	65892.3	24132.8	10734.4	26121.5	7361.05	0.0122987	0.244173	0.123573	0.00463832	2.07673	1.31476	QDSSNAGAEESPSMLQR	[4] Phospho (S),[14] Oxidation (M)	([S/T])XXG
up in CK2-OX21	no-change in TBB	21198	68.33	29.7594	2	936.879	0.260158	Ot03g01260	308801449	XP_003078038.1	unnamed protein product [Ostreococcus tauri]	30520.1	37513.2	30527.1	5764.26	13978.7	56183.3	86812.7	100820	34422.6	97606.1	33679	10677.8	24066.3	23547.1	27798.3	23660.7	75169	23953.7	13229.8	28799.8	8452.67	0.013517	0.735577	0.74217	0.0317819	3.17696	1.01238	ADGSEGTTEPETTEGGVR	[4] Phospho (S)	([S/T])[D/E]	CK2
up in CK2-OX21	no-change in TBB	6902	33.08	35.7269	2	1085.96	4.68754	Ot06g00620	308804728	XP_003079676.1	unnamed protein product [Ostreococcus tauri]	148431	206301	134891	104989	221655	197567	393867	331810	221180	346637	83295.9	127388	175595	146557	157144	163253	298212	137996	49200.4	84686.3	35207.3	0.0139491	0.418937	0.0375103	0.00109777	1.82668	1.18303	TATTEADANEAAYGTPPASPR	[19] Phospho (S)	PX([S/T])P	MAPK
up in CK2-OX21	no-change in TBB	8522, 4535, 4535	42.27, 91.77, 85.83	36.037	3, 2, 2	781.333	2.03088	Ot03g04690	308802131	XP_003078379.1	Microtubule-binding protein involved in cell cycle control (ISS) [Ostreococcus tauri]	392519	316737	448994	395405	330205	632810	634748	735619	359443	588138	437590	606962	502101	541585	561775	376772	590152	530003	53814.2	139821	64002	0.0145412	0.00367589	0.00166668	2.74741e-05	1.56634	1.40669	IRAEVATGNNDISDSEDGEGGR	[15] Phospho (S)	[S/T]X([S/T]), ([S/T])XXG, ([S/T])X[D/E]	CK1, CK2
up in CK2-OX21	no-change in TBB	2878	21.02	49.1964	2	942.965	0.212694	Ot12g01310	308809934	XP_003082276.1	protein kinase family protein (ISS) [Ostreococcus tauri]	450998	547798	443549	455900	446769	585615	801933	989012	475191	859574	282634	549067	415282	445782	407221	469003	742265	419997	44291.2	208611	95365	0.0155493	0.292342	0.00173983	3.16025e-05	1.58264	1.11668	SVPLAPSLPSDPPSRER	[14] Phospho (S)	([S/T])X[D/E]	CK2
up in CK2-OX21	no-change in TBB	2720	40.36	32.5616	3	778.687	0.21515	Ot09g02100	308807779	XP_003081200.1	ACA11_ARATH Potential calcium-transporting ATPase 11, plasma membrane-type (ISS) [Ostreococcus tauri]	651467	941931	724457	837744	1.69365e+06	1.16956e+06	1.60032e+06	1.85424e+06	2.01032e+06	1.56218e+06	595759	1.32092e+06	779095	1.05897e+06	886995	969850	1.63932e+06	928346	419437	320929	276484	0.0175164	0.934545	0.0272273	0.000910762	1.69028	1.04471	HAADNATSVSVGASSPDRPASTR	[14] Phospho (S)| [15] Phospho (S)| [21] Phospho (S)| [22] Phospho (T)	([S/T])P, RXX([S/T]), ([S/T])XXG, ([S/T])X[D/E], ([S/T])XX[D/E]	CMGC, CAMK, CK2
up in CK2-OX21	no-change in TBB	5678, 11339, 3802	50.69, 21.5, 29.85	62.6407	2, 3, 3	1399.97	0.494833	Ot16g01220	308812530	XP_003083572.1	enhancer of polycomb-like protein (ISS) [Ostreococcus tauri]	829387	643124	470039	617755	851971	975894	1.21466e+06	1.58116e+06	713465	1.52858e+06	831460	988855	779500	950527	1.14993e+06	682455	1.20275e+06	940054	159043	367546	145007	0.0176467	0.0316725	0.0197799	0.000418726	1.76239	1.37746	EAFSVDSDEDMDSDDDGNPFMIR	[7] Phospho (S),[11] Oxidation (M),[13] Phospho (S),[21] Oxidation (M)	([S/T])[D/E][D/E][D/E], ([S/T])X[D/E][D/E], ([S/T])[D/E]X[D/E], ([S/T])[D/E], ([S/T])XX[D/E]	CK2
up in CK2-OX21	no-change in TBB	9201	67.97	31.8333	2	1112.89	0.156823	Ot07g00390	308805667	XP_003080145.1	putative DNA helicase (ISS) [Ostreococcus tauri]	170719	72158.7	129043	150069	152459	143974	390926	392826	202231	274723	112330	86515.7	89994.2	157981	131499	134890	280936	115664	38053.3	111365	29837.8	0.0214233	0.486808	0.132346	0.000971493	2.08271	1.16622	VLAPSDDEDADDGSDAETSR	[5] Phospho (S),[14] Phospho (S)	([S/T])[D/E][D/E][D/E], ([S/T])X[D/E][D/E], ([S/T])[D/E]X[D/E], ([S/T])[D/E], ([S/T])X[D/E], ([S/T])XX[D/E]	CK2
up in CK2-OX21	no-change in TBB	7944	61.69	51.0664	2	1113.48	1.34532	Ot18g02130	308813876	XP_003084244.1	unnamed protein product [Ostreococcus tauri]	154037	93094.6	240523	183244	156432	242464	316134	385270	181936	311535	111640	156717	256171	176052	302120	165466	287468	200540	53384.1	77666.7	77195.5	0.0230041	0.476131	0.0317492	0.00404338	1.73732	1.21197	SADNVSVSLAPNEDGSDALER	[1] Phospho (S)	([S/T])X[D/E]	CK2
up in CK2-OX21	no-change in TBB	19723	29.41	32.8646	2	828.281	0.0201947	Ot03g01850	308801567	XP_003078097.1	AAA+-type ATPase (ISS) [Ostreococcus tauri]	2191.54	909.766	707.688	1168.81	940.438	86688.2	215347	93673.9	1239.12	2421.7	1135.99	990.571	829.531	618.606	1209.08	1183.65	79874	956.756	586.681	87710	238.467	0.0231898	0.500914	0.950717	0.0029757	67.4812	1.23715	AIAMQNSDASDELD	[4] Oxidation (M),[7] Phospho (S),[10] Phospho (S)	([S/T])[D/E], ([S/T])X[D/E]	CK2
up in CK2-OX21	no-change in TBB	571, 235	51.77, 37.87	29.7825	2, 2	541.747	0.195312	Ot01g02410	308799041	XP_003074301.1	SL-TPS/P (ISS) [Ostreococcus tauri]	380677	399339	450574	290745	330151	413293	869165	629723	415383	735295	290165	424895	332712	438345	431108	370297	612572	383445	61919.1	199869	67599.6	0.0235393	0.778014	0.00688906	1.33388e-05	1.65427	1.03551	SVDASASPIR	[1] Phospho (S)| [5] Phospho (S)| [7] Phospho (S)	([S/T])P, RXX([S/T]), [S/T]X([S/T]), ([S/T])X[D/E]	CMGC, CAMK, CK1, CK2
up in CK2-OX21	no-change in TBB	517, 370, 1446	49.41, 25.34, 33.28	33.9744	2, 2, 2	593.279	0.420489	Ot14g00340	308811034	XP_003082825.1	putative trehalose-phosphatase (ISS) [Ostreococcus tauri]	1.41769e+06	679108	585129	537184	1.00069e+06	1.63727e+06	2.12005e+06	2.14714e+06	1.53423e+06	798357	1.04485e+06	1.03192e+06	557171	346825	386015	843961	1.64741e+06	673358	368109	549300	342515	0.0285949	0.39768	0.123823	0.0191717	1.952	1.25336	RSDSIGTIEK	[4] Phospho (S)	RXX([S/T]), [S/T]X([S/T]), R[S/T]X([S/T])	CAMK, CK1
up in CK2-OX21	no-change in TBB	2344, 7119	99.28, 22.83	30.0625	2, 3	993.918	0.269485	Ot07g00480	308805685	XP_003080154.1	unnamed protein product [Ostreococcus tauri]	420987	368808	341827	385873	347335	468093	777683	735507	336292	863594	466730	525073	435613	571615	656244	372966	636234	531055	32080.1	223490	87464.6	0.0306635	0.00292412	0.010623	2.21054e-05	1.70588	1.42387	VVGPSSSDDEPTTSSGTQR	[7] Phospho (S)	([S/T])[D/E][D/E][D/E], [S/T]X([S/T]), ([S/T])[D/E]X[D/E], ([S/T])[D/E]	CK1, CK2
up in CK2-OX21	no-change in TBB	7692	44.06	22.0672	2	643.772	0.489136	Ot04g01860	308802782	XP_003078704.1	RNA recognition motif (ISS) [Ostreococcus tauri]	47854.6	26470.9	47246.3	91268	40923.3	94289.6	139730	131639	91511.7	49355.1	57429.1	30977.5	26681.1	35570.5	34679	50752.6	101305	37067.4	24230.2	36195.9	11911.2	0.0306817	0.290569	0.159395	0.00742333	1.99606	1.3692	TRSDVEDASAR	[3] Phospho (S)	[S/T]X([S/T]), ([S/T])[D/E]X[D/E], ([S/T])[D/E]	CK1, CK2
up in CK2-OX21	no-change in TBB	19520, 40241	70.06, 62.1	26.663	2, 2	882.811	0.248492	Ot11g00870	308809159	XP_003081889.1	FOG: RCC1 domain (ISS) [Ostreococcus tauri]	10681.3	2899.22	4616.99	3199.44	1385.77	128900	1348.86	109674	45551.7	136765	7264.41	4693.89	5594.47	3903.35	1918.92	4556.54	84447.9	4675.01	3611.05	58668.1	1983.82	0.03225	0.696404	0.916717	0.0353173	18.5333	1.026	SDEGDAVDAMDTDEAK	[10] Oxidation (M),[12] Phospho (T)	([S/T])[D/E], ([S/T])X[D/E]	CK2
up in CK2-OX21	no-change in TBB	5693	56.22	75.8884	2	1014.96	0.395152	Ot04g02250	308802860	XP_003078743.1	ribonuclease PH (ISS) [Ostreococcus tauri]	343015	231754	165713	169007	185532	346083	679503	398523	196421	593313	230372	158237	182112	149448	140975	219004	442769	172229	74164.3	194100	35951.1	0.0347794	0.21721	0.108948	0.000639931	2.02173	1.27159	SFSYGDWDPIVPVVDPR	[1] Phospho (S)| [3] Phospho (S)	RXX([S/T]), [S/T]X([S/T]), R[S/T]X([S/T]), ([S/T])F, ([S/T])XX[D/E]	PDK1, CAMK, CK1, CK2
up in CK2-OX21	no-change in TBB	2017, 2017	85.68, 84.56	30.7843	2, 2	844.343	1.11222	Ot03g05510	308802295	XP_003078461.1	unnamed protein product [Ostreococcus tauri]	314206	436011	510626	1.07664e+06	300210	854146	994637	1.16873e+06	561384	1.25759e+06	362579	519950	702656	576085	877732	527539	967297	607800	319128	275300	194112	0.0351847	0.451126	0.140853	0.0106587	1.8336	1.15214	AAASEGDSETSGIEQR	[4] Phospho (S)| [8] Phospho (S)| [8] Phospho (S)| [10] Phospho (T)	[S/T]X([S/T]), ([S/T])[D/E]X[D/E], ([S/T])[D/E], ([S/T])XX[D/E]	CK1, CK2
up in CK2-OX21	no-change in TBB	1795, 3210	40.36, 37.15	41.5308	2, 3	785.871	0.238597	Ot04g01550	308802720	XP_003078673.1	Cactin (ISS) [Ostreococcus tauri]	468365	559350	738478	833078	640683	914864	1.00128e+06	1.22214e+06	600374	1.14271e+06	438642	729216	790615	968570	810234	647991	976274	747455	143720	241790	193903	0.0372591	0.457969	0.00293045	0.00041732	1.50662	1.1535	VKPEYAPSLSPMR	[10] Phospho (S),[12] Oxidation (M)	([S/T])P, [S/T]X([S/T])	CMGC, CK1
up in CK2-OX21	no-change in TBB	16784	48.69	40.5814	2	981.386	0.27852	Ot01g04000	308799359	XP_003074460.1	putative WD-40 repeat protein (ISS) [Ostreococcus tauri]	41177.2	18490.2	76921.1	52388.8	29555.5	100946	97608.5	101289	46098	70850.2	59264.9	94813.5	50185	58865.1	45751.2	43706.6	83358.3	61775.9	22478.3	24385.8	19348.1	0.0374206	0.159306	0.176412	0.0345169	1.90723	1.41342	LGVEEYDSDEQEESPR	[8] Phospho (S)	([S/T])[D/E], ([S/T])X[D/E]	CK2
up in CK2-OX21	no-change in TBB	1096, 752	67.37, 52.96	35.2516	2, 3	980.366	0.00533831	Ot07g00670	308805723	XP_003080173.1	unnamed protein product [Ostreococcus tauri]	1.09608e+06	816728	768722	736565	938461	1.06416e+06	1.90153e+06	1.30078e+06	841721	1.52941e+06	993198	1.01574e+06	796702	1.10439e+06	805719	871312	1.32752e+06	943150	147217	411192	136114	0.0385017	0.428968	0.002525	6.82253e-06	1.52359	1.08245	EDDGYVSDGEAETHAER	[7] Phospho (S)	([S/T])[D/E]X[D/E], ([S/T])[D/E], ([S/T])XX[D/E]	CK2
up in CK2-OX21	no-change in TBB	6416	82.31	62.0873	2	1067.98	0.482086	Ot04g03820	308803174	XP_003078900.1	CONSTANS-like protein (ISS) [Ostreococcus tauri]	288075	142300	144029	103878	316945	426043	274547	468107	216276	421871	204576	228112	205150	215234	223473	199045	361369	215309	96345.9	109346	10594.5	0.0394907	0.453333	0.110537	0.00268941	1.81551	1.08171	FLEANPTYGVFGSPSPESR	[13] Phospho (S)	([S/T])P	CMGC
up in CK2-OX21	no-change in TBB	12431, 3851	88.42, 40.32	52.8991	2, 3	1424.56	0.401704	Ot06g01290	308804860	XP_003079742.1	unnamed protein product [Ostreococcus tauri]	297628	417591	693524	157870	345598	526592	638880	752215	530360	785470	480538	447950	370446	406803	490726	382442	646703	439293	198110	120843	50539.6	0.0404764	0.350913	0.0880639	0.0076584	1.69098	1.14865	GIDDDSDVVADDDDMPVDFGNTPTAR	[6] Phospho (S),[15] Oxidation (M)	([S/T])[D/E]	CK2
up in CK2-OX21	no-change in TBB	1418, 2356	79.67, 64.56	41.96	2, 2	854.828	0.483514	Ot06g04490	308805500	XP_003080062.1	unnamed protein product [Ostreococcus tauri]	425893	334216	372617	369077	464537	546904	501168	1.09536e+06	425058	558744	410450	441356	269204	309985	481829	393268	625447	382565	51581.3	267880	89729.9	0.0437124	0.731089	0.00457323	2.96646e-05	1.59039	1.02798	YASEAEESEDELEK	[3] Phospho (S)| [8] Phospho (S)	([S/T])[D/E][D/E][D/E], RXX([S/T]), ([S/T])X[D/E][D/E], ([S/T])[D/E]X[D/E], ([S/T])[D/E], ([S/T])X[D/E], ([S/T])XX[D/E]	CAMK, CK2
up in CK2-OX21	no-change in TBB	3279, 15459	56.22, 43.26	32.5309	2, 2	600.767	0.17909	Ot02g07370	308801118	XP_003075340.1	unnamed protein product [Ostreococcus tauri]	106576	47169.5	48755	83066.8	130114	88618.5	242289	157544	111654	169624	60883	61097.1	43421.1	67847.7	45560.1	83136.3	153946	55761.8	36166.4	59412.7	10690.3	0.0450095	0.172408	0.106725	0.00865335	1.85172	1.49092	STNDLSTGVAR	[2] Phospho (T)	([S/T])X[D/E]	CK2
up in CK2-OX21	no-change in TBB	17406, 5355	46.05, 27.79	18.0509	2, 3	633.269	3.176	Ot09g03790	308808117	XP_003081369.1	MGC80627 protein (ISS) [Ostreococcus tauri]	40265.5	35667.5	50328.2	31661.3	37110.4	60612.9	180886	53181.8	46223.6	63796.6	43782.1	63739.2	41766.8	43987.9	36995.8	39006.6	80940.2	46054.4	7043.81	56285	10278.9	0.0458193	0.21544	0.0782037	5.49225e-05	2.07504	1.18068	ASNSQDSLHAR	[4] Phospho (S)| [7] Phospho (S)	[S/T]X([S/T]), ([S/T])X[D/E]	CK1, CK2
up in CK2-OX21	no-change in TBB	487	35.92	42.1615	2	592.284	0.174667	Ot09g01190	308807597	XP_003081109.1	unnamed protein product [Ostreococcus tauri]	853488	1.0538e+06	956033	747815	920544	973281	1.70981e+06	1.92829e+06	874588	1.45799e+06	622990	826236	599561	825583	721650	906336	1.38879e+06	719204	114389	457153	107645	0.0478513	0.0300534	0.00301117	1.26438e-05	1.53231	1.26019	ELLASNSIEK	[7] Phospho (S)	[S/T]X([S/T]), ([S/T])X[D/E]	CK1, CK2
up in CK2-OX21	no-change in TBB	1437	22.65	32.9933	2	656.324	0.549077	Ot04g03630	308803136	XP_003078881.1	unnamed protein product [Ostreococcus tauri]	311643	217217	329710	395389	426641	288901	594165	579311	594620	532388	270999	358717	232911	443768	312635	336120	517877	323806	81371	130503	81830.7	0.0479337	0.828626	0.00669658	0.000170929	1.54075	1.03803	RVPSTTSGLASR	[4] Phospho (S)| [4] Phospho (S)	RXX([S/T]), LXRXX([S/T])	CAMK
up in CK2-OX21	no-change in TBB	1372	37.43	44.6477	2	600.281	0.159981	Ot15g02510	308812173	XP_003083394.1	unnamed protein product [Ostreococcus tauri]	228041	53514.4	75297.4	37817.7	181516	188778	309133	334746	114545	296409	127105	128422	101940	131264	142251	115237	248722	126196	84433.8	93435	14812.2	0.0490741	0.390791	0.43401	0.0443313	2.15835	1.0951	SLSSSDLSPVK	[3] Phospho (S)	RXX([S/T]), [S/T]X([S/T]), R[S/T]X([S/T]), LXRXX([S/T])	CAMK, CK1
up in CK2-OX21	down in TBB	10972	24.95	24.4529	2	624.243	1.42669	Ot03g00700	308801337	XP_003077982.1	COG2202: FOG: PAS/PAC domain (ISS) [Ostreococcus tauri]	42306	35424.4	47561.5	35906.5	35511.4	66020.9	67522	102404	45450.4	75735.3	15114.8	20686.3	29081.4	29205.5	28502.5	39342	71426.5	24518.1	5435.28	20599.6	6359.57	0.00411348	0.00848125	0.00859573	0.00399686	1.81553	1.60461	IPSANSMEMR	[3] Phospho (S),[7] Oxidation (M),[9] Oxidation (M)	RXX([S/T]), LXRXX([S/T])	CAMK
up in CK2-OX21	down in TBB	5906	23.25	31.6984	3	435.87	0.0427198	Ot07g00540	308805697	XP_003080160.1	unnamed protein product [Ostreococcus tauri]	19514.2	29731.5	40381.5	36372.2	31641.5	46091.1	77002.7	63913.8	46327.8	45293.7	20853.1	24794.2	9528.74	11352.8	23091.2	31528.2	55725.8	17924	7896.54	14227.9	7002.52	0.00832722	0.0311912	0.0162994	0.0653533	1.76749	1.75899	QESIDGARPPR	[3] Phospho (S)	RXX([S/T]), ([S/T])X[D/E]	CAMK, CK2
up in CK2-OX21	down in TBB	4224	36.83	45.3475	3	798.699	0.11533	Ot05g03420	308804253	XP_003079439.1	heavy meromyosin-like (ISS) [Ostreococcus tauri]	104635	106845	142572	127706	113501	125918	282465	345176	173973	248980	99959.1	65909.8	33888.4	45844	49453.4	119052	235302	59010.9	15935.8	86904.8	25594	0.0105712	0.00404885	0.0420588	0.127002	1.97647	2.01745	VLNQLAGTQEDLSDEDDAKPR	[13] Phospho (S)| [8] Phospho (T)	([S/T])[D/E][D/E][D/E], ([S/T])X[D/E][D/E], ([S/T])[D/E]X[D/E], ([S/T])[D/E], ([S/T])X[D/E], ([S/T])XX[D/E]	CK2
up in CK2-OX21	down in TBB	8238	31.96	34.4448	2	531.783	0.0851218	Ot07g00970	308805783	XP_003080203.1	histone deacetylase HDA110 isoform 2 (ISS) [Ostreococcus tauri]	22692.4	15298.3	10752.1	16512.6	18687.3	20561.1	55505.8	25679.6	22950.1	35073.7	9008.94	9383.28	5537.72	12919.6	9073.92	16788.6	31954.1	9184.69	4393.09	14271.1	2614.04	0.0240962	0.0105491	0.0530975	0.0327409	1.90332	1.82788	AVTPTPAVVK	[3] Phospho (T)	([S/T])P, RXX([S/T])	CMGC, CAMK
up in CK2-OX21		10198, 19460	87.85, 31.61	40.918	2, 3	1217.47	0.254751	Ot14g00860	308811138	XP_003082877.1	Serine/threonine specific protein phosphatase PP1, catalytic subunit (ISS) [Ostreococcus tauri]	28570.8	92315.8	11838	65420.7	83729.6	453970	377091	714275	396914	629458	37510.4	49099.9	84542.5	64252.7	69400.3	56375	514342	60961.2	34923	149580	18226.1	0.000358783	0.517826	0.995747	0.0602441	9.12358	1.08135	GENGEVVSVDSDDEDEEMAGVR	[11] Phospho (S),[18] Oxidation (M)	([S/T])[D/E][D/E][D/E], ([S/T])X[D/E][D/E], ([S/T])[D/E]X[D/E], ([S/T])[D/E], ([S/T])XX[D/E]	CK2
up in CK2-OX21		13281	72.92	55.1413	2	1014.99	0.687497	Ot17g00680	308813043	XP_003083828.1	Myosin class II heavy chain (ISS) [Ostreococcus tauri]	37517	3645.55	5328.85	14275.1	32658.8	130313	214274	226663	120349	164166	19516.1	46907.8	28537.1	29314.2	39169.3	18685	171153	32688.9	15603.9	48058.8	10563.2	0.000747204	0.106019	0.993875	0.419015	9.15989	1.74947	LKAEASSTSDAEAEIVSLK	[9] Phospho (S)	([S/T])[D/E]X[D/E], ([S/T])[D/E]	CK2
up in CK2-OX21		3585, 2908, 2950	23.51, 23.26, 21.57	14.9776	2, 2, 2	552.225	0.979571	Ot08g01940	308806906	XP_003080764.1	unnamed protein product [Ostreococcus tauri]	1187.4	39287.1	1749.51	321.352	1267.9	64762	777552	512509	75246.3	479183	1063.14	130901	39.607	2415.8	9.26132	8762.65	381850	26885.7	17071.5	307277	58154.4	0.000997372	0.562769	0.998012	0.524771	43.577	3.06821	LKSMEEDR	[3] Phospho (S),[4] Oxidation (M)	([S/T])X[D/E][D/E], ([S/T])X[D/E], ([S/T])XX[D/E], LXRXX([S/T])	CAMK, CK2
up in CK2-OX21		47604	26.07	46.2884	2	570.224	0.110893	Ot01g01990	308798957	XP_003074258.1	Predicted inosine-uridine preferring nucleoside hydrolase (ISS) [Ostreococcus tauri]	0	0	0	0	645.807	17719.6	1357.03	8152.11	1658.66	1620.51	0	1108.02	0	0	331.72	129.161	6101.59	287.948	288.814	7097.79	480.411	0.00124	0.551019	0.99853	0.569252	47.24	2.22937	AQVEWPGSGE	[8] Phospho (S)	([S/T])X[D/E]	CK2
up in CK2-OX21		10617, 4386	79.35, 50.84	41.423	2, 3	1126.44	0.0983258	Ot03g01440	308801485	XP_003078056.1	AAA+-type ATPase (ISS) [Ostreococcus tauri]	83061	22115.4	247256	60653.6	96084.1	556491	650312	781030	293202	577066	68825.4	123531	91771.8	115441	167304	101834	571620	113375	85999.9	178759	36969.9	0.00167695	0.42804	0.973583	0.0780933	5.61325	1.11333	AHEDDMSDAANADEPVALER	[6] Oxidation (M),[7] Phospho (S)	([S/T])[D/E]	CK2
up in CK2-OX21		15419	31.19	49.6287	3	731.993	0.480925	Ot14g01850	308811336	XP_003082976.1	DNA polymerase epsilon, subunit C (ISS) [Ostreococcus tauri]	38992.6	11884.6	6489.31	4102.81	34360.6	98024.6	117248	127128	83024.2	119904	25621.6	29667.7	12942	30459.4	20249.3	19166	109066	23788	16314	18102	7290.37	0.00171493	0.292896	0.978644	0.175711	5.69058	1.24116	GAGDASGDGDKDPSDITLPVAR	[6] Phospho (S)	([S/T])XXG
up in CK2-OX21		3617, 10849	41.1, 27.02	19.7302	2, 2	401.666	0.0870408	Ot11g02370	308809459	XP_003082039.1	unnamed protein product [Ostreococcus tauri]	554.797	141.611	191.726	223.023	660.747	72446.9	1126.47	30235.7	5594.96	83881.4	3097.28	15208.4	160.135	432.146	0.432829	354.381	38657.1	3779.68	236.119	37945.9	6512.89	0.00182307	0.989961	0.995539	0.292345	109.083	10.6656	FGAASGGR	[5] Phospho (S)
up in CK2-OX21		16783	65.39	31.4154	2	974.39	0.105015	Ot06g04320	308805466	XP_003080045.1	initiation factor 3g (ISS) [Ostreococcus tauri]	19255	10512.6	4764.54	1065.04	10205.4	211502	24287.1	283300	128227	81070.5	4771.21	8945.42	16953.9	16827.7	23342.2	9160.51	145677	14168.1	6886.22	103062	7324.2	0.00261352	0.283434	0.988119	0.285005	15.9027	1.54665	IAAANGGSSDASDLPANEK	[9] Phospho (S),[12] Phospho (S)| [9] Phospho (S),[12] Phospho (S)	([S/T])[D/E]	CK2
up in CK2-OX21		3299	71.95	34.549	2	692.79	1.53089	Ot13g00690	308810463	XP_003082540.1	unnamed protein product [Ostreococcus tauri]	102206	48252.1	19028.6	45642.9	131041	274152	251784	328987	175139	302864	99947.2	134638	96991.7	198412	119710	69234.1	266585	129940	45892.9	58840.8	41231.8	0.00263401	0.0585781	0.913438	0.300897	3.85049	1.87682	GGGSDGDDATVVVR	[4] Phospho (S)	([S/T])[D/E]X[D/E], ([S/T])[D/E], ([S/T])XX[D/E]	CK2
up in CK2-OX21		28009	36.04	16.4753	2	564.714	0.652555	Ot12g03070	308810288	XP_003082453.1	sodium/sulfate symporter (ISS) [Ostreococcus tauri]	9055.97	9699.05	2006.47	2090.83	1027.89	43596.8	66337.4	19286.1	13814.8	55032.5	24630.2	42207.1	150.689	398.062	116.707	4776.04	39613.5	13500.6	4227.39	22619.4	19215.6	0.00264397	0.574748	0.979912	0.440298	8.29421	2.82672	TSTDADDAPR	[2] Phospho (S)| [1] Phospho (T)	([S/T])X[D/E], ([S/T])XX[D/E]	CK2
up in CK2-OX21		4185, 35907	63.98, 55.66	45.0262	2, 2	894.383	0.110407	Ot15g02590	308812189	XP_003083402.1	unnamed protein product [Ostreococcus tauri]	193716	47768.1	75838	48655.6	237873	424975	418384	655961	306595	561751	194174	241722	137861	188343	188785	120770	473533	190177	88858	136318	36793.9	0.00268862	0.0941567	0.919052	0.187262	3.92094	1.5747	AFGTPAISASAEGGGSDRG	[16] Phospho (S)	([S/T])[D/E]	CK2
up in CK2-OX21		28637	34.14	17.6046	2	609.255	0.896288	Ot05g02520	308804073	XP_003079349.1	Myosin class II heavy chain (ISS) [Ostreococcus tauri]	514.62	1213.33	960.051	4266.17	930.2	52191.9	60440.1	10059	2993.35	46748.3	225.557	9522.65	819.864	140.475	193.754	1576.87	34486.5	2180.46	1524.1	26105.3	4113.67	0.00291217	0.385501	0.98765	0.401645	21.8702	1.38277	DLSSKSESER	[6] Phospho (S)	[S/T]X([S/T]), ([S/T])[D/E]X[D/E], ([S/T])[D/E]	CK1, CK2
up in CK2-OX21		18408	27.01	32.3592	2	839.834	0.19032	Ot06g04640	308805530	XP_003080077.1	aberrant pollen transmission 1 (ISS) [Ostreococcus tauri]	31789.7	12087.5	5813.6	21027.5	17435.3	48229.2	51312.4	46485.4	34322.4	70859.5	91729.4	86083.3	5287.92	53187.5	75175.5	17630.7	50241.8	62292.7	9777.86	13208.2	35110.3	0.00544381	0.119528	0.697777	0.540146	2.84967	3.53319	AESDAKDSDLGVSPK	[3] Phospho (S),[8] Phospho (S)	RXX([S/T]), ([S/T])XXG, ([S/T])[D/E], LXRXX([S/T])	CAMK, CK2
up in CK2-OX21		12898, 12898	31.49, 31.23	43.1594	2, 2	769.844	1.6717	Ot09g01190	308807597	XP_003081109.1	unnamed protein product [Ostreococcus tauri]	21075.2	33372.5	27426.8	6146.62	61053.4	60960.5	113033	128627	109904	168417	5130.03	8067.82	24860.6	92618.4	27568.3	29814.9	116188	31649	20191.4	38672.2	35494.1	0.00575013	0.757314	0.887947	0.121971	3.89699	1.06152	GSYSAPYIHNPPR	[4] Phospho (S)	[S/T]X([S/T])	CK1
up in CK2-OX21		15806	26.6	13.4975	2	587.731	0.831281	Ot17g01400	308813187	XP_003083900.1	hydrolase, alpha/beta fold family protein (ISS) [Ostreococcus tauri]	1472.5	108468	3101.8	2326.36	11406.7	327541	675724	76877.4	52924.6	376945	141.242	22739.1	1931.79	14763.6	88.2783	25355	302003	7932.79	46632.1	254292	10297.4	0.00588348	0.316634	0.984891	0.630796	11.9109	3.19623	SMHSSSSSLR	[2] Oxidation (M),[7] Phospho (S)
up in CK2-OX21		3238	61.86	33.1923	2	897.33	0.0560985	Ot17g00090	308812925	XP_003083769.1	putative syntaxin-related protein Nt-syr1 (ISS) [Ostreococcus tauri]	228330	34031.6	170639	180615	197908	467300	590390	645447	346524	613788	221485	231560	221844	262675	279262	162305	532690	243365	74976.2	124051	26185.1	0.0067816	0.143668	0.805753	0.131389	3.28203	1.49943	DTAGSSGEDDGASELMR	[5] Phospho (S),[16] Oxidation (M)| [6] Phospho (S),[16] Oxidation (M)	([S/T])X[D/E][D/E], ([S/T])X[D/E], ([S/T])XX[D/E]	CK2
up in CK2-OX21		20243, 94864	46.94, 37.46	17.167	2, 2	789.31	0.992376	Ot14g03080	308811578	XP_003083097.1	unnamed protein product [Ostreococcus tauri]	40018.9	25390.5	5884.53	41552.6	34179.3	152999	108568	95474	54178.1	133204	32649.6	54054.6	598.235	20803.6	3520.33	29405.2	108885	22325.3	14597.5	37783.3	22030.3	0.00759022	0.330519	0.84515	0.474351	3.70292	1.31712	ETSAENSPMASTTR	[7] Phospho (S),[9] Oxidation (M)	([S/T])P	CMGC
up in CK2-OX21		12752	31.05	55.0631	3	676.996	0.425743	Ot17g00680	308813043	XP_003083828.1	Myosin class II heavy chain (ISS) [Ostreococcus tauri]	14949.2	340.418	663.636	85.1671	16973.3	41316	48195.3	65978.6	42136.3	59980.3	16300.4	13582.2	4976.03	12363.3	9481.89	6602.35	51521.3	11340.8	8575.85	10998.4	4319.51	0.00924913	0.094575	0.98044	0.818586	7.80348	1.71768	LKAEASSTSDAEAEIVSLK	[9] Phospho (S)	([S/T])[D/E]X[D/E], ([S/T])[D/E]	CK2
up in CK2-OX21		16453	43.64	29.6143	2	793.825	0.467746	Ot10g00890	308808428	XP_003081524.1	unnamed protein product [Ostreococcus tauri]	42936.6	4004.17	7406.84	2312.31	16555.3	53560.5	68903.2	70036.1	29150.2	58531.8	22450.9	12929.7	15282.1	22901.1	21423	14643	56036.4	18997.3	16746.5	16558.8	4573.55	0.00984119	0.189535	0.916339	0.331155	3.82683	1.29736	RSSGTGGDDDVVDAR	[3] Phospho (S)	([S/T])XXG
up in CK2-OX21		2574	22.64	31.9637	2	468.719	0.0461179	Ot06g03680	308805342	XP_003079983.1	P-type ATPase (ISS) [Ostreococcus tauri]	81304	28923.2	2346.77	11590.9	62778.5	191584	190969	182429	129182	291180	62702.2	55157.3	110815	115522	147046	37388.7	197069	98248.5	33683.5	58624	38593.6	0.00987702	0.0587233	0.948536	0.751839	5.27081	2.62776	SLSIGHSR	[3] Phospho (S)| [7] Phospho (S)	[S/T]X([S/T]), ([S/T])X[D/E]	CK1, CK2
up in CK2-OX21		7509	38.52	16.5329	2	634.743	0.216265	Ot01g00990	308798757	XP_003074158.1	vacuolar H+-pyrophosphatase (ISS) [Ostreococcus tauri]	90152.2	5328.09	1233.45	54673.9	67040.6	415151	804849	311099	131653	571616	130389	312622	20424	88885.3	25443.8	43685.6	446874	115553	39047.5	256180	119307	0.00989063	0.207247	0.972677	0.635202	10.2293	2.6451	SASDYSQSTSR	[6] Phospho (S)| [10] Phospho (S)| [9] Phospho (T)	([S/T])XXG
up in CK2-OX21		26592	33.3	32.8259	2	937.314	0.444442	Ot17g00090	308812925	XP_003083769.1	putative syntaxin-related protein Nt-syr1 (ISS) [Ostreococcus tauri]	15529.4	1491.94	9322.98	619.09	9848.53	64191.9	121530	88592.3	98358.1	8621.71	15537.5	15396.4	12144.2	12289.9	8873.3	7362.39	76258.8	12848.2	6258.18	43041.8	2753.77	0.0109223	0.121528	0.961508	0.558735	10.3579	1.74512	DTAGSSGEDDGASELMR	[5] Phospho (S),[6] Phospho (S),[16] Oxidation (M)	([S/T])X[D/E][D/E], ([S/T])X[D/E], ([S/T])XX[D/E]	CK2
up in CK2-OX21		7494, 6809	37.79, 34.54	44.3101	3, 3	679.608	0.416043	Ot01g04650	308799495	XP_003074528.1	unnamed protein product [Ostreococcus tauri]	27671.2	9037.1	8442.81	6204.69	73129.3	86684.1	64987.9	97928.6	47599.5	100633	37449.1	49095.8	36552.3	48553.2	54529.5	24897	79566.5	45236	28309.6	22726.8	7878.99	0.0110494	0.0557687	0.870136	0.537064	3.19583	1.81692	TRETADSDEAEFEEATR	[1] Phospho (T)	([S/T])X[D/E]	CK2
up in CK2-OX21		17565, 11358, 7708, 28335, 47276, 21138, 31316	27.38, 34.34, 55.99, 35.75, 25.24, 26.39, 25.34	16.5119	3, 2, 2, 2, 2, 2, 2	522.893	0.648045	Ot01g05660	308799699	XP_003074630.1	DNA polymerase sigma (ISS) [Ostreococcus tauri]	115516	32047.6	107997	42711.1	19270	324458	145804	135383	129934	393573	63227.7	162514	12801.5	101921	14617.5	63508.4	225830	71016.4	44898.2	124143	63161.4	0.0112842	0.871497	0.803465	0.0933161	3.55592	1.11822	RTDSHGSVSEQQR	[4] Phospho (S)	RXX([S/T]), [S/T]X([S/T]), R[S/T]X([S/T]), LXRXX([S/T])	CAMK, CK1
up in CK2-OX21		9320	28.87	15.8853	2	467.689	0.243399	Ot13g02690	308810863	XP_003082740.1	adaptin family protein (ISS) [Ostreococcus tauri]	6547.39	150550	4949.22	1925.95	2976.33	162282	323083	103355	28524.6	208032	8010.18	52419.1	641.518	1191.88	260.943	33389.8	165055	12504.7	65518.8	110990	22538.8	0.0128486	0.370476	0.962488	0.551017	4.94328	2.67017	SLASSSMR	[4] Phospho (S),[7] Oxidation (M)| [6] Phospho (S),[7] Oxidation (M)	[S/T]X([S/T])	CK1
up in CK2-OX21		3232, 15376, 46517	58.03, 44.32, 25.76	33.3615	2, 2, 2	788.831	0.260519	Ot05g01070	308803783	XP_003079204.1	SEC14 cytosolic factor family protein / phosphoglyceride transfer family protein (ISS) [Ostreococcus tauri]	93697.8	10534	41813	90206.6	88734.9	158685	278316	252347	133974	262885	76746.3	83767.2	76548.1	91511.6	108901	64997.3	217241	87494.9	37170.1	65970	13450.1	0.0130489	0.240091	0.811068	0.155174	3.34231	1.34613	EMSPALTTSSTEAR	[2] Oxidation (M),[3] Phospho (S)| [2] Oxidation (M),[9] Phospho (S)| [2] Oxidation (M),[9] Phospho (S)| [2] Oxidation (M),[8] Phospho (T)| [2] Oxidation (M),[9] Phospho (S)	([S/T])P, RXX([S/T]), [S/T]X([S/T]), ([S/T])XX[D/E]	CMGC, CAMK, CK1, CK2
up in CK2-OX21		17521, 23442	49.08, 79.24	21.5815	2, 2	757.341	6.89064	Ot08g03600	308807238	XP_003080930.1	DEAD-box protein abstrakt (ISS) [Ostreococcus tauri]	6566.4	16555.4	4912.23	590.512	19179.4	90933.8	308258	56625.2	24014.3	29424.9	1939.1	22689.9	19784.6	10228.2	4610.94	9560.79	101851	11850.6	7944.87	118398	9134.03	0.0138765	0.635091	0.948772	0.224914	10.653	1.2395	VKASGDAASASDAGAR	[9] Phospho (S)	([S/T])XX[D/E]	CK2
up in CK2-OX21		10121, 28718, 10250, 12235	58.06, 46.67, 54.61, 57.17	55.1687	3, 3, 3, 3	732.294	0.537957	Ot06g01680	308804938	XP_003079781.1	kelch repeat-containing protein (ISS) [Ostreococcus tauri]	246.193	527.718	1290.42	1798.36	3041.43	33762.4	88138.4	8010.71	1124.85	86748.7	122.668	3848.24	166934	399055	191308	1380.82	43557	152253	1113.02	41871.8	164179	0.0139935	0.0852965	0.963852	0.891086	31.5442	110.263	RESDRDVDAFEEDFNDR	[3] Phospho (S)	RXX([S/T]), ([S/T])[D/E]X[D/E], ([S/T])[D/E], ([S/T])XX[D/E]	CAMK, CK2
up in CK2-OX21		5033, 8885, 35176	98.55, 79.41, 59.65	33.9555	2, 2, 2	1049.44	0.532389	Ot10g02380	308808722	XP_003081671.1	unnamed protein product [Ostreococcus tauri]	222491	42692.2	224459	167008	201534	399898	437648	714703	319959	369871	207289	295228	181260	223485	218891	171637	448416	225231	75694	154959	42421.2	0.0147327	0.249379	0.573485	0.0525073	2.61259	1.31225	AGERASGDEVGGADGVDDNVK	[6] Phospho (S)	([S/T])X[D/E][D/E], ([S/T])X[D/E], ([S/T])XX[D/E]	CK2
up in CK2-OX21		3662, 25269	70.94, 65.31	47.1272	2, 2	890.334	0.790106	Ot01g04650	308799495	XP_003074528.1	unnamed protein product [Ostreococcus tauri]	216750	28219.9	66224.1	25479.3	153160	201655	289163	403775	173940	422591	170658	93982.7	116525	131410	160045	97966.6	298225	134524	84086.8	113427	31361.7	0.0172953	0.187309	0.791082	0.222967	3.04415	1.37316	ETADSDEAEFEEATR	[5] Phospho (S)| [2] Phospho (T)	([S/T])[D/E]	CK2
up in CK2-OX21		40268, 42639	30.64, 27.83	17.4789	2, 2	809.82	1.30326	Ot15g00030	308811677	XP_003083146.1	ENSANGP00000024410 (ISS) [Ostreococcus tauri]	127.805	0	251.788	2567.68	901.3	32836.2	1738.78	29548.3	12453	24321.3	357.751	40716.5	621.897	22424.3	215.21	769.715	20179.5	12867.1	1063.34	12892.6	18258.1	0.0183207	0.168585	0.97558	0.820264	26.2169	16.7167	SERSQEGESSATDR	[4] Phospho (S)	([S/T])XXG
up in CK2-OX21		16970, 73289	88.03, 77.71	16.9178	2, 2	933.316	1.3351	Ot13g02010	308810727	XP_003082672.1	unnamed protein product [Ostreococcus tauri]	65910.5	173.568	0	0	29829	220978	279235	267582	160521	368066	73360	146373	0	769.784	58.2881	19182.6	259276	44112.3	29129.6	76684.1	65341.4	0.0200462	0.657927	0.981629	0.565557	13.5162	2.2996	DAKGSDDDDDEAEEMK	[5] Phospho (S),[15] Oxidation (M)	([S/T])[D/E][D/E][D/E], ([S/T])X[D/E][D/E], ([S/T])[D/E]X[D/E], ([S/T])[D/E], ([S/T])X[D/E], ([S/T])XX[D/E]	CK2
up in CK2-OX21		3113	39.16	31.6984	2	459.708	0.14571	Ot06g03580	308805322	XP_003079973.1	unnamed protein product [Ostreococcus tauri]	37266.3	4549.64	8019.2	1345.97	36362.2	45318.4	89860	63945.8	46562.8	63858.9	22429	29113.7	15691.7	22623.9	27265.2	17508.7	61909.2	23424.7	17783.7	18027.5	5209.27	0.0200602	0.194819	0.892801	0.446567	3.53592	1.33789	YSVAGSVR	[6] Phospho (S)
up in CK2-OX21		19170, 32593, 99817	38.54, 38.1, 31.21	16.8396	2, 2, 2	757.797	0.034864	Ot11g01440	308809273	XP_003081946.1	Microtubule binding protein YTM1 (contains WD40 repeats) (ISS) [Ostreococcus tauri]	4519.37	159.68	0	4117.58	4029.93	96858.5	22464.2	73897.9	51051.3	76323.1	1018.49	176296	1919.37	24722.4	2658.56	2565.31	64119	41322.9	2277.11	28382.8	76100.6	0.0214953	0.169349	0.974287	0.829392	24.9946	16.1083	GTRASADADGDGDAR	[5] Phospho (S)| [2] Phospho (T)	([S/T])X[D/E]	CK2
up in CK2-OX21		8682	38.62	10.5015	2	551.25	0.630087	Ot11g01390	308809263	XP_003081941.1	putative hydroxyproline-rich glycoprotein D (ISS) [Ostreococcus tauri]	920.651	0	61.0937	446.339	211.686	131450	1.26917e+06	5104.3	126.243	191109	362.355	6125.54	92.4845	108.97	0	327.954	319392	1337.87	373.36	537253	2679.76	0.0223794	0.890861	0.976573	0.367284	973.893	4.07945	KLTSSDSQR	[7] Phospho (S)
up in CK2-OX21		30996	31.15	14.2952	2	571.241	2.73196	Ot04g03110	308803032	XP_003078829.1	unnamed protein product [Ostreococcus tauri]	2091.79	1261.36	555.875	555.753	787.434	57001	189313	1234.57	2533.36	15832.4	1370.89	4958.41	96.7533	300.876	123.103	1050.44	53182.9	1370.01	649.496	79380.4	2073.38	0.0230172	0.431792	0.943199	0.336693	50.629	1.30422	GPEETTAASAK	[9] Phospho (S)
up in CK2-OX21		3397	20.86	45.3217	2	572.774	2.72543	Ot07g03210	308806231	XP_003080427.1	Predicted coiled-coil protein (ISS) [Ostreococcus tauri]	79634.8	3398.14	4253.47	4025.08	120223	77641.9	120625	203647	141263	177021	61106.1	90366.9	38015.2	58983.2	52890.9	42306.9	144039	60272.5	54524.7	49003.6	19091.3	0.0232832	0.117675	0.922012	0.689168	3.40463	1.42465	MKSNKELAK	[1] Oxidation (M),[3] Phospho (S)	([S/T])XX[D/E]	CK2
up in CK2-OX21		4403, 9342, 21386, 1197, 6943	60.03, 35.24, 25.79, 48.61, 30.57	45.3008	2, 2, 3, 2, 3	951.359	3.91166	Ot15g01640	308811999	XP_003083307.1	unnamed protein product [Ostreococcus tauri]	1.21141e+06	77814.2	151380	87719.7	1.20607e+06	1.26696e+06	1.93947e+06	2.26722e+06	1.07751e+06	1.74891e+06	1.18539e+06	1.23238e+06	873344	1.07186e+06	1.0801e+06	546879	1.66001e+06	1.08861e+06	604856	486955	138500	0.0233856	0.0573634	0.870549	0.719803	3.03543	1.9906	SDDDDGDDDRDVLDVR	[1] Phospho (S)	([S/T])[D/E][D/E][D/E], ([S/T])X[D/E][D/E], ([S/T])[D/E]X[D/E], ([S/T])[D/E], ([S/T])X[D/E], ([S/T])XX[D/E]	CK2
up in CK2-OX21		4239	21.08	51.3366	2	570.249	1.4843	Ot08g02180	308806954	XP_003080788.1	ftsZ1 (ISS) [Ostreococcus tauri]	138904	8914.15	12521.8	1638.57	50564.8	88751.9	162118	129106	299851	124824	81899.5	47692.4	45384.3	47886.3	59636.2	42508.7	160930	56499.7	57129.7	81894.1	15250.4	0.0243481	0.15864	0.913808	0.597058	3.78581	1.32913	SESALPWNR	[3] Phospho (S)	RXX([S/T]), [S/T]X([S/T]), R[S/T]X([S/T]), LXRXX([S/T])	CAMK, CK1
up in CK2-OX21		4806	54.88	45.7218	2	984.359	0.0756226	Ot01g04760	308799517	XP_003074539.1	Predicted RNA-binding protein (ISS) [Ostreococcus tauri]	223757	16502.9	15330.5	33636.6	222599	225015	255825	510141	190166	513981	256451	359802	283398	69655.1	274774	102365	339026	248816	110525	159664	107639	0.0243664	0.0672578	0.867581	0.723849	3.31192	2.43067	EASMDSMMEYFNTVGK	[3] Phospho (S),[4] Oxidation (M),[7] Oxidation (M),[8] Oxidation (M)	RXX([S/T])	CAMK
up in CK2-OX21		19836, 60735	45.56, 26.16	17.8263	2, 2	816.294	0.453304	Ot08g01680	308806856	XP_003080739.1	unnamed protein product [Ostreococcus tauri]	36741.6	1711.77	19816.1	26776.4	65385.2	105599	302203	100067	64460.8	114183	49255.7	51080.4	21460.2	31010.5	27321.8	30086.2	137303	36025.7	23515.2	94106.8	13367.3	0.0253096	0.376339	0.87945	0.28178	4.56364	1.19742	GGSDAQSASEGEDEGR	[9] Phospho (S)	[S/T]X([S/T]), ([S/T])[D/E]X[D/E]	CK1, CK2
up in CK2-OX21		953	36.65	47.3006	2	510.234	0.333269	Ot15g01740	308812019	XP_003083317.1	UreGD, urease accessory proteins G and D (IC) [Ostreococcus tauri]	291476	724.245	1613.3	751.127	190259	233851	366239	594309	298911	434807	114821	72872.8	95346	90865.7	145378	96964.7	385623	103857	136152	138653	27592.8	0.0254524	0.109031	0.960263	0.841929	3.97695	1.07108	LYGPGSFAK	[6] Phospho (S)	([S/T])F	PDK1
up in CK2-OX21		9538	46.28	16.5329	2	492.213	0.911045	Ot04g05510	308803510	XP_003079068.1	unnamed protein product [Ostreococcus tauri]	24122	146145	2076.48	1049.33	11152.8	143779	170508	145861	38874	181469	54117.6	161576	552.73	2560.38	1064.61	36909.1	136098	43974.2	61762.9	56677.5	69596.6	0.0263041	0.799237	0.930099	0.336041	3.68738	1.19142	SSEAVASPR	[7] Phospho (S)	([S/T])P, ([S/T])XXG	CMGC
up in CK2-OX21		10097, 33112	37.61, 32.97	48.0167	2, 2	708.801	0.452045	Ot09g01980	308807755	XP_003081188.1	unnamed protein product [Ostreococcus tauri]	39770.6	3785.53	2702.32	3900.88	54485.9	43772.3	84631.4	74170.6	43347.1	48326.1	37026.8	40613.1	46253.5	30248.6	40777	20929.1	58849.5	38983.8	24480.3	19221.3	5891.77	0.0284847	0.0660851	0.858772	0.712891	2.81186	1.86266	TPTHASSFDAFR	[6] Phospho (S)| [7] Phospho (S)	([S/T])F, ([S/T])XX[D/E]	PDK1, CK2
up in CK2-OX21		37206	20.57	54.5426	2	527.734	0.0982009	Ot11g01690	308809323	XP_003081971.1	unnamed protein product [Ostreococcus tauri]	0	0	0	4640.01	325.777	10791.7	279.947	33812.6	313.913	13438.6	1982.47	440.274	0	660.25	1446.79	993.157	11727.3	905.957	2043.53	13719.2	798.338	0.0324617	0.274058	0.967061	0.768932	11.8082	1.09625	VHGVLFDST	[8] Phospho (S)
up in CK2-OX21		1962, 14652	80.69, 72.5	49.9353	2, 2	782.345	1.56399	Ot10g01030	308808452	XP_003081536.1	Ca2+/calmodulin-dependent protein kinase, EF-Hand protein superfamily (ISS) [Ostreococcus tauri]	468590	276470	122977	150908	409327	409061	538376	769532	470525	490474	474449	561931	358013	398181	383804	285655	535594	435275	152860	138758	83022.5	0.032698	0.0878857	0.191606	0.067681	1.87497	1.52378	DLANISEDLSGHGR	[10] Phospho (S)	([S/T])XXG
up in CK2-OX21		17726	30.22	15.2966	2	565.253	1.15075	Ot09g00480	308807455	XP_003081038.1	unnamed protein product [Ostreococcus tauri]	12124.2	970.862	1831.29	958.512	10744.7	16791.6	166235	148162	114470	2147.04	6461.01	18558.2	4667.33	25215	4675.14	5325.9	89561	11915.3	5608.75	75614.2	9430.17	0.0330443	0.127033	0.924202	0.579638	16.8161	2.23724	RASSVDTGTR	[3] Phospho (S)| [4] Phospho (S)	RXX([S/T])	CAMK
up in CK2-OX21		2217, 7854	58.54, 46.61	31.4022	2, 2	665.775	0.41077	Ot09g02360	308807831	XP_003081226.1	putative zinc finger protein ZF1 (ISS) [Ostreococcus tauri]	209054	3653.28	2315.34	5814.86	124355	130766	235216	258454	143919	184580	40586.4	47748	55544.7	38863.2	73372.5	69038.5	190587	51223	94059.3	55655.8	14029	0.03547	0.281387	0.910756	0.539111	2.76059	1.3478	ASSEAGGPGAGSFR	[3] Phospho (S)| [12] Phospho (S)	([S/T])XXG, ([S/T])F	PDK1
up in CK2-OX21		5093	64.64	35.6846	2	1193.97	0.406395	Ot06g02810	308805164	XP_003079894.1	transcription factor IIIB (ISS) [Ostreococcus tauri]	346282	498117	53468.1	343060	401351	672527	604617	986672	791330	729864	565273	773552	614709	840959	603484	328456	757002	679595	166018	145791	120352	0.0356582	0.0527389	0.538642	0.439566	2.30473	2.06906	LAATEDDDEEDSEEPTENAVK	[12] Phospho (S)
up in CK2-OX21		1333, 8862	64.4, 35.88	38.0379	2, 2	528.26	0.378638	Ot13g00270	308810379	XP_003082498.1	Kv3.1 potassium channel (ISS) [Ostreococcus tauri]	287194	14117.6	20232.9	8016.86	220250	248575	279783	381342	197795	328507	195961	207813	139056	175267	227757	109962	287200	189171	133421	70903.5	33864.9	0.036234	0.083238	0.862875	0.727834	2.61181	1.72032	ASSASILQAK	[3] Phospho (S)	LXRXX([S/T])	CAMK
up in CK2-OX21		9489, 21549, 42128, 21612, 10159	39.92, 23.06, 29.23, 36.58, 21.27	17.0666	2, 3, 2, 2, 3	900.369	1.42339	Ot07g04160	308806421	XP_003080522.1	chromatin-remodelling complex ATPase ISWI2 (ISS) [Ostreococcus tauri]	583.932	191407	777.276	255.929	12690.7	212242	5376.29	320020	219966	268525	1358.51	300449	2707.89	101549	6870.9	41142.9	205226	82587	84164.9	119782	128972	0.0363889	0.35446	0.946743	0.636577	4.98812	2.00732	DADTEANDDDSAKKPK	[11] Phospho (S)
up in CK2-OX21		493, 786, 761	30.26, 26.07, 21.27	45.681	2, 3, 3	676.353	0.266206	OstapCp02	113170413	YP_717205.1	PsbD [Ostreococcus tauri]	902453	21233.7	8710.33	6360.54	1.02006e+06	578804	1.312e+06	1.49042e+06	1.10139e+06	1.2529e+06	195967	489603	122816	251975	445628	391763	1.1471e+06	301198	521563	346881	159431	0.0369493	0.252071	0.927892	0.63811	2.92805	1.30068	TIALGKVDEKR	[N-term] Acetylation (N Terminal),[0] Acetylation (N Terminal),[1] Phospho (T)
up in CK2-OX21		8026	40.88	47.2134	2	670.814	0.485804	Ot01g02220	308799003	XP_003074282.1	unnamed protein product [Ostreococcus tauri]	67096.8	15335.7	19453.4	9963.85	58672.3	48598.7	52497.4	113654	70385	97940.1	57853.4	48416.2	59462.9	74533.6	75426.1	34104.4	76615	63138.4	26654.1	28425.4	11608.4	0.0373483	0.0529645	0.526341	0.378627	2.24648	1.85133	RVDSLSDALER	[4] Phospho (S)	RXX([S/T]), ([S/T])XX[D/E], LXRXX([S/T])	CAMK, CK2
up in CK2-OX21		34089	28.97	15.9979	2	531.211	0.412687	Ot07g02310	308806051	XP_003080337.1	Predicted E3 ubiquitin ligase (ISS) [Ostreococcus tauri]	422.56	446.225	15326.5	2079.17	612.67	24769.6	50075.7	2934.56	2907.89	30404.8	8682.93	91852.3	205.835	1364.97	292.482	3777.42	22218.5	20479.7	6492.93	19964.4	40053.5	0.0374543	0.674797	0.899951	0.378346	5.88193	5.42161	STEDVSTSR	[8] Phospho (S)	[S/T]X([S/T])	CK1
up in CK2-OX21		6786, 31883	26.54, 25.74	44.6003	2, 2	528.255	0.159125	Ot10g01030	308808452	XP_003081536.1	Ca2+/calmodulin-dependent protein kinase, EF-Hand protein superfamily (ISS) [Ostreococcus tauri]	19418.3	496.978	838.71	219.296	34889.4	24683.1	34786.4	48726.1	17538.5	31973.3	31688.2	36167.3	15201.3	21788.3	19287.1	11172.5	31541.5	24826.4	15582.2	11716.9	8778.63	0.0379749	0.0536098	0.916011	0.884005	2.82312	2.22209	ALLEVDSTK	[7] Phospho (S)| [7] Phospho (S)	([S/T])XX[D/E]	CK2
up in CK2-OX21		106, 768	35.59, 20.88	31.1115	2, 2	406.681	0.18421	OstapCp30	113170441	YP_717233.1	PsbA [Ostreococcus tauri]	1.22486e+06	44943.1	7694.4	526.544	2.20087e+06	2.74377e+06	4.59549e+06	2.26063e+06	1.7287e+06	2.39058e+06	663015	756644	303151	417270	507732	695779	2.74383e+06	529562	990663	1.09743e+06	182842	0.0394101	0.195352	0.946993	0.769982	3.94354	1.31388	TATLER	[N-term] Acetylation (N Terminal),[0] Acetylation (N Terminal),[1] Phospho (T)
up in CK2-OX21		4164, 8704, 43027, 12253, 1187, 41208	45.59, 45.52, 29.05, 32.48, 27.61, 35.71	81.0939	2, 3, 3, 3, 2, 3	1417.01	0.0384286	Ot07g01030	308805795	XP_003080209.1	unnamed protein product [Ostreococcus tauri]	2.26214e+06	905377	733893	3.76384e+06	1.50166e+06	6.81865e+06	3.7966e+06	2.1081e+06	2.66467e+06	5.3451e+06	1.91624e+06	1.60875e+06	3.71088e+06	3.06235e+06	2.98581e+06	1.83338e+06	4.14662e+06	2.65681e+06	1.23396e+06	1.93974e+06	870437	0.0396953	0.174558	0.399666	0.0889121	2.26174	1.44913	EKGLFLDDSDSDDDGDNPAADFEW	[9] Phospho (S),[11] Phospho (S)	([S/T])[D/E][D/E][D/E], [S/T]X([S/T]), ([S/T])X[D/E][D/E], ([S/T])[D/E]X[D/E], ([S/T])[D/E], ([S/T])X[D/E], ([S/T])XX[D/E]	CK1, CK2
up in CK2-OX21		9359	26.4	49.3381	3	596.261	1.90907	Ot02g06750	308800994	XP_003075278.1	RWP-RK domain-containing protein (ISS) [Ostreococcus tauri]	85924.1	4016.94	3633.03	3376.68	38838.8	32780.3	117568	99222.8	57789.2	51320.8	29214.9	29542.9	3687.68	14270.6	9922.7	27157.9	71736.3	17327.8	36209.1	35302.1	11627	0.0407428	0.804695	0.839629	0.17056	2.64145	1.56731	RTDDPSDTEAFLSPR	[8] Phospho (T)	[S/T]X([S/T])	CK1
up in CK2-OX21		7621	64.04	51.8652	2	896.371	1.20444	Ot10g00610	308808372	XP_003081496.1	unnamed protein product [Ostreococcus tauri]	114808	20970.6	109481	22766.7	77421.9	128753	179988	187042	78389.2	208443	107097	90637	103790	46073.4	87997.4	69089.6	156523	87119	45421.1	52568.4	24366.7	0.0423263	0.316469	0.504968	0.101111	2.26551	1.26096	FDAIELSSEDEAETR	[8] Phospho (S)	([S/T])[D/E][D/E][D/E], ([S/T])[D/E]X[D/E], ([S/T])[D/E]	CK2
up in CK2-OX21		25380	34.42	47.8722	3	532.223	0.18226	Ot01g04540	308799473	XP_003074517.1	NADPH-cytochrome P-450 reductase (ISS) [Ostreococcus tauri]	0	132.323	250.538	0	0	26580.8	33882.1	14770.1	0	25237.4	0	0	0	0	0	76.5721	20094.1	0	112.874	13141.1	0	0.0425599	0.141957	0.961258	0.812267	262.42	∞	FGLHSDGGDEDLPR	[5] Phospho (S)	([S/T])[D/E]	CK2
up in CK2-OX21		2534, 12301, 6394	95.86, 75.03, 34.63	61.1528	2, 2, 3	1143.95	0.573149	Ot01g05560	308799679	XP_003074620.1	U4/U6-associated splicing factor PRP4 (ISS) [Ostreococcus tauri]	620547	41715.7	45447.1	20363.1	699030	605594	916316	1.26364e+06	330487	815399	631186	702093	296862	492907	499732	285421	786287	524556	343008	348576	155203	0.0425917	0.0801449	0.852001	0.742044	2.75484	1.83784	AAPAGDMFGEDSDEEAFYLR	[7] Oxidation (M),[12] Phospho (S)	([S/T])[D/E][D/E][D/E], ([S/T])X[D/E][D/E], ([S/T])[D/E]X[D/E], ([S/T])[D/E], ([S/T])X[D/E], ([S/T])XX[D/E]	CK2
up in CK2-OX21		17156, 7929, 6428	39.71, 30.55, 25.74	12.0708	2, 2, 2	470.218	1.48245	Ot02g04960	308800636	XP_003075099.1	unnamed protein product [Ostreococcus tauri]	371.756	5675.16	190.456	328.094	1971.9	5336.13	14724.2	17279	88672.3	564.984	432.036	4253.58	413.27	29084.2	124.323	1707.47	25315.3	6861.47	2334.56	36064.5	12539.5	0.0443142	0.696408	0.904438	0.331121	14.8262	4.0185	KPSSAVDR	[3] Phospho (S)| [4] Phospho (S)	([S/T])XX[D/E]	CK2
up in CK2-OX21		6180	69.64	59.9535	2	1219.45	1.06192	Ot06g00060	308804616	XP_003079620.1	AAL162Cp (ISS) [Ostreococcus tauri]	350173	56439.2	152151	148502	470127	469442	660633	764370	232603	612758	277844	493557	411614	494309	502855	235478	547961	436036	169395	205756	95904	0.044864	0.0627888	0.514647	0.346251	2.32701	1.8517	DSYVDGESDSDEETNVLEFK	[8] Phospho (S),[10] Phospho (S)	([S/T])[D/E][D/E][D/E], [S/T]X([S/T]), ([S/T])X[D/E][D/E], ([S/T])[D/E]X[D/E], ([S/T])[D/E], ([S/T])X[D/E]	CK1, CK2
up in CK2-OX21		6862	42.61	38.736	2	640.769	0.365798	Ot04g05180	308803444	XP_003079035.1	unnamed protein product [Ostreococcus tauri]	64573.5	12674.9	8135.86	23669	35413.4	71800.6	61280.2	81902.6	29465.8	65953.9	49869.1	47350	41379.3	53340.3	41885.7	28893.4	62080.6	46764.9	22565.4	19791.1	5148.43	0.0452496	0.0825477	0.468196	0.245543	2.14861	1.61853	SWQAEEPTPR	[1] Phospho (S)
up in CK2-OX21		7865	37	36.4601	2	857.388	0.131172	Ot03g04910	308802175	XP_003078401.1	unnamed protein product [Ostreococcus tauri]	36650.8	14102.4	44435.4	1659.72	39938.1	71156.4	117783	93386.3	57683.9	60604.2	45631.3	83439	49320.4	81289.4	70907.9	27357.3	80122.7	66117.6	18522.7	25293.5	17713	0.045831	0.0716419	0.772742	0.683082	2.92875	2.41682	TSPTLVEASQPSSSSR	[1] Phospho (T)
up in CK2-OX21		32910	27.39	16.3874	2	823.818	1.43291	Ot01g05660	308799699	XP_003074630.1	DNA polymerase sigma (ISS) [Ostreococcus tauri]	344.672	0	0	351.426	119.435	32542.8	510.992	107.849	479.557	60177.4	136.822	14716.7	102.354	931.523	0	163.106	18763.7	3177.49	175.745	27020.7	6461.36	0.0458868	0.397216	0.94974	0.669532	115.04	19.4811	RTDSHGSVSEQQR	[4] Phospho (S),[7] Phospho (S)	RXX([S/T]), [S/T]X([S/T]), R[S/T]X([S/T]), ([S/T])XX[D/E], LXRXX([S/T])	CAMK, CK1, CK2
up in CK2-OX21		30223	37.68	18.2377	2	699.78	0.0267125	Ot01g02720	308799105	XP_003074333.1	Thioredoxin-like protein (ISS) [Ostreococcus tauri]	24444.3	816.047	283.087	1433.55	16965.6	24888.8	41684.8	17566.1	10244.3	29314.3	28916.9	28658	56.8004	31671.7	820.106	8788.51	24739.6	18024.7	11202.3	11933.8	16099.6	0.0468684	0.784532	0.874841	0.362683	2.815	2.05094	EVEGSQSPQSDR	[7] Phospho (S)	([S/T])P, [S/T]X([S/T])	CMGC, CK1
up in CK2-OX21		8798, 38846	45.73, 35.71	46.2439	2, 2	505.258	0.0204684	Ot15g01610	308811993	XP_003083304.1	A96521 protein F21D18.22 (ISS) [Ostreococcus tauri]	25157	24.0922	6.83144	27.6428	18502.8	21291.3	21477	39763.3	9202.54	16174.2	17966.5	10113.7	4264.41	9807.36	6964.8	8743.67	21581.7	9823.34	12175.5	11326.4	5134.88	0.0471899	0.0934857	0.943885	0.892162	2.46826	1.12348	LPSSLVGTR	[3] Phospho (S)
up in CK2-OX21		4212	60.83	38.6607	3	806.652	6.93497	Ot06g00250	308804654	XP_003079639.1	General substrate transporter (ISS) [Ostreococcus tauri]	249825	70711.9	25620.4	20803.2	203078	272623	102604	764199	423574	248048	235064	273106	193248	113640	260075	114008	362210	215027	105776	251900	64338.3	0.0488514	0.0853905	0.741918	0.536923	3.17706	1.88607	ETSGNEADGVDASAASIDENTER	[16] Phospho (S)	([S/T])X[D/E][D/E], ([S/T])X[D/E], ([S/T])XX[D/E]	CK2
up in CK2-OX21		9472, 82130, 26688, 13187	54.2, 31.58, 33.35, 49.74	16.0876	2, 2, 2, 2	737.295	1.64915	Ot14g03430	308811648	XP_003083132.1	TFIIF-interacting CTD phosphatase, including NLI-interacting factor (involved in RNA polymerase II regulation) (ISS) [Ostreococcus tauri]	14698.6	3887.9	442.13	30702.5	22815.5	445610	30153.5	78551.9	10015.4	528400	13555	80404.5	193.759	16242.7	58.7211	14509.3	218546	22090.9	12668.3	248064	33438.2	0.0489282	0.590508	0.90101	0.474637	15.0625	1.52253	DGSDTETEAGQKR	[3] Phospho (S)	RXX([S/T]), ([S/T])[D/E]X[D/E], ([S/T])[D/E], ([S/T])XX[D/E]	CAMK, CK2
up in CK2-OX21		1672, 21173	56.03, 45.2	42.0316	2, 2	652.266	0.328228	Ot01g02850	308799131	XP_003074346.1	Myosin class II heavy chain (ISS) [Ostreococcus tauri]	254879	44454	223923	30242.7	309450	307307	486985	571019	264268	376262	132951	194618	119771	157018	162837	172590	401168	153439	127298	126872	28940.2	0.0489809	0.638708	0.63128	0.0814974	2.3244	1.12481	SMSADAEELVR	[1] Phospho (S),[2] Oxidation (M)
up in CK2-OX21		18012	33.31	36.037	2	767.831	0.635744	Ot16g02290	308812744	XP_003083679.1	retinoblastoma protein (IC) [Ostreococcus tauri]	37593.1	2471.57	23659.8	10757.4	21068.1	30824	87384.3	75281.1	44271	25822.1	27534.4	19456.4	10732	19986.4	15167.7	19110	52716.5	18575.4	13348.8	27317.3	6248.24	0.049431	0.629483	0.660836	0.0858667	2.75859	1.02878	DLVMPQCHSPVR	[4] Oxidation (M),[9] Phospho (S)	([S/T])P	CMGC
up in CK2-OX21		14078	61.03	13.6019	2	682.782	1.33394	Ot10g03580	308808962	XP_003081791.1	unnamed protein product [Ostreococcus tauri]	3050.02	171920	3056.17	755.612	3792.74	336857	661272	76435.7	3312.89	319418	2096.64	68418.9	928.893	3159.26	1069.33	36514.9	279459	15134.6	75702.2	258915	29800.4	0.0498598	0.709209	0.919867	0.333873	7.6533	2.41267	DAQSPGASTHSAR	[4] Phospho (S)	([S/T])P	CMGC
no-change in CK2-OX21	up in TBB	1029, 212	71.18, 61.05	32.5083	2, 2	693.301	0.4533	Ot11g00240	308809033	XP_003081826.1	unnamed protein product [Ostreococcus tauri]	1.63365e+06	1.13729e+06	1.26268e+06	2.10015e+06	1.424e+06	2.20662e+06	2.36864e+06	2.31048e+06	1.37634e+06	2.63631e+06	2.48373e+06	3.36233e+06	2.52688e+06	3.13476e+06	3.11294e+06	1.51156e+06	2.17968e+06	2.92413e+06	377833	476287	394900	0.0462399	0.000587471	0.00177989	0.0151328	1.44201	1.93452	KTLSVDDDADAR	[4] Phospho (S)	[S/T]X([S/T]), ([S/T])X[D/E][D/E], ([S/T])X[D/E], ([S/T])XX[D/E]	CK1, CK2
no-change in CK2-OX21	up in TBB	6410	72.92	54.7315	2	1287.52	1.21618	Ot03g05060	308802205	XP_003078416.1	ABC transporter family protein (ISS) [Ostreococcus tauri]	212600	115213	160268	185511	221624	243436	286371	274475	175452	241416	363296	604154	657390	663081	630872	179043	244230	583758	43034.3	43097.5	125452	0.0581865	9.10482e-05	0.00083858	0.853527	1.36408	3.26043	LQEIVPLATDEMDSEDDSEEGR	[12] Oxidation (M),[14] Phospho (S)	([S/T])[D/E][D/E][D/E], ([S/T])X[D/E][D/E], ([S/T])[D/E]X[D/E], ([S/T])XX[D/E]	CK2
no-change in CK2-OX21	up in TBB	1825, 526	86.28, 50.91	28.9982	2, 3	1008.41	0.439519	Ot07g00840	308805757	XP_003080190.1	single-stranded DNA binding protein, pu (ISS) [Ostreococcus tauri]	2.70681e+06	2.65817e+06	3.13983e+06	3.67025e+06	2.67467e+06	2.347e+06	2.75929e+06	3.12752e+06	1.88118e+06	2.34919e+06	3.4171e+06	5.02012e+06	6.18936e+06	4.92913e+06	5.82794e+06	2.96994e+06	2.49284e+06	5.07673e+06	439581	471660	1.07023e+06	0.126597	0.0025191	2.89737e-05	0.00218592	1.19139	1.70937	DVDADEKVSDDERDEAK	[9] Phospho (S)	([S/T])[D/E][D/E][D/E], ([S/T])X[D/E][D/E], ([S/T])[D/E]X[D/E], ([S/T])[D/E], ([S/T])XX[D/E]	CK2
no-change in CK2-OX21	up in TBB	11160, 6946, 57213, 6734	45.41, 41.68, 62.88, 67.21	30.1268	2, 3, 2, 2	929.921	0.815489	Ot09g00740	308807507	XP_003081064.1	unnamed protein product [Ostreococcus tauri]	213754	168113	115423	187120	179493	201167	191054	330269	156154	318563	225380	250554	267934	363020	369227	172781	239441	295223	36197.9	79456.3	66503.7	0.133127	0.00586713	0.00240811	0.00606831	1.38581	1.70866	VQKVPSSGNVSSSEAMR	[6] Phospho (S),[16] Oxidation (M)| [12] Phospho (S),[16] Oxidation (M)	([S/T])X[D/E]	CK2
no-change in CK2-OX21	up in TBB	86, 523, 115199, 523	126.71, 48.53, 71.66, 46.17	53.6346	2, 3, 2, 3	1073.47	0.922171	Ot10g01770	308808600	XP_003081610.1	unnamed protein product [Ostreococcus tauri]	1.13964e+07	1.35706e+07	1.2605e+07	1.41834e+07	1.01496e+07	1.17217e+07	1.92558e+07	2.15329e+07	1.04266e+07	1.88427e+07	2.03056e+07	2.45948e+07	1.52084e+07	1.74599e+07	2.1755e+07	1.2381e+07	1.6356e+07	1.98647e+07	1.63269e+06	4.95044e+06	3.66077e+06	0.160366	0.00200705	0.000703533	0.000435242	1.32105	1.60445	DTTLVSEDGSTEASEALAAAK	[6] Phospho (S)	([S/T])XXG, ([S/T])[D/E], ([S/T])X[D/E]	CK2
no-change in CK2-OX21	up in TBB	2898, 3342, 3342, 798, 16053, 1385	50.36, 88.69, 94.49, 34.22, 23.57, 25.13	47.7756	3, 2, 2, 3, 3, 3	883.074	0.443667	Ot01g04060	308799371	XP_003074466.1	unnamed protein product [Ostreococcus tauri]	1.49789e+06	1.80678e+06	1.51434e+06	1.58136e+06	1.20253e+06	1.36903e+06	3.15385e+06	1.93134e+06	1.41121e+06	2.56092e+06	3.25462e+06	3.13945e+06	1.84758e+06	2.31191e+06	3.54144e+06	1.52058e+06	2.08527e+06	2.819e+06	216397	767975	709783	0.163188	0.0025815	0.00162353	0.00988994	1.37137	1.8539	KTVVVPVSTDLVSSDSADDDDKMK	[16] Phospho (S),[23] Oxidation (M)	[S/T]X([S/T]), ([S/T])X[D/E][D/E], ([S/T])XX[D/E]	CK1, CK2
no-change in CK2-OX21	up in TBB	3343	105.62	50.586	2	1171.45	0.716634	Ot16g01560	308812598	XP_003083606.1	Soluble Starch synthase III (IC) [Ostreococcus tauri]	330192	127772	252519	224436	299381	276497	360745	455861	203389	419821	497245	495670	594926	647397	651029	246860	343263	577253	78133.7	103523	77026.5	0.166766	0.0010048	0.00884366	0.278715	1.39052	2.33839	YESSSDEADDDAALMEELQK	[1] Phospho (Y),[15] Oxidation (M)| [4] Phospho (S),[15] Oxidation (M)	([S/T])X[D/E][D/E], ([S/T])X[D/E]	CK2
no-change in CK2-OX21	up in TBB	20339, 3407, 18948, 1896	36.23, 32.61, 27.53, 47.73	32.7392	2, 2, 2, 2	611.795	0.60311	Ot04g01690	308802748	XP_003078687.1	WD40 repeat-containing protein (ISS) [Ostreococcus tauri]	191367	156664	166352	51460.6	221871	203650	204947	228224	192964	223743	269838	412864	279795	312949	346997	157543	210706	324489	64447.7	14786.5	57953	0.169641	0.0167786	0.0249365	0.259508	1.33745	2.05968	KAVSPQDELR	[4] Phospho (S)	([S/T])P, ([S/T])XX[D/E]	CMGC, CK2
no-change in CK2-OX21	up in TBB	2240	72.97	37.7385	2	1031.93	0.0283262	Ot03g01230	308801443	XP_003078035.1	RelA/SpoT domain-containing protein / calcium-binding EF-hand family protein (ISS) [Ostreococcus tauri]	702377	301974	331297	311333	580687	455522	497097	841694	422147	816836	1.07608e+06	934870	779561	1.24471e+06	1.00346e+06	445533	606659	1.00774e+06	184326	205126	171916	0.191748	0.00198484	0.00976681	0.25811	1.36165	2.26187	AEPTSSTDADVDADAPAPPR	[5] Phospho (S)| [6] Phospho (S)| [4] Phospho (T)	[S/T]X([S/T]), ([S/T])X[D/E], ([S/T])XX[D/E]	CK1, CK2
no-change in CK2-OX21	up in TBB	2073	39.07	37.7385	3	976.776	0.197743	Ot03g04830	308802159	XP_003078393.1	unnamed protein product [Ostreococcus tauri]	522212	249678	229174	414862	525526	475219	311747	787600	404007	743013	507705	564413	565126	680093	731176	388291	544317	609703	143184	210486	92401.7	0.218671	0.0299105	0.0150175	0.0156806	1.40183	1.57022	AAAGDKGGADTPGRPGTPAGAQVSSTELTK	[11] Phospho (T),[17] Phospho (T)	([S/T])P, RXX([S/T]), ([S/T])XXG, PX([S/T])P	MAPK, CMGC, CAMK
no-change in CK2-OX21	up in TBB	3077	110.6	84.8204	2	1361.11	0.00632783	Ot05g02800	308804129	XP_003079377.1	RNA binding protein (ISS) [Ostreococcus tauri]	598686	234409	561267	266715	651117	710263	561534	325774	663785	822565	799318	649707	990207	849346	753686	462439	616784	808453	196364	187771	125489	0.258024	0.0237521	0.0190184	0.0749466	1.33376	1.74824	TTGEAAAGSPSSATAFTSYFTNIFGGK	[9] Phospho (S)| [11] Phospho (S)| [1] Phospho (T)	([S/T])P, [S/T]X([S/T])	CMGC, CK1
no-change in CK2-OX21	up in TBB	1554	50.05	36.5512	3	918.361	0.0870412	Ot11g00160	308809017	XP_003081818.1	Myosin class II heavy chain (ISS) [Ostreococcus tauri]	538055	445090	327898	638288	408179	565118	586727	700531	423471	489775	668403	808703	552191	916441	670357	471502	553124	723219	119975	104672	141149	0.264033	0.0158539	0.000199924	0.00226619	1.17311	1.53386	ESNSDDASGGEQDVEKSYDEVEQR	[18] Phospho (Y)
no-change in CK2-OX21	up in TBB	3252	158.6	78.8387	3	1511.28	0.0847174	Ot08g02380	308806994	XP_003080808.1	co-chaperone CGE1 precursor isoform b (ISS) [Ostreococcus tauri]	847895	1.34709e+06	983222	1.17936e+06	816486	1.31989e+06	859274	327833	447089	1.16877e+06	1.73434e+06	1.49672e+06	2.59063e+06	2.47436e+06	2.4995e+06	1.03481e+06	824570	2.15911e+06	225654	434239	505136	0.267871	0.00112929	0.0261375	0.052372	1.25497	2.08648	SSEEEGETAEAVDANDEDEDIVDVEETIESEAHGEESELSK	[1] Phospho (S)	([S/T])X[D/E][D/E], ([S/T])X[D/E], ([S/T])XX[D/E]	CK2
no-change in CK2-OX21	up in TBB	9834	44.45	74.3497	3	987.77	1.50909	Ot13g02550	308810835	XP_003082726.1	probable cytochrome P450 (ISS) [Ostreococcus tauri]	154429	201734	166861	139785	146420	136381	144056	114578	70941.4	219602	261695	186519	272018	292983	422420	161846	137112	287127	24474.1	54174.9	85637.9	0.285611	0.00554413	0.00194584	0.00724275	1.18039	1.77408	GSIDAPTASADEVDVLIAEDIDAGTVEK	[2] Phospho (S),[9] Phospho (S)	[S/T]X([S/T]), ([S/T])X[D/E][D/E], ([S/T])X[D/E], ([S/T])XX[D/E]	CK1, CK2
no-change in CK2-OX21	up in TBB	11030	56.92	36.1045	2	829.862	0.753414	Ot07g00420	308805673	XP_003080148.1	cleavage and polyadenylation specificity factor (ISS) [Ostreococcus tauri]	28614.8	35852.2	19641	53056.1	16942.5	34016.5	52035.6	40615.9	20702	58538.9	38697.6	55453.5	53968.6	51342.5	74714.8	30821.3	41181.8	54835.4	14510.2	14917.8	12932.1	0.287005	0.0242797	0.0187516	0.0788481	1.33615	1.77914	AESVIGDETTQTAEK	[3] Phospho (S)	([S/T])XXG
no-change in CK2-OX21	up in TBB	2284	94.46	53.7875	2	828.393	0.298739	Ot01g01490	308798857	XP_003074208.1	NADP-glyceraldehyde-3-phosphate dehydrogenase (IC) [Ostreococcus tauri]	220194	64992.5	249682	198203	102028	74515.6	145578	154569	70334.3	123199	520202	438476	405294	493903	538030	167020	113639	479181	79477.2	39346.9	55854.4	0.327031	0.00221591	0.0290379	0.726571	1.46974	2.86901	VIDDSTISVDGDVIK	[8] Phospho (S)	[S/T]X([S/T]), ([S/T])XXG, ([S/T])X[D/E]	CK1, CK2
no-change in CK2-OX21	up in TBB	9299	27.57	74.5716	3	1130.42	6.54077	Ot04g01270	308802664	XP_003078645.1	unnamed protein product [Ostreococcus tauri]	136494	81155.4	69110.8	50511.9	93838.1	171710	142690	88886.8	50208.2	136000	404363	317393	268714	438974	388959	86222	117899	363681	32322.4	48118.7	69145.6	0.334926	4.8178e-05	0.0155457	0.983006	1.36739	4.21796	LAGQGTGEDDDDEFDDDDDDELFDDDFLR	[6] Phospho (T)	([S/T])X[D/E][D/E], ([S/T])X[D/E], ([S/T])XX[D/E]	CK2
no-change in CK2-OX21	up in TBB	11062, 372	25.58, 66.85	30.2111	2, 2	690.319	0.82342	Ot03g03560	308801907	XP_003078267.1	unnamed protein product [Ostreococcus tauri]	682385	585290	685011	548007	745257	648004	1.10214e+06	961560	451623	831205	984473	1.22051e+06	949200	1.32376e+06	1.38798e+06	649190	798905	1.17319e+06	80521.9	256332	198011	0.347516	0.000280466	0.000546148	0.00126496	1.23062	1.80715	SPALDSPTEARR	[6] Phospho (S)	([S/T])XX[D/E]	CK2
no-change in CK2-OX21	up in TBB	4805, 42592	41.83, 40.96	20.5817	2, 2	850.338	0.637593	Ot08g03340	308807186	XP_003080904.1	putative polymyositis/scleroderma autoantigen (ISS) [Ostreococcus tauri]	267607	170148	288890	169016	293615	257091	197964	336218	226831	429532	276300	299851	466476	410285	432758	237855	289527	377134	63091.4	93739.2	84135.7	0.348229	0.0209233	0.00127864	0.00605978	1.21724	1.58556	TSEPPKDESDEETR	[9] Phospho (S)	([S/T])[D/E][D/E][D/E], ([S/T])X[D/E][D/E], ([S/T])[D/E]X[D/E], ([S/T])XX[D/E]	CK2
no-change in CK2-OX21	up in TBB	13460	47.08	34.2727	2	757.786	0.197479	Ot09g04440	308808247	XP_003081434.1	COG0642: Signal transduction histidine kinase (ISS) [Ostreococcus tauri]	31360.5	8690.23	21143.8	20631.5	36420.3	31460.9	42584.1	40902.7	25076.5	12553	62867.1	99403.7	50941.8	61093.6	59091.9	23649.3	30515.4	66679.6	10743.9	12315.4	18853.7	0.431812	0.00352701	0.0310833	0.659026	1.29033	2.81952	AVGESDDDDGLDAR	[5] Phospho (S)	([S/T])[D/E][D/E][D/E], ([S/T])X[D/E][D/E], ([S/T])[D/E]X[D/E], ([S/T])[D/E], ([S/T])X[D/E], ([S/T])XX[D/E]	CK2
no-change in CK2-OX21	up in TBB	6023	37.32	32.8039	2	554.258	0.193924	Ot08g01390	308806798	XP_003080710.1	Beta-transducin family (WD-40 repeat) protein (ISS) [Ostreococcus tauri]	25994.3	29777.3	5400.63	31994.9	27894.8	26569.3	42940.9	28940.1	17007.5	23004.8	72470.3	93481	65036.8	72265.7	87266.4	24212.4	27692.5	78104	10748.9	9636.86	11800.2	0.519962	0.00486037	0.0380688	0.812562	1.14373	3.22579	SDSAPAPALAK	[3] Phospho (S)	RXX([S/T]), [S/T]X([S/T]), R[S/T]X([S/T])	CAMK, CK1
no-change in CK2-OX21	up in TBB	3186, 8968	85.35, 31.01	44.0713	2, 3	1077.47	0.0235449	Ot07g04280	308806445	XP_003080534.1	chloroplast inner envelope protein-related (ISS) [Ostreococcus tauri]	228748	180894	186387	185552	189355	185722	178741	194451	133877	233499	1.10014e+06	1.28457e+06	977800	1.23769e+06	1.04422e+06	194187	185258	1.12889e+06	19557.4	35687.6	129324	0.569452	4.5205e-09	6.38372e-06	0.999998	1.0482	5.81339	AAAAAEAPAETEASAESEELR	[14] Phospho (S)	([S/T])X[D/E]	CK2
no-change in CK2-OX21	up in TBB	6811	21.17	47.9059	3	843.02	0.0681172	Ot08g02520	308807022	XP_003080822.1	phox (ISS) [Ostreococcus tauri]	140651	166268	137066	68906.3	140040	147521	100822	229534	84016.8	228138	421397	565807	426026	538074	483004	130586	158006	486862	36435.7	68718.9	64916.5	0.575416	3.66517e-05	0.00533404	0.966817	1.20998	3.72828	MSPSDSAAEHTVPQFEQEEVGR	[1] Oxidation (M),[2] Phospho (S)	([S/T])P, ([S/T])XX[D/E]	CMGC, CK2
no-change in CK2-OX21	up in TBB	8910	66.34	50.5509	3	781.304	3.04981	Ot16g01560	308812598	XP_003083606.1	Soluble Starch synthase III (IC) [Ostreococcus tauri]	61599	14324.3	54828.2	45823.7	44606.6	53070.3	104558	56458.1	18848.4	49742.6	123286	74860.5	37576.5	172276	127926	44236.4	56535.4	107185	18104.1	30759.5	52001.3	0.582154	0.0485705	0.0366803	0.368104	1.27803	2.42301	YESSSDEADDDAALMEELQK	[3] Phospho (S),[15] Oxidation (M)| [3] Phospho (S),[15] Oxidation (M)	RXX([S/T])	CAMK
no-change in CK2-OX21	up in TBB	9356	44.56	47.3467	2	791.842	0.540892	Ot11g01700	308809325	XP_003081972.1	putative DAK2 domain containing protein (ISS) [Ostreococcus tauri]	65806.6	75047.7	130392	40012.6	46691.8	51690.2	80587.5	119136	48036.2	102982	144375	96518.3	90365.8	160371	127500	71590.2	80486.4	123826	35777.7	31153.2	30151.9	0.617336	0.0309878	0.00707546	0.0685938	1.12427	1.72965	DCPSPVGAIMGVGAR	[4] Phospho (S),[10] Oxidation (M)	([S/T])P, ([S/T])XXG	CMGC
no-change in CK2-OX21	up in TBB	16616	21.36	67.2916	2	982.466	2.23786	Ot11g00560	308809097	XP_003081858.1	FOG: TPR repeat (ISS) [Ostreococcus tauri]	81603.1	43793.8	37325.5	37281.6	110158	55593.6	34570.4	81267.9	19763.2	76240.1	106959	104781	79142.4	85369.8	110800	62032.3	53487	97410.3	32614.1	26405.7	14172.7	0.638549	0.0468496	0.021571	0.0432312	1.15976	1.57032	ETSPVPETPEELAFLPK	[2] Phospho (T)
no-change in CK2-OX21	up in TBB	9817	49.34	44.6003	2	1039.43	0.454947	Ot15g00570	308811785	XP_003083200.1	unnamed protein product [Ostreococcus tauri]	129960	63070	63823.2	78741.4	128450	112702	76325.7	148629	68131.3	100365	157119	175937	166202	152511	180389	92808.9	101231	166432	33811.8	31995.2	11892.4	0.650243	0.0048413	0.0014612	0.0286312	1.09074	1.79327	ASSAGTGESTTNAFEPDVEK	[2] Phospho (S)| [3] Phospho (S)	RXX([S/T]), ([S/T])XXG	CAMK
no-change in CK2-OX21	up in TBB	1974	59.37	49.6287	2	820.893	0.29471	Ot04g04420	308803294	XP_003078960.1	guanine nucleotide exchange family protein (ISS) [Ostreococcus tauri]	169477	341638	244973	239237	418743	167779	386560	335603	250631	364451	371691	555646	474083	499052	484665	282813	301005	477027	97612.8	90593.5	66762.1	0.767598	0.0106275	0.00140854	0.0164103	1.06432	1.68672	TATQALEDVSSPITK	[11] Phospho (S)	([S/T])P	CMGC
no-change in CK2-OX21	up in TBB	13672	30.38	77.1078	3	961.113	0.48387	Ot13g02550	308810835	XP_003082726.1	probable cytochrome P450 (ISS) [Ostreococcus tauri]	93687.1	107657	109398	104429	94193.3	170761	140215	70510.5	56405.7	157435	149379	105712	162586	159092	187767	101873	119066	152907	7459.89	52143.7	29945.7	0.784686	0.00477155	0.00174042	0.000158319	1.16877	1.50096	GSIDAPTASADEVDVLIAEDIDAGTVEK	[2] Phospho (S)	([S/T])X[D/E]	CK2
no-change in CK2-OX21	up in TBB	5358	78.58	62.1552	2	1151.55	0.282443	Ot07g01150	308805819	XP_003080221.1	methyltransferase-related (ISS) [Ostreococcus tauri]	327183	561346	440939	203642	462924	428175	288289	405018	385269	330505	733466	791141	755192	840882	833656	399207	367451	790867	137408	57113.6	47169.9	0.853806	0.00327824	0.00049672	0.091141	1.08642	1.9811	ASVDVVDGVLPSDEVEPPIER	[2] Phospho (S)	([S/T])X[D/E]	CK2
no-change in CK2-OX21	up in TBB	4256	46.28	37.7454	3	688.292	0.352999	Ot03g01230	308801443	XP_003078035.1	RelA/SpoT domain-containing protein / calcium-binding EF-hand family protein (ISS) [Ostreococcus tauri]	237368	102515	92622.7	137076	126310	124392	134970	143775	83988.1	169866	399367	275042	173800	283272	227150	139178	131398	271726	57712.5	31394.8	83685.3	0.904295	0.0120453	0.000644372	0.0922278	1.05921	1.95236	AEPTSSTDADVDADAPAPPR	[7] Phospho (T)	([S/T])[D/E]X[D/E], ([S/T])[D/E]	CK2
no-change in CK2-OX21	up in TBB	6271, 84066, 50, 50, 4264, 1742	66.98, 33.11, 38.36, 36.41, 23.75, 57.86	46.6369	2, 3, 3, 3, 4, 2	1348.58	0.732421	Ot04g02690	308802948	XP_003078787.1	RuBisCO activase (IC) [Ostreococcus tauri]	1.57321e+07	1.19305e+07	1.22497e+07	1.42131e+07	1.04716e+07	1.0256e+07	1.87263e+07	1.65604e+07	6.89547e+06	1.39936e+07	2.70281e+07	2.49497e+07	1.78748e+07	2.5408e+07	2.69358e+07	1.29194e+07	1.32864e+07	2.44393e+07	2.06175e+06	4.76548e+06	3.78238e+06	0.913189	0.000297172	0.000491503	0.00422124	1.0284	1.89167	FQGGAGIGGTHNAVMSSQDYLSAGMK	[15] Oxidation (M),[17] Phospho (S),[25] Oxidation (M)	([S/T])X[D/E]	CK2
no-change in CK2-OX21	up in TBB	2195	64.41	40.918	2	878.872	0.434093	Ot07g03300	308806249	XP_003080436.1	unnamed protein product [Ostreococcus tauri]	372086	540072	752747	192935	446069	614397	349993	555250	210186	605292	668245	848939	735555	943697	659064	460782	467024	771100	206976	179083	122723	0.922535	0.0355536	0.00678297	0.0643977	1.01355	1.67346	ASTLNDSTADDGNVVR	[N-term] Acetylation (N Terminal),[0] Acetylation (N Terminal),[8] Phospho (T)	([S/T])X[D/E][D/E], ([S/T])X[D/E]	CK2
no-change in CK2-OX21	up in TBB	19138	40.89	44.935	2	698.845	0.295821	Ot05g02520	308804073	XP_003079349.1	Myosin class II heavy chain (ISS) [Ostreococcus tauri]	2642.19	3247.27	8119.23	1529.82	3495.3	3760.22	4415.49	3675.96	1997.46	2873	24774.6	30642.3	21271.6	27495.3	18564.3	3806.76	3344.43	24549.6	2527.26	930.931	4806.72	0.968575	0.000107749	0.00576764	0.996099	1.13824	6.44896	ASIGQLNSQLSAK	[11] Phospho (S)	([S/T])XX[D/E]	CK2
no-change in CK2-OX21	up in TBB	5859, 3440	74.22, 33.54	34.2727	2, 3	945.898	1.16965	Ot08g02250	308806968	XP_003080795.1	putative ABC transporter, 5'-partial (ISS) [Ostreococcus tauri]	403641	291285	333957	483854	294112	358611	482725	390843	287994	280645	630991	770372	614497	757283	701836	361370	360163	694996	82122	82910.4	71036.6	0.976219	0.000259358	5.09571e-05	0.00776021	1.00335	1.92323	AVVDGSSHDVDADEAAPR	[6] Phospho (S)| [7] Phospho (S)	([S/T])X[D/E], ([S/T])XX[D/E]	CK2
no-change in CK2-OX21	no-change in TBB	9692, 9692	44.3, 43.83	35.3605	2, 2	1014.37	0.0874388	Ot07g03120	308806213	XP_003080418.1	auxin efflux carrier family protein (ISS) [Ostreococcus tauri]	134461	136792	152373	179427	128943	181634	276551	210826	195433	208854	130680	181026	126388	199184	133688	146399	214660	154193	20408.5	36535.5	33506.2	0.00348443	0.721705	7.71319e-05	1.27265e-05	1.46626	1.05324	DGYQSESEGGPEASVAER	[5] Phospho (S),[7] Phospho (S)	[S/T]X([S/T]), ([S/T])[D/E]X[D/E], ([S/T])[D/E], ([S/T])XX[D/E]	CK1, CK2
no-change in CK2-OX21	no-change in TBB	202, 1329, 9581	84.43, 23.6, 22.99	32.8646	2, 3, 3	962.904	0.211242	Ot05g02530	308804075	XP_003079350.1	putative serine/threonine-protein kinase ctr1 (ISS) [Ostreococcus tauri]	2.73612e+06	3.14145e+06	2.12319e+06	2.64014e+06	3.20917e+06	3.4529e+06	4.14989e+06	4.62014e+06	2.87844e+06	4.50251e+06	2.6618e+06	3.26487e+06	2.91671e+06	3.48577e+06	3.54662e+06	2.77001e+06	3.92078e+06	3.17515e+06	437957	739153	378430	0.0184158	0.163936	0.000238435	7.18915e-06	1.41544	1.14626	LQPTDGSTMTAETGTYR	[7] Phospho (S),[9] Oxidation (M)| [8] Phospho (T),[9] Oxidation (M)| [9] Oxidation (M),[10] Phospho (T)	[S/T]X([S/T]), ([S/T])X[D/E]	CK1, CK2
no-change in CK2-OX21	no-change in TBB	3434, 3434	49.49, 48.29	69.1703	3, 3	965.126	0.661183	Ot02g05090	308800662	XP_003075112.1	COG3781: Predicted membrane protein (ISS) [Ostreococcus tauri]	482234	523294	558352	547384	404983	407684	419480	328565	250948	441963	409569	358374	269631	396115	434838	503250	369728	373705	62217.2	78957.2	64405.3	0.0275501	0.0179103	0.000240206	7.01401e-05	1.36114	1.34665	AQSPIEIYDQVLDERPSSTIPDSPR	[23] Phospho (S)| [19] Phospho (T)	([S/T])P, [S/T]X([S/T]), PX([S/T])P, ([S/T])XX[D/E]	MAPK, CMGC, CK1, CK2
no-change in CK2-OX21	no-change in TBB	4267	50.87	61.6209	2	1443.63	0.959723	Ot05g03690	308804307	XP_003079466.1	tRNA(1-methyladenosine) methyltransferase, subunit GCD10 (ISS) [Ostreococcus tauri]	391640	458981	348453	282836	462110	401637	502541	719515	552721	621183	275360	378299	264991	294579	364250	388804	559519	315496	76098.7	120021	52250.2	0.027881	0.121726	0.000733438	7.02331e-05	1.43908	1.23236	IGATTEVINEETDDEEAFAAPLADER	[4] Phospho (T)
no-change in CK2-OX21	no-change in TBB	10294, 8390	47.1, 26.36	50.979	2, 3	951.964	0.0502482	Ot15g02340	308812139	XP_003083377.1	unnamed protein product [Ostreococcus tauri]	152456	125431	140420	143988	107964	185825	276459	211226	143514	147540	159398	187292	182711	162495	222358	134052	192913	182851	17556.2	54462.1	25223.8	0.0362529	0.00667333	0.000633978	2.05719e-05	1.43909	1.36403	RAEDGSTPEEVPVPVIK	[6] Phospho (S)| [7] Phospho (T)	([S/T])P, ([S/T])X[D/E][D/E], ([S/T])X[D/E], ([S/T])XX[D/E]	CMGC, CK2
no-change in CK2-OX21	no-change in TBB	1319	33.79	33.0697	2	548.75	0.607413	Ot02g00870	308800054	XP_003074808.1	Cbf5 H/ACA ribonucleoprotein complex subunit, nucleolar pseudour (IC) [Ostreococcus tauri]	183938	254043	277152	235870	230005	299799	400933	324853	217188	332618	261414	385970	323703	367529	357298	236201	315078	339183	34515.5	66314	49011	0.0512502	0.00586786	0.000171381	8.80708e-05	1.33394	1.43599	SSVSPSEVPK	[1] Phospho (S)| [4] Phospho (S)	([S/T])P, [S/T]X([S/T]), ([S/T])XX[D/E]	CMGC, CK1, CK2
no-change in CK2-OX21	no-change in TBB	143, 143	33.23, 30.9	44.7523	2, 2	525.273	0.131041	Ot10g03620	308808970	XP_003081795.1	U4/U6-associated splicing factor PRP4 (ISS) [Ostreococcus tauri]	770719	605926	660742	1.0258e+06	1.04302e+06	1.02767e+06	1.15984e+06	1.53328e+06	795648	1.45344e+06	639932	917537	669476	800372	732128	821241	1.19398e+06	751889	203533	304112	111251	0.0524893	0.590896	0.00243275	4.54706e-05	1.45387	1.09224	VLSIPSTPR	[6] Phospho (S)| [7] Phospho (T)	([S/T])P, PX([S/T])P	MAPK, CMGC
no-change in CK2-OX21	no-change in TBB	2443	31.29	60.0191	3	1037.17	0.360212	Ot01g05310	308799629	XP_003074595.1	putative zinc finger protein (ISS) [Ostreococcus tauri]	1.30997e+06	1.77355e+06	1.75698e+06	1.44608e+06	1532830	1.17807e+06	1.4337e+06	1.28309e+06	1.04808e+06	1.49033e+06	1.13155e+06	1.25565e+06	1.36005e+06	1.66265e+06	1.53335e+06	1.56388e+06	1.28665e+06	1.38865e+06	200350	181539	212499	0.0527779	0.212893	7.39512e-06	5.01473e-06	1.21546	1.12619	TPVVAPPAEGPEFHDAVETVEEAKSPVAR	[25] Phospho (S)	([S/T])P	CMGC
no-change in CK2-OX21	no-change in TBB	4259	36.55	53.6582	3	1081.45	1.9927	Ot07g02390	308806067	XP_003080345.1	unnamed protein product [Ostreococcus tauri]	407713	527437	616573	363070	426658	438542	909165	729712	556680	731611	331916	446161	343383	396729	423409	468290	673142	388320	102421	180919	49619.4	0.0573711	0.153373	0.00169576	3.76689e-05	1.43745	1.20594	TPNAPDVQAEDGLAFEQGDDESEDEKKLD	[22] Phospho (S)	([S/T])[D/E][D/E][D/E], ([S/T])X[D/E][D/E], ([S/T])[D/E]X[D/E], ([S/T])[D/E], ([S/T])X[D/E], ([S/T])XX[D/E]	CK2
no-change in CK2-OX21	no-change in TBB	2549, 4114	31.72, 20.2	30.5276	2, 3	704.335	0.41785	Ot08g00430	308806606	XP_003080614.1	mitogen-activated protein kinase, putative / MAPK, putative (ISS) [Ostreococcus tauri]	359105	538383	590209	459526	385109	516189	711346	816619	474084	653956	438889	664811	606051	679276	821411	466467	634439	642088	98333.5	140697	138423	0.0583411	0.0529128	0.000513026	0.000609032	1.36009	1.37649	SDSVKPGGSPGLAR	[9] Phospho (S)	([S/T])P	CMGC
no-change in CK2-OX21	no-change in TBB	21066, 10913, 3062, 5718	87.4, 27.02, 29.75, 83.88	47.7537	2, 3, 3, 2	1038.97	0.0365807	Ot07g03780	308806345	XP_003080484.1	transcription regulatory protein SNF2, putative (ISS) [Ostreococcus tauri]	295468	341660	351697	187325	236411	415637	526878	448015	255059	399349	216918	265235	217619	274242	211052	282512	408988	237013	70069.2	99061.2	30151.2	0.0608409	0.27233	0.00295996	0.000101188	1.44768	1.19197	VIHFEAVDDAPNETQSPK	[16] Phospho (S)| [14] Phospho (T)	([S/T])P, [S/T]X([S/T]), ([S/T])XX[D/E]	CMGC, CK1, CK2
no-change in CK2-OX21	no-change in TBB	3540, 159, 15491, 38135, 7257, 45711, 22687, 60, 85, 12427, 122051, 8760, 27123	41.73, 57.52, 20.9, 25.03, 35.99, 20.35, 37.98, 31.95, 69.08, 27.3, 31.26, 36.61, 41.63	31.7457	3, 2, 2, 2, 3, 2, 2, 3, 2, 3, 2, 3, 2	675.632	0.30793	Ot03g01140	308801425	XP_003078026.1	unnamed protein product [Ostreococcus tauri]	1.67754e+07	1.96507e+07	2.49092e+07	1.8914e+07	1.69713e+07	2.45378e+07	2.88107e+07	3.35301e+07	1.72755e+07	2.6814e+07	1.70583e+07	2.01271e+07	2.04255e+07	2.17397e+07	2.1716e+07	1.94441e+07	2.61936e+07	2.02133e+07	3.29498e+06	5.98606e+06	1.91014e+06	0.0622566	0.602216	0.000318877	1.66519e-06	1.34712	1.03956	RERSPEQDYAPPESQR	[4] Phospho (S)	([S/T])P, RXX([S/T]), ([S/T])X[D/E]	CMGC, CAMK, CK2
no-change in CK2-OX21	no-change in TBB	1875	128.27	37.0366	2	1306.93	0.0973726	Ot12g00070	308809702	XP_003082160.1	bystin-like (ISS) [Ostreococcus tauri]	804985	765607	928068	505770	903989	977071	822597	1.47273e+06	910451	1.19996e+06	648176	1.00212e+06	731462	765337	767194	781684	1.07656e+06	782857	168313	261802	131727	0.0672168	0.92353	0.000996124	3.2619e-05	1.37723	1.0015	YGSDEDDEDEDEAEDEDEDVGR	[3] Phospho (S)	([S/T])[D/E][D/E][D/E], ([S/T])X[D/E][D/E], ([S/T])[D/E]X[D/E], ([S/T])[D/E], ([S/T])X[D/E], ([S/T])XX[D/E]	CK2
no-change in CK2-OX21	no-change in TBB	4778	41.03	69.1703	3	1027.12	1.41798	Ot01g00470	308798653	XP_003074106.1	unnamed protein product [Ostreococcus tauri]	681947	701024	849874	840638	593435	533185	641357	621026	410071	696486	520728	522920	378713	464730	582980	733383	580425	494014	109945	111897	76837.4	0.0699494	0.00412178	8.70551e-05	0.000153589	1.26353	1.48454	EEVREDGVPTPPPSPPPFESLFPDQR	[10] Phospho (T),[14] Phospho (S)	([S/T])P, PX([S/T])P	MAPK, CMGC
no-change in CK2-OX21	no-change in TBB	3333, 5000	100.64, 43.48	37.2709	2, 3	1030.85	0.132616	Ot14g03460	308811654	XP_003083135.1	putative outward-rectifying potassium channel KCO1 (ISS) [Ostreococcus tauri]	533997	459516	331593	599799	477295	475951	713058	840568	503399	847577	391512	382936	314666	375081	512760	480440	676111	395391	99647	178679	72240.2	0.0710439	0.17493	0.00147608	0.000103981	1.40727	1.2151	SGSDAAMMGEMDEDALMR	[3] Phospho (S),[7] Oxidation (M),[8] Oxidation (M),[11] Oxidation (M),[17] Oxidation (M)	([S/T])[D/E]	CK2
no-change in CK2-OX21	no-change in TBB	2739, 848	54.61, 102.55	49.8652	3, 2	829.017	0.369642	Ot01g00660	308798691	XP_003074125.1	unnamed protein product [Ostreococcus tauri]	1.80254e+06	1.86137e+06	1.40376e+06	1.56537e+06	1.50486e+06	1.68825e+06	2.86635e+06	2.8027e+06	1.52057e+06	2.31613e+06	1.82213e+06	1.78478e+06	1.33934e+06	1.59632e+06	1.69844e+06	1.62758e+06	2.2388e+06	1.6482e+06	196400	619824	193337	0.0712363	0.87547	0.000499865	6.54368e-07	1.37554	1.01267	SLGVDVQSIDEEEDEDARQDR	[8] Phospho (S)	([S/T])X[D/E][D/E], ([S/T])X[D/E], ([S/T])XX[D/E]	CK2
no-change in CK2-OX21	no-change in TBB	9191, 8468	34.65, 50.59	41.4066	2, 2	884.388	0.968609	Ot17g01960	308813299	XP_003083956.1	26S proteasome regulatory complex, ATPase RPT1 (ISS) [Ostreococcus tauri]	101257	143414	134845	115114	140697	114785	194472	235691	133784	204079	155313	145943	107225	166360	143689	127066	176562	143706	18183.4	50548.5	22270.1	0.0813305	0.263168	0.000871833	1.15118e-05	1.38953	1.13096	AHSSASIEDLAGPPKK	[3] Phospho (S),[6] Phospho (S)	[S/T]X([S/T]), ([S/T])X[D/E][D/E], ([S/T])X[D/E], ([S/T])XX[D/E]	CK1, CK2
no-change in CK2-OX21	no-change in TBB	2747	38.79	64.4305	2	845.432	0.224072	Ot11g01250	308809235	XP_003081927.1	putative karyopherin-beta 3 variant (ISS) [Ostreococcus tauri]	695920	550377	866749	637297	407397	521354	468078	511887	310498	466925	564099	423921	364023	422175	512947	631548	455749	457433	170535	84897.2	79923.3	0.0826063	0.0737046	0.00118486	0.000761513	1.38574	1.38063	AGLSIPTPGGDVLASVR	[15] Phospho (S)
no-change in CK2-OX21	no-change in TBB	816	74.32	50.586	2	840.315	0.35755	Ot14g01520	308811270	XP_003082943.1	unnamed protein product [Ostreococcus tauri]	967349	917239	896744	891127	984472	1.21221e+06	1.3805e+06	1.7624e+06	723694	1.42578e+06	1.23448e+06	1.30388e+06	1.20344e+06	1.52209e+06	1.28765e+06	931386	1.30092e+06	1.31031e+06	42226.9	379455	125076	0.0860867	7.44942e-05	0.000782648	2.51377e-07	1.39675	1.40683	EAFGDASDDDAFSPR	[7] Phospho (S)	([S/T])[D/E][D/E][D/E], ([S/T])X[D/E][D/E], ([S/T])[D/E]X[D/E], ([S/T])[D/E], ([S/T])XX[D/E]	CK2
no-change in CK2-OX21	no-change in TBB	12569	73.86	26.663	2	885.387	2.24312	Ot14g01670	308811300	XP_003082958.1	EZ2_MAIZE Polycomb protein EZ2 (ISS) [Ostreococcus tauri]	90540.3	59968.5	77405.3	55775.5	54628.8	38111.6	34145.3	41130.1	25170.9	93299.9	64166.3	74723.5	61995.9	56864.9	59030.4	67663.7	46371.6	63356.2	15721.7	26911.5	6938.5	0.0889096	0.662779	0.0279661	1.27095e-05	1.45916	1.06799	AQVAPASTSDASPSSSAR	[12] Phospho (S)	([S/T])P	CMGC
no-change in CK2-OX21	no-change in TBB	5248, 7188, 6008, 8098	34.95, 28.25, 35.62, 65.56	29.505	3, 3, 3, 2	741.642	0.169397	Ot05g02800	308804129	XP_003079377.1	RNA binding protein (ISS) [Ostreococcus tauri]	307415	483298	449803	228235	385950	484432	731770	566862	374145	437711	253227	453557	346065	329020	345579	370940	518984	345489	104246	138155	71523.7	0.089842	0.756998	0.00313015	0.000217832	1.3991	1.07367	KAMATEDGDKSDSDLTDTAR	[3] Oxidation (M),[16] Phospho (T)
no-change in CK2-OX21	no-change in TBB	2651	34.07	30.8095	2	589.8	0.0550837	Ot09g02870	308807933	XP_003081277.1	S-M checkpoint control protein CID1 and related nucleotidyltransferases (ISS) [Ostreococcus tauri]	215787	235979	249849	232524	262516	203532	381979	355921	273103	314628	130286	226518	181531	249037	199593	239331	305833	197393	17748.5	70570.8	45484	0.0908695	0.103766	7.91144e-05	7.33689e-05	1.27786	1.21246	TTSGAAIPKPR	[3] Phospho (S)| [2] Phospho (T)	RXX([S/T]), [S/T]X([S/T]), R[S/T]X([S/T]), LXRXX([S/T])	CAMK, CK1
no-change in CK2-OX21	no-change in TBB	11021, 503, 8115, 698, 16035, 450	41.12, 61.21, 26.58, 69.48, 21.15, 86.41	30.4997	3, 3, 2, 2, 3, 2	629.29	0.871197	Ot01g02280	308799015	XP_003074288.1	unnamed protein product [Ostreococcus tauri]	3.16657e+06	1.92833e+06	3.89229e+06	3.18652e+06	3.74228e+06	3.46442e+06	5.77005e+06	4.73281e+06	3.0781e+06	4.93333e+06	3.76025e+06	4.37019e+06	4.00994e+06	3.70889e+06	4.33149e+06	3.1832e+06	4.39574e+06	4.03615e+06	773040	1.10622e+06	309321	0.0946438	0.0769265	0.00213847	0.000235013	1.38092	1.26796	TKDAAEASDEDVVATRK	[8] Phospho (S)	([S/T])[D/E][D/E][D/E], ([S/T])X[D/E][D/E], ([S/T])[D/E]X[D/E], ([S/T])[D/E], ([S/T])XX[D/E]	CK2
no-change in CK2-OX21	no-change in TBB	250, 411, 6814, 411	20.41, 97.32, 83.06, 94.29	53.3357	3, 2, 2, 2	734.359	0.165687	Ot10g01000	308808444	XP_003081532.1	unnamed protein product [Ostreococcus tauri]	5.99462e+06	3.91563e+06	6.70393e+06	9.6487e+06	5.46011e+06	7.77358e+06	9.84539e+06	1.01404e+07	5.764e+06	9.97111e+06	4.73262e+06	4.98654e+06	4.26641e+06	3.58625e+06	5.62407e+06	6.3446e+06	8.69889e+06	4.63918e+06	2.11252e+06	1.90268e+06	766000	0.102211	0.12629	0.00330569	0.00120723	1.37107	1.36761	ISSSGMLLNIGTTSREPSVR	[6] Oxidation (M),[12] Phospho (T)
no-change in CK2-OX21	no-change in TBB	11849	38.9	31.6539	2	912.836	4.14332	Ot11g02190	308809423	XP_003082021.1	kinesin, putative (ISS) [Ostreococcus tauri]	78589.4	54875.5	49528.1	60755.8	54309.7	57141	94496.6	96434	55642	103765	53946.9	58967.8	78846.2	57503.6	93026.4	59611.7	81495.6	68458.2	11332.3	23182.1	16823.7	0.10375	0.356656	0.00101258	8.30939e-05	1.36711	1.1484	SMEEDIEDGTTTSEGK	[1] Phospho (S),[2] Oxidation (M)	([S/T])X[D/E][D/E], ([S/T])X[D/E], ([S/T])XX[D/E]	CK2
no-change in CK2-OX21	no-change in TBB	4328, 395, 2519	73.69, 72.44, 58.99	43.3172	2, 3, 4	1327.55	0.118788	Ot10g01880	308808622	XP_003081621.1	DNA-directed RNA polymerase subunit E' (ISS) [Ostreococcus tauri]	5.42549e+06	4.44806e+06	4.7815e+06	5.03638e+06	4.61183e+06	5.79262e+06	5.31824e+06	8.24484e+06	4.45612e+06	6.31563e+06	5.12694e+06	6.21006e+06	4.7728e+06	5.01623e+06	4.75363e+06	4.86065e+06	6.02549e+06	5.17593e+06	383514	1.4166e+06	599618	0.105174	0.344748	3.51761e-05	1.39042e-07	1.23965	1.06486	RVEEEAVASDEEEEDPAFTEHR	[9] Phospho (S)	([S/T])[D/E][D/E][D/E], ([S/T])X[D/E][D/E], ([S/T])[D/E]X[D/E], ([S/T])[D/E], ([S/T])X[D/E], ([S/T])XX[D/E]	CK2
no-change in CK2-OX21	no-change in TBB	6036, 5313	93.33, 33.37	69.0746	2, 3	1373.55	1.20599	Ot10g02360	308808718	XP_003081669.1	Myosin class II heavy chain (ISS) [Ostreococcus tauri]	704025	723229	804836	417539	676044	408938	407618	576551	348918	715985	540359	646958	535479	934451	633794	665134	491602	658208	146481	151500	162775	0.108888	0.956938	0.00217051	9.34873e-05	1.35299	1.01052	SGAFDTDFDSEPFDETDAFAAPSAR	[1] Phospho (S)	[S/T]X([S/T])	CK1
no-change in CK2-OX21	no-change in TBB	2268	110.41	32.8646	2	1072.91	0.0322917	Ot07g00390	308805667	XP_003080145.1	putative DNA helicase (ISS) [Ostreococcus tauri]	581481	541454	519044	489044	541806	540499	763985	782140	478025	704338	680178	609776	475903	519734	686639	534566	653797	594446	33963.2	136839	94497.2	0.110467	0.249312	2.2844e-05	1.45979e-06	1.22304	1.11202	VLAPSDDEDADDGSDAETSR	[5] Phospho (S)| [14] Phospho (S)	([S/T])[D/E][D/E][D/E], ([S/T])X[D/E][D/E], ([S/T])[D/E]X[D/E], ([S/T])[D/E], ([S/T])X[D/E], ([S/T])XX[D/E]	CK2
no-change in CK2-OX21	no-change in TBB	3452	85.22	29.5207	2	803.837	0.198729	Ot01g06530	308799873	XP_003074718.1	CAC1H_MOUSE Voltage-dependent T-type calcium channel alpha-1H subunit (ISS) [Ostreococcus tauri]	205655	148155	199409	145752	153823	210706	315166	303550	128443	266111	163218	115655	179537	176113	282773	170559	244795	183459	29417.3	76744	61113.8	0.111604	0.797307	0.00290687	0.000175017	1.43525	1.07564	SVNETMASATGESVK	[1] Phospho (S),[6] Oxidation (M)
no-change in CK2-OX21	no-change in TBB	1904	67.02	84.8204	3	907.741	0.240331	Ot05g02800	308804129	XP_003079377.1	RNA binding protein (ISS) [Ostreococcus tauri]	565792	625862	507719	621049	514724	519763	442675	259714	373388	635589	803074	516024	791256	716344	513199	567029	446226	667979	56201.8	142628	143905	0.115571	0.214267	0.000947958	2.7241e-05	1.27072	1.17803	TTGEAAAGSPSSATAFTSYFTNIFGGK	[12] Phospho (S)| [14] Phospho (T)
no-change in CK2-OX21	no-change in TBB	7076, 1760, 13006	73.01, 67.15, 54.62	76.1434	3, 3, 2	834.704	0.382661	Ot05g01780	308803925	XP_003079275.1	myb family transcription factor (ISS) [Ostreococcus tauri]	1.12818e+06	817892	1.0141e+06	808814	733233	579531	859232	583144	319847	967711	1.17851e+06	657310	727640	1.15512e+06	783969	900443	661893	900510	164278	256148	247347	0.120492	0.911097	0.00809447	7.04233e-05	1.36041	1.00007	ATTAEESEDEALALAIGMELGER	[7] Phospho (S),[18] Oxidation (M)	([S/T])[D/E][D/E][D/E], ([S/T])[D/E]X[D/E], ([S/T])[D/E]	CK2
no-change in CK2-OX21	no-change in TBB	6959, 9276, 9276, 52218, 27606	40.29, 23.67, 21.45, 23.45, 24.21	54.7089	2, 2, 2, 2, 2	801.389	1.06277	Ot10g00480	308808346	XP_003081483.1	Predicted membrane protein (patched superfamily) (ISS) [Ostreococcus tauri]	59371.1	86858.9	96747.4	187443	125058	105957	164163	195988	160831	139092	61712.1	118421	88521.3	87466.4	94464.9	111096	153206	90117.1	48715	33317	20226.3	0.122552	0.49327	0.010298	0.00238346	1.37905	1.23279	FVLASPSFSRDPAK	[9] Phospho (S)	([S/T])X[D/E]	CK2
no-change in CK2-OX21	no-change in TBB	4066	86	58.1078	3	1104.2	0.457735	Ot01g05930	308799753	XP_003074657.1	unnamed protein product [Ostreococcus tauri]	351907	436827	298523	176755	378184	449564	583438	536216	274297	456092	222991	451989	396164	365507	466620	328439	459922	380654	98331.5	117957	97219.6	0.12515	0.459915	0.0064064	0.00174151	1.40033	1.15898	SVPVEDDIEDVEVPTAPASPALGAARPTSPSR	[19] Phospho (S)	([S/T])P, PX([S/T])P	MAPK, CMGC
no-change in CK2-OX21	no-change in TBB	2462, 691, 691	65.48, 27.78, 28.11	43.8331	2, 3, 3	1237.01	0.0495432	Ot01g00720	308798703	XP_003074131.1	CLPB1_SYNEL Chaperone clpB 1 dbj|BAC08941.1| ClpB protein (ISS) [Ostreococcus tauri]	1.83016e+06	1.46902e+06	1.80321e+06	1.71752e+06	2.10823e+06	1.6045e+06	2.30849e+06	2.98775e+06	1.86821e+06	2.4169e+06	1.76545e+06	2.12524e+06	1.4187e+06	1.98238e+06	1.78985e+06	1.78563e+06	2.23717e+06	1.81632e+06	229807	533189	266644	0.125242	0.874742	9.69642e-05	2.13131e-06	1.25288	1.01719	ELYDVHAEDSEDESAVSSSAPR	[10] Phospho (S)	([S/T])[D/E][D/E][D/E], ([S/T])X[D/E][D/E], ([S/T])[D/E]X[D/E], ([S/T])[D/E], ([S/T])X[D/E], ([S/T])XX[D/E]	CK2
no-change in CK2-OX21	no-change in TBB	1736, 1736	59.33, 58.73	34.2727	3, 3	1065.14	0.0236178	Ot08g00170	308806554	XP_003080588.1	ZIK1 protein (ISS) [Ostreococcus tauri]	1.52739e+06	1.37388e+06	932724	1.75048e+06	1.40837e+06	1.67546e+06	2.67611e+06	2.2657e+06	1.05613e+06	2.4644e+06	873529	1.29742e+06	1.09775e+06	1.6029e+06	1.26123e+06	1.39857e+06	2.02756e+06	1.22657e+06	299231	658749	268828	0.126583	0.395647	0.00537472	0.000163477	1.44974	1.14023	AGSGDVSPTRPSPMQSPSQPTPAPSAAEMSR	[3] Phospho (S),[14] Oxidation (M),[29] Oxidation (M)| [7] Phospho (S),[14] Oxidation (M),[29] Oxidation (M)| [9] Phospho (T),[14] Oxidation (M),[29] Oxidation (M)	([S/T])P, RXX([S/T]), [S/T]X([S/T]), ([S/T])X[D/E], LXRXX([S/T])	CMGC, CAMK, CK1, CK2
no-change in CK2-OX21	no-change in TBB	2258	49.49	50.2452	2	1001.46	0.0267153	Ot11g01380	308809261	XP_003081940.1	protein kinase family protein (ISS) [Ostreococcus tauri]	502253	653433	324566	327124	398350	414189	734331	864354	444467	621182	391241	379761	342834	425434	323207	441145	615705	372495	138945	190958	40360.6	0.128094	0.364923	0.00446038	0.000151119	1.3957	1.1843	AESLTTPSVSGSPTFTSPR	[3] Phospho (S)	RXX([S/T]), LXRXX([S/T])	CAMK
no-change in CK2-OX21	no-change in TBB	6922, 11907	80.33, 49.43	69.9837	2, 3	1225.05	0.0353621	Ot09g02910	308807941	XP_003081281.1	unnamed protein product [Ostreococcus tauri]	328639	192789	402587	165580	207975	226585	233997	184138	104167	120961	444917	234331	230527	365651	373674	259514	173970	329820	101465	59492.3	94116.1	0.13421	0.25509	0.0165112	0.00452905	1.49172	1.27091	SSLTSDEDFFGAPAGAVADVSGRL	[21] Phospho (S)
no-change in CK2-OX21	no-change in TBB	2815, 5939	74.77, 51.74	69.3801	2, 3	1141.98	1.03235	Ot05g00670	308803703	XP_003079164.1	putative SEC14 protein (ISS) [Ostreococcus tauri]	2.07282e+06	2.80487e+06	2.86748e+06	2.14833e+06	1.30467e+06	2.1257e+06	1.64468e+06	1.2553e+06	1.38318e+06	1.90781e+06	2.00298e+06	1.27187e+06	1.58044e+06	1.77669e+06	2.1958e+06	2.23963e+06	1.66333e+06	1.76556e+06	637183	360165	360415	0.144408	0.238568	0.00153908	0.000916027	1.34647	1.26851	DMYDVFFDAQEELPSPVGK	[2] Oxidation (M),[15] Phospho (S)	([S/T])P, ([S/T])XXG	CMGC
no-change in CK2-OX21	no-change in TBB	2834	38.33	49.5709	3	774.004	0.440486	Ot11g02900	308809565	XP_003082092.1	unnamed protein product [Ostreococcus tauri]	191376	347702	164252	174094	146353	248841	292891	343126	179722	277399	227029	366092	292756	319594	306997	204755	268396	302494	81554.2	60231.2	50366.4	0.145854	0.0358445	0.00276189	0.0050893	1.31081	1.47734	SADHDESPSVTVAEDIQNTPK	[1] Phospho (S)| [7] Phospho (S)| [9] Phospho (S)	([S/T])P, [S/T]X([S/T]), ([S/T])X[D/E]	CMGC, CK1, CK2
no-change in CK2-OX21	no-change in TBB	1931, 5431	63.57, 112.14	70.0377	3, 2	996.128	0.367265	Ot01g02410	308799041	XP_003074301.1	SL-TPS/P (ISS) [Ostreococcus tauri]	1.67608e+06	1.73579e+06	1.63012e+06	1.92209e+06	1.73731e+06	1.09917e+06	1.48927e+06	1.49792e+06	1.14269e+06	2.15114e+06	1.0904e+06	1.45641e+06	1.10677e+06	1.21339e+06	1.12394e+06	1.74028e+06	1.47604e+06	1.19818e+06	111065	421177	151989	0.156693	0.000244571	9.14455e-05	3.38235e-06	1.17902	1.45243	TRSQTNLVSGEIAEESAVFEEEEPVR	[1] Phospho (T)
no-change in CK2-OX21	no-change in TBB	4755, 2791, 2791, 42337	58.87, 44.08, 48.89, 43.16	35.7407	2, 3, 3, 2	1021.43	0.433399	Ot09g03820	308808123	XP_003081372.1	Ypt/Rab GTPase activating protein (ISS) [Ostreococcus tauri]	604463	187001	488998	778171	665743	635200	956417	871846	613264	702678	564932	778388	453839	616217	712389	544875	755881	625153	225712	151160	126635	0.159595	0.431281	0.0302241	0.0103057	1.38726	1.14733	VDDTAETSPSSPSSHAFAR	[11] Phospho (S)	PX([S/T])P	MAPK
no-change in CK2-OX21	no-change in TBB	3484, 31359, 11327	72.94, 69.71, 27.01	28.7998	2, 2, 3	948.367	1.1429	Ot08g02440	308807006	XP_003080814.1	unnamed protein product [Ostreococcus tauri]	743578	571562	784770	890339	561911	440129	222193	858055	305118	789376	612579	595952	550220	648748	683139	710432	522974	618127	141717	286375	50739.6	0.167141	0.23468	0.0355867	9.71158e-06	1.35845	1.14933	DRPESEEDEDEPAAAR	[5] Phospho (S)	([S/T])[D/E][D/E][D/E], RXX([S/T]), ([S/T])X[D/E][D/E], ([S/T])[D/E]X[D/E], ([S/T])[D/E], ([S/T])X[D/E], ([S/T])XX[D/E]	CAMK, CK2
no-change in CK2-OX21	no-change in TBB	261, 6559	44.26, 37.11	83.4871	3, 2	988.754	0.377731	Ot04g02930	308802996	XP_003078811.1	putative RNA helicase (ISS) [Ostreococcus tauri]	1.03037e+07	1.24252e+07	1.20581e+07	1.23272e+07	7.54358e+06	1.16445e+07	9.88682e+06	5.62339e+06	5.28338e+06	1.0018e+07	1.02359e+07	6.12623e+06	1.18224e+07	1.02672e+07	1.01913e+07	1.09315e+07	8.49122e+06	9.72862e+06	2.08088e+06	2.86081e+06	2.12854e+06	0.167506	0.429127	0.0026935	0.000174405	1.28739	1.12365	DLLEGEDSDSEEGRDPVEVLAMAIAK	[8] Phospho (S),[10] Phospho (S),[22] Oxidation (M)	[S/T]X([S/T]), ([S/T])XXG, ([S/T])[D/E]X[D/E], ([S/T])[D/E], ([S/T])X[D/E], ([S/T])XX[D/E]	CK1, CK2
no-change in CK2-OX21	no-change in TBB	5851	24.88	59.7994	3	939.065	1.92929	Ot03g01050	308801407	XP_003078017.1	trithorax-like (ISS) [Ostreococcus tauri]	243300	440318	447077	382831	310279	270154	405177	238045	114552	309474	246392	276160	281508	258365	258012	364761	267480	264087	87367.5	106048	14422.4	0.169838	0.0350104	0.0148416	0.000171586	1.36369	1.38121	TNPEAPVAMELDTDDDDLSTDLDVK	[9] Oxidation (M),[13] Phospho (T)| [9] Oxidation (M),[13] Phospho (T)	([S/T])[D/E][D/E][D/E], ([S/T])X[D/E][D/E], ([S/T])[D/E]X[D/E], ([S/T])[D/E], ([S/T])X[D/E], ([S/T])XX[D/E]	CK2
no-change in CK2-OX21	no-change in TBB	5382	52.65	65.1691	2	955.379	1.34716	Ot14g01750	308811316	XP_003082966.1	unnamed protein product [Ostreococcus tauri]	320077	534979	550510	291732	292101	291343	322367	379937	145006	294799	397248	528355	295169	386120	405058	397880	286690	402390	132855	86789.2	83159.3	0.169844	0.833141	0.00813329	0.000258994	1.38784	1.01134	SSDDDADEAQFVSFVR	[N-term] Acetylation (N Terminal),[0] Acetylation (N Terminal),[1] Phospho (S)| [N-term] Acetylation (N Terminal),[0] Acetylation (N Terminal),[2] Phospho (S)	([S/T])[D/E][D/E][D/E], ([S/T])X[D/E][D/E], ([S/T])[D/E]X[D/E], ([S/T])[D/E], ([S/T])X[D/E], ([S/T])XX[D/E]	CK2
no-change in CK2-OX21	no-change in TBB	11321	29.2	38.0588	3	718.291	0.601151	Ot06g01790	308804960	XP_003079792.1	putative RIO kinase 2 (ISS) [Ostreococcus tauri]	52786.1	57135.8	64273.8	38639.4	65469.9	79699.2	65389.7	85798.3	46429.8	69298.1	35993.6	55455.5	68411.3	50347.9	54371.2	55661	69323	52915.9	10846.3	15154.8	11636.5	0.170681	0.711074	0.000291152	7.73717e-05	1.24545	1.05188	KFEEPSVTDSDGSGERPR	[10] Phospho (S),[13] Phospho (S)	([S/T])X[D/E]	CK2
no-change in CK2-OX21	no-change in TBB	5822, 558, 558	20.4, 45.72, 43.21	53.0866	3, 2, 2	690.64	0.0624989	Ot04g00360	308802482	XP_003078554.1	unnamed protein product [Ostreococcus tauri]	2.54435e+06	1.66175e+06	1.55566e+06	4.27451e+06	1.86032e+06	2.27991e+06	3.704e+06	4.58365e+06	2.27219e+06	3.35851e+06	2.23941e+06	1.9912e+06	1.25903e+06	2.61214e+06	1.80994e+06	2.37932e+06	3.23965e+06	1.98235e+06	1.12713e+06	986555	503912	0.172962	0.559041	0.0111592	0.0023245	1.36159	1.20025	LRETKTLAELMSINMGA	[4] Phospho (T),[11] Oxidation (M),[12] Phospho (S),[15] Oxidation (M)
no-change in CK2-OX21	no-change in TBB	1586	124.82	36.5719	2	964.365	0.032092	Ot07g01250	308805839	XP_003080231.1	unnamed protein product [Ostreococcus tauri]	389803	420263	438711	425840	422473	568559	476069	710900	356491	439481	422338	737260	508981	591808	481986	419418	510300	548475	18031.8	135535	121870	0.191226	0.0331321	5.60523e-05	2.88322e-05	1.21669	1.3077	FADDDDTTYGSEATSPR	[15] Phospho (S)	([S/T])P	CMGC
no-change in CK2-OX21	no-change in TBB	326	63.45	33.5412	2	699.283	0.465201	Ot01g03550	308799269	XP_003074415.1	unnamed protein product [Ostreococcus tauri]	1.31296e+06	1.07739e+06	1.12605e+06	1.13274e+06	1.34574e+06	1.08157e+06	1.62638e+06	1.61263e+06	1.14826e+06	1.48182e+06	957053	1.33128e+06	1.18089e+06	1.47629e+06	1.26163e+06	1.19898e+06	1.39013e+06	1.24143e+06	121473	258574	192467	0.195585	0.744995	1.03481e-05	1.57217e-06	1.15943	1.03541	IASGYNMSGMVR	[3] Phospho (S),[7] Oxidation (M),[10] Oxidation (M)	RXX([S/T])	CAMK
no-change in CK2-OX21	no-change in TBB	1278	104.45	48.0663	3	955.392	0.350402	Ot03g05510	308802295	XP_003078461.1	unnamed protein product [Ostreococcus tauri]	974480	994725	816736	856736	939875	851914	1.33533e+06	2.11867e+06	815897	1.10028e+06	997613	1.01372e+06	787359	932203	1.08001e+06	916510	1.24442e+06	962181	76733	531752	110970	0.206863	0.507578	0.00140669	2.58597e-07	1.35778	1.04983	AEEAALSSGAEADGEASEVEAINGDRR	[7] Phospho (S),[8] Phospho (S)	([S/T])XX[D/E]	CK2
no-change in CK2-OX21	no-change in TBB	6043	53.56	55.3629	3	1147.15	0.607507	Ot07g00100	308805609	XP_003080116.1	putative polyamine oxidase (ISS) [Ostreococcus tauri]	242553	293494	213040	120081	204560	218471	376415	281638	194907	299909	234581	324477	251251	281224	288371	214746	274268	275981	63329.5	71689.2	34851	0.2103	0.111252	0.0022229	0.00102125	1.27718	1.28515	DIVSEDSGDKGQGAEAMEPIDLSDGMVVDGYK	[7] Phospho (S),[17] Oxidation (M),[26] Oxidation (M)
no-change in CK2-OX21	no-change in TBB	5919	94.57	56.7346	2	1142.46	0.885161	Ot03g02630	308801721	XP_003078174.1	putative brix domain-containing protein (ISS) [Ostreococcus tauri]	270568	241172	266683	187538	193013	304403	304355	527846	159772	324549	265132	314415	212461	198210	270983	231795	324185	252240	39595.3	131619	47129.9	0.212468	0.494642	0.00398444	2.2581e-05	1.39859	1.0882	AAVDVASDSEDEFAASEFSEK	[7] Phospho (S)	([S/T])[D/E]X[D/E], ([S/T])[D/E], ([S/T])XX[D/E]	CK2
no-change in CK2-OX21	no-change in TBB	5455	31.98	49.2165	3	655.634	0.333535	Ot12g01310	308809934	XP_003082276.1	protein kinase family protein (ISS) [Ostreococcus tauri]	131032	131004	102643	117214	107743	116318	213716	179204	88889.1	173470	97960.1	110585	76118.5	98435.8	85952.5	117927	154319	93810.4	13044.2	50594.4	13179.1	0.216303	0.0212176	0.000863855	6.40092e-06	1.3086	1.25708	SVPLAPSLPSDPPSRER	[7] Phospho (S),[14] Phospho (S)	([S/T])X[D/E]	CK2
no-change in CK2-OX21	no-change in TBB	504	24.59	53.8708	2	1141.02	0.287579	Ot10g01000	308808444	XP_003081532.1	unnamed protein product [Ostreococcus tauri]	2.55882e+06	2.11814e+06	2.39365e+06	4.13335e+06	2.3077e+06	2.26702e+06	3.54683e+06	6.39897e+06	2.33916e+06	5.02367e+06	1.49393e+06	2.18417e+06	2.39526e+06	1.62832e+06	2.94763e+06	2.70233e+06	3.91513e+06	2.12986e+06	815586	1.78423e+06	591204	0.216791	0.202359	0.0101723	0.0011002	1.4488	1.26878	ISSSGMLLNIGTTSREPSVR	[2] Phospho (S),[6] Oxidation (M),[18] Phospho (S)	RXX([S/T]), ([S/T])XXG	CAMK
no-change in CK2-OX21	no-change in TBB	4961	78.06	60.5057	3	800.68	0.548574	Ot04g04350	308803280	XP_003078953.1	transducin family protein / WD-40 repeat family protein (ISS) [Ostreococcus tauri]	215993	146681	176315	154063	185878	243527	410966	258619	102508	295983	122584	127051	80408.8	138569	131895	175786	262321	120101	27558	110833	22967.9	0.222551	0.0118173	0.011017	0.00046654	1.49228	1.46364	VPVDDVFTEDDDALEDRVDR	[8] Phospho (T)	([S/T])[D/E][D/E][D/E], ([S/T])X[D/E][D/E], ([S/T])[D/E]X[D/E], ([S/T])[D/E], ([S/T])X[D/E], ([S/T])XX[D/E]	CK2
no-change in CK2-OX21	no-change in TBB	13157, 13157	24.71, 22.4	77.6781	3, 3	1148.17	0.109697	Ot05g02440	308804057	XP_003079341.1	putative MA3 domain-containing protein (ISS) [Ostreococcus tauri]	172392	165458	146820	154216	80453.3	283196	210263	151943	117066	186217	216339	98173.7	143859	183450	150112	143868	189737	158387	36800.1	63003.5	44417.9	0.227602	0.630527	0.00353491	0.000784167	1.31883	1.10092	VLSVIDESPVFALDAGDPNYDSTEEPFSLR	[8] Phospho (S),[20] Phospho (Y)	([S/T])P	CMGC
no-change in CK2-OX21	no-change in TBB	441	53.02	53.6932	3	865.718	0.878124	Ot13g00540	308810433	XP_003082525.1	putative TAF6 (ISS) [Ostreococcus tauri]	1.30579e+06	2.23156e+06	2.56814e+06	647877	1.85259e+06	1.89763e+06	2.17759e+06	2.56257e+06	1.61731e+06	3.02303e+06	1.20003e+06	1.47904e+06	1.69341e+06	1.53119e+06	2.00291e+06	1.72119e+06	2.25563e+06	1.58132e+06	761517	553359	295237	0.229567	0.984587	0.0211825	0.00251782	1.3105	1.08846	GTTPDDDIGDAAAAHAPNVAVAETHV	[2] Phospho (T)| [3] Phospho (T)	([S/T])P, RXX([S/T]), ([S/T])X[D/E][D/E], ([S/T])X[D/E], ([S/T])XX[D/E]	CMGC, CAMK, CK2
no-change in CK2-OX21	no-change in TBB	14707, 4060	22.6, 51.98	72.3745	4, 3	919.698	0.779077	Ot03g01560	308801509	XP_003078068.1	unnamed protein product [Ostreococcus tauri]	702656	872097	873782	549952	553938	1.24216e+06	804183	674106	657250	1.05278e+06	810591	550095	671592	573694	705283	710485	886096	662251	160564	254256	105315	0.230207	0.645655	0.000605837	3.28396e-05	1.24717	1.07283	IEEGRVDINELQAFTQGPAPSPGAPVDNFVAAASK	[21] Phospho (S)	([S/T])P	CMGC
no-change in CK2-OX21	no-change in TBB	1452	29.39	28.4575	2	424.705	0.0686253	Ot13g03080	308810941	XP_003082779.1	E3 ubiquitin protein ligase UPL1 (ISS) [Ostreococcus tauri]	183745	190616	259596	230249	189301	206202	366362	320125	162379	290863	130791	205024	174890	172403	220051	210701	269186	180632	33018.3	83490.5	34400.7	0.233509	0.191831	0.000679001	3.54848e-05	1.27757	1.16647	APSPALGR	[3] Phospho (S)	RXX([S/T])	CAMK
no-change in CK2-OX21	no-change in TBB	2824, 13170	89.53, 62.55	54.6597	2, 2	1000.42	1.29363	Ot06g00430	308804690	XP_003079657.1	anaphase promoting complex subunit 3 / cell division cycle prote (IC) [Ostreococcus tauri]	328187	259847	336254	400755	756456	410115	629260	882902	313901	625976	246456	569729	592897	593228	596781	416300	572431	519818	196594	221175	153192	0.236586	0.359538	0.0152389	0.00842793	1.37504	1.24866	NAIEKLDSDDLSDEENI	[12] Phospho (S)	([S/T])[D/E][D/E][D/E], ([S/T])X[D/E][D/E], ([S/T])[D/E]X[D/E], ([S/T])XX[D/E]	CK2
no-change in CK2-OX21	no-change in TBB	9214, 7335	32.73, 75.36	48.9969	3, 2	807.675	5.70661	Ot09g00780	308807515	XP_003081068.1	DEAD-box protein abstrakt (ISS) [Ostreococcus tauri]	266024	354379	271708	261599	227701	209234	93628	368383	114408	311029	376482	451313	298577	362724	370596	276282	219336	371938	46906.8	119935	54290	0.236614	0.0152178	0.0248271	4.64507e-05	1.25963	1.34623	ALDDVFEQSDDEGENDSTVKK	[9] Phospho (S)	([S/T])[D/E][D/E][D/E], ([S/T])X[D/E][D/E], ([S/T])[D/E]X[D/E], ([S/T])[D/E], ([S/T])X[D/E], ([S/T])XX[D/E]	CK2
no-change in CK2-OX21	no-change in TBB	8528, 6708, 24840, 4193, 15495	63.26, 38.52, 49.52, 52.6, 40.12	66.0718	3, 2, 2, 3, 3	923.088	0.394546	Ot14g02720	308811510	XP_003083063.1	Zn-finger protein joined to JAZF1 (predicted suppressor) (ISS) [Ostreococcus tauri]	442549	561410	359161	564438	494599	662002	546551	680526	365440	722991	429473	455233	343654	393144	401089	484431	595502	404518	86424.9	144248	41953.4	0.236829	0.115143	0.000330009	1.32791e-05	1.22928	1.19755	MSAVPDVDSDDEIVTPAQIIEDRR	[1] Oxidation (M),[9] Phospho (S)	([S/T])[D/E][D/E][D/E], ([S/T])X[D/E][D/E], ([S/T])[D/E]X[D/E], ([S/T])[D/E], ([S/T])X[D/E], ([S/T])XX[D/E]	CK2
no-change in CK2-OX21	no-change in TBB	813	83.74	29.8708	2	741.317	0.0414108	Ot10g01900	308808626	XP_003081623.1	protein kinase, putative (ISS) [Ostreococcus tauri]	819593	1.37206e+06	1.36832e+06	1.06553e+06	880642	1.20941e+06	1.50286e+06	1.46675e+06	873467	1.71116e+06	905504	1.40253e+06	1.20428e+06	1.4384e+06	1.13271e+06	1.10123e+06	1.35273e+06	1.21669e+06	261696	321808	216643	0.237035	0.446038	0.000515115	9.00654e-05	1.22838	1.10484	AIAEENGSDVGSPR	[8] Phospho (S)| [12] Phospho (S)	([S/T])P, ([S/T])XXG, ([S/T])[D/E]	CMGC, CK2
no-change in CK2-OX21	no-change in TBB	9326, 5877	83.79, 41.74	34.7834	2, 3	1034.96	0.0362051	Ot03g00030	308801203	XP_003077915.1	ABC transporter C family protein (ISS) [Ostreococcus tauri]	223171	126893	130481	195654	204298	205589	308673	224591	132001	255495	190774	191342	128305	249962	184236	176099	225270	188924	44428.8	65108.5	43103.3	0.237962	0.647801	0.00165227	0.000204568	1.27922	1.07283	VDDANADVASEKDQAIEAK	[10] Phospho (S)	([S/T])[D/E]X[D/E], ([S/T])[D/E], ([S/T])XX[D/E]	CK2
no-change in CK2-OX21	no-change in TBB	1468	52.78	41.7509	2	506.236	0.431205	Ot03g02150	308801627	XP_003078127.1	unnamed protein product [Ostreococcus tauri]	229439	254688	259323	267861	323947	216906	248568	320138	152811	217510	197404	268828	186247	228307	201936	267052	231187	216544	34874.7	60720.8	33051.9	0.245079	0.0393876	0.000115405	8.25532e-06	1.15513	1.23324	FAGSLPSPR	[7] Phospho (S)
no-change in CK2-OX21	no-change in TBB	2994, 903, 4052, 1058	24.5, 38.98, 54.17, 60.87	32.5616	3, 3, 2, 2	876.342	0.207032	Ot07g03860	308806361	XP_003080492.1	eukaryotic initiation factor 5 (ISS) [Ostreococcus tauri]	2.22487e+06	2.49194e+06	3.82268e+06	2.44761e+06	1.77003e+06	2.18659e+06	4.05936e+06	3.31129e+06	2.2582e+06	4.78608e+06	2.09318e+06	1.96409e+06	2.79207e+06	2.55608e+06	3.39294e+06	2.55143e+06	3.3203e+06	2.55967e+06	766097	1.13006e+06	574605	0.249321	0.921718	0.00301919	5.1322e-05	1.30135	1.00323	MKDANIEEESSEEEEDPRVSK	[1] Oxidation (M),[10] Phospho (S),[11] Phospho (S)	([S/T])[D/E][D/E][D/E], ([S/T])X[D/E][D/E], ([S/T])[D/E]X[D/E], ([S/T])[D/E], ([S/T])X[D/E], ([S/T])XX[D/E]	CK2
no-change in CK2-OX21	no-change in TBB	5645	27.11	42.8529	3	1207.44	0.0145803	Ot13g00020	308810329	XP_003082473.1	bromodomain protein 103 (ISS) [Ostreococcus tauri]	382147	322358	444536	367495	319862	438438	494779	573610	265618	475869	326395	433079	232941	338488	278291	367280	449662	321838	51127.5	114109	74952.7	0.25175	0.258384	0.000232894	5.0223e-05	1.22431	1.14119	ALPSDDEGEDEAAARDDDDDDDDDGFENSPEAK	[4] Phospho (S)	([S/T])[D/E][D/E][D/E], ([S/T])X[D/E][D/E], ([S/T])[D/E]X[D/E], ([S/T])[D/E], ([S/T])X[D/E], ([S/T])XX[D/E]	CK2
no-change in CK2-OX21	no-change in TBB	5667	31.94	61.2454	3	904.394	3.01785	Ot12g02650	308810204	XP_003082411.1	EDR1 (ISS) [Ostreococcus tauri]	205831	187672	195830	288872	259206	176986	216520	242607	69695.1	199616	242154	283549	156385	171795	222315	227482	181085	215240	44245.5	66724.2	51942.2	0.252668	0.653342	0.00934471	7.21136e-05	1.25622	1.05688	STSQPPNDHSESSIDDLVAFANGSR	[10] Phospho (S)	([S/T])[D/E]	CK2
no-change in CK2-OX21	no-change in TBB	4319	21.58	44.1917	4	996.889	0.300337	Ot12g02110	308810096	XP_003082357.1	unnamed protein product [Ostreococcus tauri]	294055	406550	463318	467563	369282	308482	368743	387584	288215	391981	248913	366170	365973	505277	415651	400154	349001	380397	72084.5	47598.4	92919.8	0.253991	0.676778	1.84235e-05	9.25505e-05	1.14657	1.05194	AADFSEEPERGYEDADSEEDEDERDDNEGLGAGASK	[17] Phospho (S)	([S/T])[D/E][D/E][D/E], ([S/T])X[D/E][D/E], ([S/T])[D/E]X[D/E], ([S/T])[D/E], ([S/T])X[D/E], ([S/T])XX[D/E]	CK2
no-change in CK2-OX21	no-change in TBB	8350, 11587, 41507, 40816	51.6, 39.29, 41.09, 37.62	70.9184	2, 3, 3, 3	1267.06	0.600369	Ot03g05640	308802321	XP_003078474.1	auxilin-like protein (ISS) [Ostreococcus tauri]	260109	462242	373943	249475	296884	294884	221008	264939	189888	373467	285225	322994	241610	271610	331537	328531	268837	290595	89266.1	70995.9	37130.9	0.258995	0.456885	0.000629969	6.116e-05	1.22204	1.13054	LYTASSTASSVEDLDDFFSAGAAK	[9] Phospho (S)| [10] Phospho (S)	([S/T])X[D/E][D/E], ([S/T])X[D/E], ([S/T])XX[D/E]	CK2
no-change in CK2-OX21	no-change in TBB	2366	80.46	59.8982	3	1256.82	0.41026	Ot11g01110	308809207	XP_003081913.1	CBS domain-containing protein / transporter associated domain-containing protein (ISS) [Ostreococcus tauri]	957380	935718	1.09882e+06	1.30846e+06	1.21031e+06	1.33062e+06	2.06455e+06	1.7339e+06	659391	1.81864e+06	1.1343e+06	841782	681101	905349	1.26117e+06	1.10214e+06	1.52142e+06	964741	160413	549540	232228	0.260056	0.277126	0.00431715	7.66474e-05	1.38043	1.14242	VYDFIEDEDASDDEESDDETDGLEIDGEHTQR	[11] Phospho (S)	([S/T])[D/E][D/E][D/E], ([S/T])X[D/E][D/E], ([S/T])[D/E]X[D/E], ([S/T])[D/E], ([S/T])X[D/E], ([S/T])XX[D/E]	CK2
no-change in CK2-OX21	no-change in TBB	11212	34.52	53.324	2	967.909	0.818693	Ot15g02420	308812155	XP_003083385.1	unnamed protein product [Ostreococcus tauri]	62299.5	79897.1	148351	56633.1	58357.5	69715.5	60780.7	62485.3	33966.5	70523.9	61655.1	68307.8	70753.3	76710.3	85995.1	81107.6	59494.4	72684.3	38708.5	14903	9191.19	0.26501	0.823885	0.00586209	0.000473685	1.36328	1.11589	DALDESPTMNYVDQLK	[6] Phospho (S),[9] Oxidation (M)	([S/T])P	CMGC
no-change in CK2-OX21	no-change in TBB	5839	30.04	42.2318	3	777.358	1.20866	Ot05g02840	308804137	XP_003079381.1	unnamed protein product [Ostreococcus tauri]	120318	69085.2	195849	53895.2	92669.4	155151	145169	161554	79793.8	131282	119305	163768	78934.9	110929	127763	106363	134590	120140	55974.1	32692.8	30597.9	0.265266	0.457013	0.013994	0.0065999	1.26538	1.12953	LLDDATAGTMAERPTISQSEK	[10] Oxidation (M),[17] Phospho (S)| [10] Oxidation (M),[17] Phospho (S)| [10] Oxidation (M),[15] Phospho (T)	[S/T]X([S/T])	CK1
no-change in CK2-OX21	no-change in TBB	4127, 2556, 1157	52.95, 31.03, 23.48	29.505	2, 3, 3	1151.95	2.36494	Ot05g02800	308804129	XP_003079377.1	RNA binding protein (ISS) [Ostreococcus tauri]	1.83201e+06	1.90923e+06	1.7577e+06	1.33922e+06	1.65936e+06	1.67534e+06	2.41474e+06	2.30835e+06	1.33643e+06	2.4456e+06	2.2874e+06	1.95246e+06	2.05615e+06	2.55858e+06	2.43847e+06	1.6995e+06	2.03609e+06	2.25861e+06	221555	501215	253907	0.269583	0.00727385	0.000130793	1.01711e-05	1.19805	1.32898	KAMATEDGDKSDSDLTDTAR	[3] Oxidation (M),[11] Phospho (S),[13] Phospho (S)	[S/T]X([S/T]), ([S/T])[D/E]X[D/E], ([S/T])XX[D/E]	CK1, CK2
no-change in CK2-OX21	no-change in TBB	5117	38.11	65.809	3	1091.78	3.2264	Ot01g05620	308799691	XP_003074626.1	unnamed protein product [Ostreococcus tauri]	406983	783307	553498	632348	314924	701640	765350	551891	516963	655387	511488	367631	348039	351594	374634	538212	638246	390677	184557	103241	68427.4	0.26998	0.149763	0.00105778	0.0017768	1.18586	1.37764	MGGQVPDDVDKLGVQWAPGAFDEQGSDDDE	[1] Oxidation (M),[26] Phospho (S)	([S/T])[D/E][D/E][D/E], ([S/T])X[D/E][D/E], ([S/T])[D/E]X[D/E], ([S/T])[D/E], ([S/T])X[D/E], ([S/T])XX[D/E]	CK2
no-change in CK2-OX21	no-change in TBB	1035	34.02	35.6671	3	773.002	0.551386	Ot01g01920	308798943	XP_003074251.1	unnamed protein product [Ostreococcus tauri]	825379	1.07247e+06	982478	789782	1.1819e+06	998371	1.62696e+06	1.28978e+06	793423	1.13582e+06	1.03721e+06	1.73986e+06	765843	1.0126e+06	1.13303e+06	970401	1.16887e+06	1.13771e+06	165038	314478	362853	0.270984	0.407606	0.000197491	0.000239803	1.20452	1.17241	NAHSSPPLTEPEPERPSSPK	[5] Phospho (S),[18] Phospho (S)	([S/T])P, RXX([S/T]), PX([S/T])P	MAPK, CMGC, CAMK
no-change in CK2-OX21	no-change in TBB	6219, 6219	22.17, 20.88	75.3693	4, 4	1193.5	0.563778	Ot17g00490	308813005	XP_003083809.1	unnamed protein product [Ostreococcus tauri]	854011	1.15408e+06	992618	727991	319460	650701	876511	263602	431971	586350	1.40112e+06	433897	660622	1.13578e+06	714578	809631	561827	869200	316634	230936	390802	0.272796	0.820029	0.0336049	0.00809694	1.44107	1.07357	EAEQCVDDCAVLWDDVEELSAATKDSSDDSMQEVAISDADKK	[26] Phospho (S),[31] Oxidation (M)| [27] Phospho (S),[31] Oxidation (M)	([S/T])X[D/E][D/E], ([S/T])[D/E], ([S/T])XX[D/E]	CK2
no-change in CK2-OX21	no-change in TBB	3009	47.82	22.1052	2	628.774	0.366059	Ot03g01050	308801407	XP_003078017.1	trithorax-like (ISS) [Ostreococcus tauri]	126455	147724	182333	267777	137306	193662	54225.8	158722	111474	147115	138434	173983	170799	171794	172240	172319	133040	165450	57329.6	52937.5	15146.5	0.27415	0.968907	0.0139024	5.43213e-05	1.29524	1.04152	KADDLSESSPK	[6] Phospho (S)| [8] Phospho (S)| [9] Phospho (S)	([S/T])P, [S/T]X([S/T]), ([S/T])[D/E]	CMGC, CK1, CK2
no-change in CK2-OX21	no-change in TBB	3392, 861	86.56, 56.99	43.9491	2, 3	1292	0.0415964	Ot04g05530	308803514	XP_003079070.1	Protein involved in vacuolar polyphosphate accumulation, contains SPX domain (ISS) [Ostreococcus tauri]	1.4339e+06	1.94742e+06	2.02874e+06	2.01694e+06	2.1523e+06	1.3315e+06	1.57822e+06	2.23797e+06	1.25833e+06	1.93431e+06	1.45965e+06	2.15542e+06	1.37454e+06	1.67157e+06	1.88549e+06	1.91586e+06	1.66807e+06	1.70934e+06	279353	413797	318543	0.275784	0.311379	9.62441e-05	2.04299e-05	1.14855	1.12082	ISSDGSEISDDEEDMYSIEHTK	[3] Phospho (S),[15] Oxidation (M)	RXX([S/T]), ([S/T])[D/E]	CAMK, CK2
no-change in CK2-OX21	no-change in TBB	7309	47.33	38.7967	2	1021.37	0.1985	Ot01g04000	308799359	XP_003074460.1	putative WD-40 repeat protein (ISS) [Ostreococcus tauri]	223227	164833	184128	195634	252049	304535	193725	391673	147799	290438	159685	316771	275305	347458	371394	203974	265634	294123	34195.4	96268.4	83300.6	0.28265	0.0806554	0.00162639	0.00214441	1.30229	1.44196	LGVEEYDSDEQEESPR	[8] Phospho (S),[14] Phospho (S)	([S/T])P, ([S/T])[D/E], ([S/T])X[D/E]	CMGC, CK2
no-change in CK2-OX21	no-change in TBB	3814, 5067	47.71, 36.76	44.1917	3, 2	690.651	0.318835	Ot06g03680	308805342	XP_003079983.1	P-type ATPase (ISS) [Ostreococcus tauri]	438122	239914	327365	477833	573025	363862	466838	817345	521364	413464	196410	335502	255066	356361	370260	411252	516575	302720	130114	178124	74307.4	0.295732	0.175994	0.00293223	0.00326361	1.2561	1.35852	EVSREVVSPIAESSETDR	[3] Phospho (S)	RXX([S/T])	CAMK
no-change in CK2-OX21	no-change in TBB	3936, 3939	57.48, 52.54	48.8287	3, 3	924.743	0.179358	Ot09g03020	308807963	XP_003081292.1	unnamed protein product [Ostreococcus tauri]	519027	1.13531e+06	569774	658644	710121	769430	967830	1.12643e+06	649747	736742	510487	773114	594602	694285	641232	718575	850035	642744	244586	193465	99328.3	0.29649	0.608426	0.000651568	0.000160225	1.18295	1.11798	DKSAPGGSDNTSLVQLSMQASGADSPR	[18] Oxidation (M),[25] Phospho (S)	([S/T])P	CMGC
no-change in CK2-OX21	no-change in TBB	875, 10464, 25559	38.68, 31.78, 31.46	61.0806	2, 3, 3	1006.43	1.02819	Ot17g00830	308813073	XP_003083843.1	AmphiHMG1/2 (ISS) [Ostreococcus tauri]	1.55111e+06	1.65734e+06	1.74746e+06	1.46172e+06	1.66672e+06	2.36248e+06	2.64233e+06	2.90903e+06	888655	2.26298e+06	1.9507e+06	2.0061e+06	1.3431e+06	1.86674e+06	1.8332e+06	1.61687e+06	2.2131e+06	1.79997e+06	111323	782228	264339	0.297359	0.243538	0.00397824	1.57064e-06	1.36875	1.11324	MDSPEVIGPSLEDEISR	[N-term] Acetylation (N Terminal),[0] Acetylation (N Terminal),[1] Oxidation (M),[3] Phospho (S)	([S/T])P, ([S/T])X[D/E]	CMGC, CK2
no-change in CK2-OX21	no-change in TBB	5451, 1088, 1194	41.74, 69.81, 110.22	41.4788	3, 3, 2	796.989	4.12272	Ot07g01710	308805931	XP_003080277.1	U3 snoRNP-associated-like protein (ISS) [Ostreococcus tauri]	1.53448e+06	1.2988e+06	1.18673e+06	1.82812e+06	1.58168e+06	1.98512e+06	2.09556e+06	2.23486e+06	934151	2.15249e+06	1.57989e+06	1.86584e+06	1.34497e+06	1.72914e+06	1.65481e+06	1.48596e+06	1.88044e+06	1.63493e+06	251572	536731	193455	0.299599	0.311677	0.00113455	5.80553e-06	1.26547	1.10025	REAMETGEGSDAEAAAEAEAAAR	[4] Oxidation (M),[10] Phospho (S)	([S/T])[D/E]X[D/E], ([S/T])[D/E], ([S/T])XX[D/E]	CK2
no-change in CK2-OX21	no-change in TBB	3545	58.16	56.0809	3	1137.46	0.552206	Ot14g03290	308811620	XP_003083118.1	unnamed protein product [Ostreococcus tauri]	485604	795864	726183	411604	650949	837032	720927	850291	468521	780020	621882	1.04884e+06	904545	755020	848202	614041	731358	835697	161613	155621	160117	0.302744	0.0668529	0.000578029	0.00107607	1.19106	1.36098	AFGANMFADASADVDSPPMSPTAFHDATDDAR	[6] Oxidation (M),[16] Phospho (S),[19] Oxidation (M)	([S/T])P	CMGC
no-change in CK2-OX21	no-change in TBB	2151, 15643, 30029, 4315	62.22, 37.88, 80.18, 76.72	55.4857	3, 3, 2, 2	645.64	0.308375	Ot13g00510	308810427	XP_003082522.1	unnamed protein product [Ostreococcus tauri]	289768	320813	265033	396008	219689	371278	298293	400052	245294	413435	222406	301593	226424	326767	267468	298262	345670	268932	65978.9	71633.2	45785.8	0.319038	0.462279	0.000142351	4.26157e-05	1.15895	1.10906	SPSGLLLQSSLMSEPHR	[3] Phospho (S),[12] Oxidation (M)	RXX([S/T]), [S/T]X([S/T]), R[S/T]X([S/T])	CAMK, CK1
no-change in CK2-OX21	no-change in TBB	808	59.36	63.0451	3	730.658	0.499043	Ot17g01970	308813301	XP_003083957.1	Swi2/Snf2-related protein DDM1; decrease in DNA methylation 1; CHR1 (ISS) [Ostreococcus tauri]	950258	1.10961e+06	1.33268e+06	1.01313e+06	824006	709134	783748	1.44719e+06	557755	1.00201e+06	922043	1.21773e+06	634432	744727	815563	1.04594e+06	899969	866898	190892	345291	222330	0.320261	0.180075	0.00105033	0.000182107	1.16219	1.20653	ADAEASYDDLTGAALTGIEAR	[7] Phospho (Y)| [11] Phospho (T)
no-change in CK2-OX21	no-change in TBB	9263, 3465	42.53, 48.43	70.2567	3, 3	1091.13	0.579915	Ot07g02380	308806065	XP_003080344.1	unnamed protein product [Ostreococcus tauri]	902926	1.44765e+06	1.35969e+06	896566	826005	1.07973e+06	1.18682e+06	619578	547149	1.06336e+06	892691	884991	861341	960041	1.05601e+06	1.08657e+06	899327	931015	292701	293425	78911.4	0.322109	0.323963	0.00201955	5.18125e-05	1.2082	1.16708	RSSIGGEDDSDGEAPEQFFETEYVLEER	[10] Phospho (S)	([S/T])[D/E]X[D/E], ([S/T])[D/E], ([S/T])XX[D/E]	CK2
no-change in CK2-OX21	no-change in TBB	3831, 3831	90.4, 87.82	49.0328	3, 3	1116.49	0.640508	Ot06g01600	308804922	XP_003079773.1	ABC-type transport system-like (ISS) [Ostreococcus tauri]	848347	1.1385e+06	511183	514335	652262	704271	1.15791e+06	1.09505e+06	605646	869197	842211	750645	459740	595421	689831	732925	886414	667570	265175	239552	146880	0.322232	0.733701	0.00196965	0.00050886	1.20942	1.0979	AAVDGGSESADASASEDFGSEDEGTAGKPVNVLK	[13] Phospho (S)| [15] Phospho (S)	([S/T])XX[D/E]	CK2
no-change in CK2-OX21	no-change in TBB	1636, 865	54.64, 29.61	31.9932	2, 3	1015.45	0.0570788	Ot08g00170	308806554	XP_003080588.1	ZIK1 protein (ISS) [Ostreococcus tauri]	1.05108e+06	1.7147e+06	1.69519e+06	697006	1.14546e+06	1.21393e+06	1.56732e+06	1.81467e+06	1.24639e+06	1.48862e+06	775899	977130	961455	932416	1.10873e+06	1.26069e+06	1.46619e+06	951126	438710	247041	119034	0.323254	0.221368	0.00114582	0.00127449	1.16301	1.32547	AVAAEGMKPSASNESLSER	[7] Oxidation (M),[12] Phospho (S)	[S/T]X([S/T]), ([S/T])X[D/E]	CK1, CK2
no-change in CK2-OX21	no-change in TBB	579, 725	32.99, 27.81	67.5269	3, 4	1257.57	0.177634	Ot15g00960	308811865	XP_003083240.1	S-adenosylmethionine synthetase (ISS) [Ostreococcus tauri]	5.26987e+06	1.35423e+07	1.2685e+07	7.2822e+06	6.41025e+06	1.0694e+07	1.26161e+07	9.64183e+06	8.35848e+06	1.11676e+07	9.19787e+06	9.14716e+06	6.27082e+06	5.87862e+06	9.08091e+06	9.03793e+06	1.04956e+07	7.91508e+06	3.80053e+06	1.6034e+06	1.68623e+06	0.323576	0.713809	0.00217483	0.00130257	1.16128	1.14186	SLEEIGAGDQGHMFGYATDETPELMPLTHVLATK	[1] Phospho (S),[13] Oxidation (M),[25] Oxidation (M)	[S/T]X([S/T]), ([S/T])X[D/E][D/E], ([S/T])X[D/E], ([S/T])XX[D/E]	CK1, CK2
no-change in CK2-OX21	no-change in TBB	2493, 7956	41.69, 33.46	54.8184	3, 3	814.011	0.22881	Ot03g02630	308801721	XP_003078174.1	putative brix domain-containing protein (ISS) [Ostreococcus tauri]	355319	125988	142203	491111	321154	298264	503557	465006	221799	317410	278174	294882	189532	229948	288604	287155	361207	256228	153612	118693	45174.6	0.331014	0.984972	0.028496	0.00377089	1.25788	1.1207	AAVDVASDSEDEFAASEFSEKR	[9] Phospho (S)	([S/T])[D/E][D/E][D/E], [S/T]X([S/T]), ([S/T])X[D/E][D/E], ([S/T])X[D/E]	CK1, CK2
no-change in CK2-OX21	no-change in TBB	2624	37.63	21.7107	2	641.769	0.737504	Ot10g02990	308808842	XP_003081731.1	unnamed protein product [Ostreococcus tauri]	199543	158881	231894	315954	177647	272784	182807	274182	258884	241899	279650	274394	329889	293958	312477	216784	246111	298074	61734.8	37708.6	23112.5	0.33102	0.0238009	0.000152373	0.000379569	1.13529	1.37498	DEGSADKEPVR	[4] Phospho (S)
no-change in CK2-OX21	no-change in TBB	5845, 51652, 4794	40.22, 60.46, 69.84	63.2594	3, 2, 2	987.097	0.590003	Ot02g05090	308800662	XP_003075112.1	COG3781: Predicted membrane protein (ISS) [Ostreococcus tauri]	524675	191741	468085	450837	504032	380827	354745	775374	537176	641004	369080	436732	377466	428784	454381	427874	537825	413289	135160	176948	37802.1	0.341194	0.917887	0.00677915	0.000470815	1.25697	1.03529	SSSAATFSPFTQASDSDRDVGDISFQR	[3] Phospho (S)	RXX([S/T]), R[S/T]X([S/T])	CAMK
no-change in CK2-OX21	no-change in TBB	10385	54.42	78.0774	3	1047.83	1.65942	Ot10g03160	308808878	XP_003081749.1	ENSANGP00000020086 (ISS) [Ostreococcus tauri]	308857	395759	241651	343077	204728	333955	265358	161789	226407	273731	378981	217675	278589	284468	284844	298814	252248	288911	76776.2	63561	57728.1	0.347063	0.887504	0.000603305	8.35143e-05	1.1846	1.03428	LAAAFDAASPPSQEDYETLEDPLGLTLAR	[9] Phospho (S)	([S/T])P	CMGC
no-change in CK2-OX21	no-change in TBB	11642, 2656, 3902, 12063, 22429	50.21, 93.92, 89.73, 79.26, 46.3	31.5123	3, 2, 2, 2, 3	733.302	1.95607	Ot15g01700	308812011	XP_003083313.1	Poly(A) polymerase and related nucleotidyltransferases (ISS) [Ostreococcus tauri]	717439	175254	790726	631275	675877	931056	1.2508e+06	1.28712e+06	702373	285840	720660	978264	913868	1.04552e+06	776902	598114	891437	887042	243565	415262	135986	0.34797	0.119632	0.0279878	0.00937104	1.49041	1.48306	RKDGGSEDENNIADDEEPK	[6] Phospho (S)	([S/T])[D/E][D/E][D/E], ([S/T])X[D/E][D/E], ([S/T])[D/E]X[D/E], ([S/T])[D/E], ([S/T])X[D/E], ([S/T])XX[D/E]	CK2
no-change in CK2-OX21	no-change in TBB	9291, 4440, 207, 4081, 8295, 9955, 3836, 6637, 223, 9955	87.36, 57.03, 108.6, 64.45, 39.67, 34.68, 62.93, 63.95, 67.01, 37.01	48.5094	2, 3, 2, 3, 2, 2, 2, 3, 2, 2	1021.49	0.251834	Ot12g02870	308810248	XP_003082433.1	protein synthesis initiation factor eIF2 beta (ISS) [Ostreococcus tauri]	7.23577e+06	4.95964e+06	8.6898e+06	8.74291e+06	6.15603e+06	7.27052e+06	1.12577e+07	1.10916e+07	4.76849e+06	1.03263e+07	6.85838e+06	6.77733e+06	6.08069e+06	5.96629e+06	7.73134e+06	7.15683e+06	8.94292e+06	6.68281e+06	1.63563e+06	2.83335e+06	709775	0.349838	0.678663	0.00177934	2.0363e-05	1.24956	1.07093	KKVTLDLGSDDDGVDGVTK	[9] Phospho (S)	([S/T])[D/E][D/E][D/E], ([S/T])X[D/E][D/E], ([S/T])[D/E]X[D/E], ([S/T])[D/E], ([S/T])XX[D/E]	CK2
no-change in CK2-OX21	no-change in TBB	461	49.73	37.0975	2	506.241	0.0662011	Ot04g03820	308803174	XP_003078900.1	CONSTANS-like protein (ISS) [Ostreococcus tauri]	848234	432477	458677	716561	698760	591578	842261	819211	522468	924748	472293	594325	357616	507229	509302	630942	740053	488153	179031	173358	85695.7	0.35403	0.171239	0.000677962	0.000616195	1.17293	1.29251	VSSVPDLSK	[3] Phospho (S)	RXX([S/T]), ([S/T])XX[D/E]	CAMK, CK2
no-change in CK2-OX21	no-change in TBB	3685, 3685	66.88, 64.65	28.9697	2, 2	877.895	0.856816	Ot05g01780	308803925	XP_003079275.1	myb family transcription factor (ISS) [Ostreococcus tauri]	196903	210475	229896	240949	226777	197602	318016	336928	159054	343663	186852	325868	252490	329403	315240	221000	271053	281971	17334.2	86249.6	61644.9	0.354078	0.0859195	0.000424985	7.04109e-05	1.22648	1.27589	SAAVAAEGTSPSAEPTTK	[10] Phospho (S)| [9] Phospho (T)	([S/T])P	CMGC
no-change in CK2-OX21	no-change in TBB	3119, 3165	68.46, 36.36	55.3629	3, 3	777.32	1.1253	Ot08g03920	308807302	XP_003080962.1	putative vacuolar proton-ATPase subunit (ISS) [Ostreococcus tauri]	262303	311163	295048	55424.2	207846	181304	397613	307401	230613	298560	139129	191987	105231	214165	164166	226357	283098	162936	103396	82249.5	42914.4	0.356072	0.565929	0.0474824	0.0251734	1.25067	1.38924	RGSSSYLEMAEMDVGGASASGR	[6] Phospho (Y),[9] Oxidation (M),[12] Oxidation (M)| [3] Phospho (S),[9] Oxidation (M),[12] Oxidation (M)| [3] Phospho (S),[9] Oxidation (M),[12] Oxidation (M)	RXX([S/T])	CAMK
no-change in CK2-OX21	no-change in TBB	2775, 10111, 1846	41.18, 31.13, 37.17	30.851	2, 3, 3	1055.43	0.331126	Ot08g00170	308806554	XP_003080588.1	ZIK1 protein (ISS) [Ostreococcus tauri]	854241	711576	765249	555325	830723	532976	1.22272e+06	1.3365e+06	586660	1.18359e+06	729135	732740	746319	737234	1.08628e+06	743423	972490	806342	119136	381353	156623	0.357661	0.488803	0.00287832	1.53265e-05	1.30812	1.08463	AVAAEGMKPSASNESLSER	[7] Oxidation (M),[12] Phospho (S),[15] Phospho (S)	[S/T]X([S/T]), ([S/T])X[D/E], ([S/T])XX[D/E]	CK1, CK2
no-change in CK2-OX21	no-change in TBB	4262, 4694	55.81, 57.5	35.647	3, 2	807.989	1.04532	Ot03g04690	308802131	XP_003078379.1	Microtubule-binding protein involved in cell cycle control (ISS) [Ostreococcus tauri]	571172	337307	283173	740821	398633	628323	464354	703509	352045	630715	824264	570109	559899	762475	745722	466221	555789	692494	187825	143673	120056	0.364732	0.0493048	0.00320272	0.0102691	1.19211	1.48533	IRAEVATGNNDISDSEDGEGGR	[13] Phospho (S),[15] Phospho (S)	[S/T]X([S/T]), ([S/T])XXG, ([S/T])[D/E]X[D/E], ([S/T])[D/E], ([S/T])X[D/E], ([S/T])XX[D/E]	CK1, CK2
no-change in CK2-OX21	no-change in TBB	7963	26.14	26.7548	2	874.333	3.16343	Ot08g00790	308806678	XP_003080650.1	R1_CITRE Alpha-glucan water dikinase, chloroplast precursor (ISS) [Ostreococcus tauri]	168114	98262.9	38487.3	100745	150971	101899	222541	121847	138024	104750	176642	151974	124847	145313	169671	111316	137812	153689	50952.7	49539.7	20538	0.365978	0.146836	0.0209449	0.0325108	1.23802	1.38066	EGSDTPVSAPPMNAAK	[3] Phospho (S),[5] Phospho (T),[12] Oxidation (M)	([S/T])P, RXX([S/T]), [S/T]X([S/T]), ([S/T])[D/E]	CMGC, CAMK, CK1, CK2
no-change in CK2-OX21	no-change in TBB	572, 2652, 6846, 9266	89.62, 63.71, 78.46, 30.76	24.4114	2, 2, 2, 3	829.825	0.345337	Ot05g00710	308803711	XP_003079168.1	ankyrin repeat protein E4_2 (ISS) [Ostreococcus tauri]	1.6007e+06	1.14582e+06	342293	1.68584e+06	1.57824e+06	1.65461e+06	1.02698e+06	2.30752e+06	1.10306e+06	1.96837e+06	1.32124e+06	1.52461e+06	1.45506e+06	1.83756e+06	2.0307e+06	1.27058e+06	1.61211e+06	1.63383e+06	559768	550868	291813	0.367085	0.26215	0.041593	0.0400407	1.2688	1.2859	ANESDEDEDAVKEK	[4] Phospho (S)	([S/T])[D/E][D/E][D/E], ([S/T])X[D/E][D/E], ([S/T])[D/E]X[D/E], ([S/T])[D/E], ([S/T])X[D/E], ([S/T])XX[D/E]	CK2
no-change in CK2-OX21	no-change in TBB	8463	27.93	46.2439	3	555.962	0.0629129	Ot10g01830	308808612	XP_003081616.1	Membrane coat complex Retromer, subunit VPS5/SNX1, Sorting nexins, and related PX domain-containing proteins (ISS) [Ostreococcus tauri]	114589	138575	153080	98448.4	112526	154537	159053	252966	88855.6	119152	121526	123863	86554.3	120477	131241	123444	154913	116732	21963.8	61794.4	17385.8	0.375136	0.632994	0.00128343	1.12183e-05	1.25493	1.05749	SPSPAIGKPPLAPPTR	[1] Phospho (S)| [3] Phospho (S)	([S/T])P, RXX([S/T]), [S/T]X([S/T]), PX([S/T])P, R[S/T]X([S/T])	MAPK, CMGC, CAMK, CK1
no-change in CK2-OX21	no-change in TBB	5386, 2283	52.86, 79.78	51.773	2, 2	1002.45	1.51086	Ot05g01270	308803823	XP_003079224.1	myb family transcription factor-like (ISS) [Ostreococcus tauri]	885708	569851	1.4779e+06	728419	737800	734595	1.00986e+06	1.48257e+06	883384	1.02578e+06	739102	831839	561283	621129	652194	879936	1.02724e+06	681110	352460	280163	105918	0.382087	0.259699	0.001598	0.000944289	1.1674	1.29192	RETSPDISSEGALAFESK	[4] Phospho (S)| [3] Phospho (T)	([S/T])P, RXX([S/T]), ([S/T])X[D/E], ([S/T])XX[D/E]	CMGC, CAMK, CK2
no-change in CK2-OX21	no-change in TBB	1015	29.73	21.1376	2	615.74	0.167309	Ot01g05810	308799729	XP_003074645.1	Dehydrogenases with different specificities (related to short-chain alcohol dehydrogenases) (ISS) [Ostreococcus tauri]	753473	404926	622059	982603	564211	542593	130267	702004	573653	728008	485486	452294	457419	415347	473574	665454	535305	456824	216990	240053	26661.3	0.384332	0.0564572	0.0461485	0.00109441	1.24313	1.4567	TQNSFNHMR	[4] Phospho (S),[8] Oxidation (M)	([S/T])F	PDK1
no-change in CK2-OX21	no-change in TBB	635	82.45	44.4688	2	901.902	0.419474	Ot15g02430	308812157	XP_003083386.1	Armadillo/beta-Catenin/plakoglobin (ISS) [Ostreococcus tauri]	1.64909e+06	1.44305e+06	1.56707e+06	1.23403e+06	1.48989e+06	1.49529e+06	1.8468e+06	2.81067e+06	937983	2.31725e+06	1.14466e+06	1.43586e+06	1.15262e+06	1.35839e+06	1.69022e+06	1.47663e+06	1.8816e+06	1.35635e+06	156588	723502	225895	0.385052	0.331146	0.00153209	3.32589e-06	1.27425	1.08868	AASAEIASDYVATPGGSR	[3] Phospho (S)	RXX([S/T]), ([S/T])X[D/E], LXRXX([S/T])	CAMK, CK2
no-change in CK2-OX21	no-change in TBB	12827	44.69	63.4936	2	941.417	1.1414	Ot08g00430	308806606	XP_003080614.1	mitogen-activated protein kinase, putative / MAPK, putative (ISS) [Ostreococcus tauri]	51737.5	51888.5	113848	63183.5	27915.6	73999.6	50756.7	74195.9	60733.4	101871	70762.9	69629.8	131962	43032.5	53592.2	61714.5	72311.4	73795.9	31853.1	19227.8	34512.5	0.385815	0.505395	0.00818563	0.0133179	1.17171	1.19576	TGPQMIFWTDYVATR	[5] Oxidation (M),[11] Phospho (Y)
no-change in CK2-OX21	no-change in TBB	610	56.1	50.4212	2	848.358	0.515878	Ot20g00200	308814192	XP_003084401.1	ammonium transporter (ISS) [Ostreococcus tauri]	844067	1.77246e+06	1.31867e+06	1.0767e+06	2.67963e+06	1.63388e+06	1.25598e+06	3.16287e+06	1.65351e+06	1.67875e+06	1.1025e+06	2.33523e+06	2.08509e+06	2.08225e+06	1.87978e+06	1.5383e+06	1.877e+06	1.89697e+06	724698	739509	472564	0.387761	0.308822	0.00791145	0.00763299	1.22017	1.23316	HGGSAYAMELVAPEPA	[4] Phospho (S),[8] Oxidation (M)
no-change in CK2-OX21	no-change in TBB	14008	25.55	29.7825	2	723.782	1.81782	Ot03g03030	308801801	XP_003078214.1	Arp2/3 complex-interacting protein VIP1/Asp1, involved in regulation of actin cytoskeleton (ISS) [Ostreococcus tauri]	82579	57469.9	51660.1	64001	44099.1	43794.3	50356.8	66165.6	42656.5	60534	62651.2	146174	77847.1	70875.8	50120.4	59961.8	52701.4	81533.6	14616.8	10348.5	37579.4	0.399574	0.247757	0.000101403	0.00371186	1.13776	1.35976	DFSSSGSPPDTNR	[7] Phospho (S)	([S/T])P	CMGC
no-change in CK2-OX21	no-change in TBB	10461	42.07	28.4575	2	884.326	1.39389	Ot03g05510	308802295	XP_003078461.1	unnamed protein product [Ostreococcus tauri]	82366.7	65547.9	36752.4	86650.6	48456	67269.4	35796.3	93122.1	95544.1	131342	80811	76321.9	88974.6	91660.1	85010.1	63954.7	84614.8	84555.5	21429.1	35564.6	6164.87	0.400117	0.0839845	0.0123009	0.00182171	1.32304	1.32212	AAASEGDSETSGIEQR	[8] Phospho (S),[11] Phospho (S)
no-change in CK2-OX21	no-change in TBB	6118	37.61	50.1831	3	1015.1	1.34448	Ot04g02260	308802862	XP_003078744.1	from A. thaliana. (ISS) [Ostreococcus tauri]	880445	1.54457e+06	981617	737757	866137	716047	1.03193e+06	1.03716e+06	570453	914692	812850	881262	745672	943816	869654	1.00211e+06	854056	850651	315379	205134	74878.8	0.400551	0.340854	0.000545501	8.51389e-05	1.17335	1.17805	EDVHDADSEFFGDTNGSASPRPSVTPTK	[17] Phospho (S)| [19] Phospho (S)	([S/T])P, [S/T]X([S/T])	CMGC, CK1
no-change in CK2-OX21	no-change in TBB	7289, 4748	41.6, 35.05	46.1252	2, 3	972.448	0.258744	Ot01g00020	308798563	XP_003074061.1	Fructose-6-phosphate 2-kinase/fructose-2,6-biphosphatase (ISS) [Ostreococcus tauri]	406718	168929	148140	377851	426255	316776	478863	599399	199424	338916	259496	269720	180559	260016	285323	305579	386676	251023	135532	154903	40755.1	0.401034	0.660062	0.0193915	0.00334372	1.26539	1.21734	RGDTSQLSTMLEAVSPR	[10] Oxidation (M),[15] Phospho (S)	([S/T])P	CMGC
no-change in CK2-OX21	no-change in TBB	4311	65.02	57.2393	2	1102.94	1.39265	Ot03g00780	308801353	XP_003077990.1	unnamed protein product [Ostreococcus tauri]	496883	695836	828885	989399	716455	549760	693451	740831	427478	819177	582885	422180	537640	586967	705494	745492	646139	567033	181356	156723	102062	0.403356	0.10016	0.000388737	0.000395273	1.15376	1.31472	GDAGLELDALSSGEEDDVPR	[11] Phospho (S),[12] Phospho (S)	([S/T])X[D/E][D/E], ([S/T])X[D/E], ([S/T])XX[D/E]	CK2
no-change in CK2-OX21	no-change in TBB	723, 2487	52.45, 20.07	45.4729	3, 4	915.077	0.60442	Ot08g02410	308807000	XP_003080811.1	phosphoglyceromutase (ISS) [Ostreococcus tauri]	2.24019e+06	3.28519e+06	2.72314e+06	3.35025e+06	3.01292e+06	2.29842e+06	4.80711e+06	5.04518e+06	2.43394e+06	3.26553e+06	2.49474e+06	4.20218e+06	2.63228e+06	3.50552e+06	3.11207e+06	2.92234e+06	3.57004e+06	3.18936e+06	454969	1.29488e+06	693645	0.410001	0.527262	0.000796141	3.00617e-05	1.22164	1.09137	AHGTAVGLPTDADMGNSEVGHNALGAGK	[14] Oxidation (M),[17] Phospho (S)	([S/T])XXG
no-change in CK2-OX21	no-change in TBB	3763	26.48	25.2289	2	519.734	0.277683	Ot04g05190	308803446	XP_003079036.1	unnamed protein product [Ostreococcus tauri]	100223	125288	89772.7	43593.7	92674	90040.5	92658.7	190052	77791.7	102817	116707	147825	131051	156195	124973	90310.3	110672	135350	29622.6	45260.8	16308.6	0.411032	0.0403655	0.00491545	0.00942049	1.22546	1.49872	DATNVSPVR	[6] Phospho (S)	([S/T])P	CMGC
no-change in CK2-OX21	no-change in TBB	2949	71.51	56.6909	3	942.028	0.6405	Ot11g00900	308809165	XP_003081892.1	K+-channel ERG and related proteins, contain PAS/PAC sensor domain (ISS) [Ostreococcus tauri]	657678	814680	976426	582904	392145	718371	947745	507806	150313	519927	763953	623480	439480	417073	428586	684767	568833	534515	222868	294623	153787	0.421498	0.272848	0.0402211	0.00230607	1.20381	1.2811	RLDELSGDELGMFEDDSDDDDDPK	[6] Phospho (S),[12] Oxidation (M)| [12] Oxidation (M),[17] Phospho (S)	([S/T])[D/E][D/E][D/E], ([S/T])X[D/E][D/E], ([S/T])[D/E]X[D/E], ([S/T])[D/E], ([S/T])X[D/E], ([S/T])XX[D/E]	CK2
no-change in CK2-OX21	no-change in TBB	4478, 4478, 4478	31.83, 28.78, 31.34	62.7952	3, 3, 3	943.102	0.336419	Ot11g02430	308809471	XP_003082045.1	putative serine/threonine-protein kinase ctr1 (ISS) [Ostreococcus tauri]	425108	363423	1.01139e+06	508057	429681	306667	396409	535246	431626	514578	458469	502647	309564	533138	459704	547532	436905	452704	264337	92646.9	85929.3	0.428175	0.529484	0.00190878	0.00138113	1.25321	1.20947	FVAANGEELTGETGTYIYMAPEVIR	[10] Phospho (T),[19] Oxidation (M)| [10] Phospho (T),[19] Oxidation (M)| [10] Phospho (T),[19] Oxidation (M)	([S/T])X[D/E]	CK2
no-change in CK2-OX21	no-change in TBB	7380	21.23	51.0515	3	653.987	0.0703632	Ot16g02990	308812882	XP_003083748.1	Magnesium transporters: CorA family (ISS) [Ostreococcus tauri]	114909	19525.1	96219.6	128476	118395	105165	146715	96206.3	88708.7	109575	70371.3	63866.7	61183.9	58353.8	87519.2	95505	109274	68259	44048.4	22430.5	11649.9	0.441973	0.65228	0.0453215	0.0257599	1.14417	1.39916	GAVPSRSSTPPIPPLAPR	[5] Phospho (S),[8] Phospho (S)| [7] Phospho (S),[8] Phospho (S)	[S/T]X([S/T])	CK1
no-change in CK2-OX21	no-change in TBB	2482	50.63	45.2233	2	887.89	0.124325	Ot06g00360	308804676	XP_003079650.1	putative CCR4-NOT transcription comp (ISS) [Ostreococcus tauri]	380107	408947	432360	367006	491805	298838	309156	475125	228276	591840	284000	404070	301829	386605	491998	416045	380647	373700	49377.5	148786	84105.5	0.447754	0.311379	0.000696141	2.69192e-05	1.09299	1.11331	AYPTIGSQGDMNSLPK	[7] Phospho (S),[11] Oxidation (M)	([S/T])XX[D/E]	CK2
no-change in CK2-OX21	no-change in TBB	539	56.94	39.2693	2	666.28	0.352801	Ot08g00170	308806554	XP_003080588.1	ZIK1 protein (ISS) [Ostreococcus tauri]	1.52022e+06	1.10617e+06	1.35802e+06	1.23334e+06	1.39064e+06	1.34635e+06	1.43752e+06	2.23573e+06	1.03746e+06	1.49377e+06	1.33165e+06	1.52696e+06	1.19762e+06	1.44158e+06	1.56138e+06	1.32168e+06	1.51017e+06	1.41184e+06	157909	442234	149015	0.448889	0.383546	8.40101e-05	6.56934e-07	1.14261	1.06822	VPSESETEFAR	[3] Phospho (S)	RXX([S/T]), ([S/T])[D/E]X[D/E], ([S/T])[D/E], ([S/T])XX[D/E]	CAMK, CK2
no-change in CK2-OX21	no-change in TBB	4477	22.3	61.7302	4	952.674	0.825198	Ot05g00160	308803601	XP_003079113.1	unnamed protein product [Ostreococcus tauri]	294411	113184	149733	166179	387684	221064	149214	322086	222637	428306	249469	226611	168011	254381	234493	222238	268661	226593	114971	108388	34604	0.450925	0.647989	0.0144163	0.00297957	1.20889	1.0196	GAAAAAAAAAAASDAEEATEPNVEDAVPTTEDEVVESAR	[13] Phospho (S)	([S/T])[D/E]X[D/E], ([S/T])[D/E], ([S/T])XX[D/E]	CK2
no-change in CK2-OX21	no-change in TBB	1246	70.56	50.3988	2	1013.36	0.547156	Ot10g02040	308808654	XP_003081637.1	unnamed protein product [Ostreococcus tauri]	982103	989682	1.29273e+06	647023	1.23405e+06	990939	1.44747e+06	1.48108e+06	782015	1.19154e+06	1.10781e+06	1.15303e+06	1.09397e+06	1.13618e+06	1.07858e+06	1.02912e+06	1.17861e+06	1.11391e+06	255562	298516	30450.6	0.451247	0.410358	0.000504273	4.38398e-05	1.14526	1.0824	TIASDGESDEDLLDDDR	[4] Phospho (S),[8] Phospho (S)	([S/T])[D/E][D/E][D/E], ([S/T])X[D/E][D/E], ([S/T])[D/E]X[D/E], ([S/T])[D/E], ([S/T])X[D/E], ([S/T])XX[D/E]	CK2
no-change in CK2-OX21	no-change in TBB	16106	46.01	62.5476	3	942.062	0.385526	Ot08g00170	308806554	XP_003080588.1	ZIK1 protein (ISS) [Ostreococcus tauri]	109154	47420.8	113831	60786	81356.3	94372.7	45199.8	70057	30754.8	103717	55385.9	43360.3	106103	38467	38463	82509.5	68820.3	56355.8	29135	31141.5	28656.4	0.454241	0.146629	0.0128642	0.0243533	1.19891	1.46408	THSVIGTPEFMAPELYEEDYDER	[1] Phospho (T),[11] Oxidation (M)
no-change in CK2-OX21	no-change in TBB	165, 14035	89.62, 31.14	50.4374	2, 3	855.883	0.242546	Ot09g04300	308808219	XP_003081420.1	putative HAC13 protein (ISS) [Ostreococcus tauri]	3.6604e+06	4.85677e+06	4.26455e+06	3.96192e+06	3.77873e+06	4.24059e+06	4.95169e+06	6.94319e+06	2.77605e+06	5.21965e+06	3.85419e+06	4.34163e+06	4.00969e+06	4.34709e+06	4.20257e+06	4.10447e+06	4.82623e+06	4.15104e+06	478335	1.51643e+06	215359	0.456038	0.78904	0.000279999	5.29475e-08	1.17585	1.01134	AVILGGGDSDEEEAIR	[9] Phospho (S)	([S/T])[D/E][D/E][D/E], ([S/T])X[D/E][D/E], ([S/T])[D/E]X[D/E], ([S/T])[D/E], ([S/T])X[D/E], ([S/T])XX[D/E]	CK2
no-change in CK2-OX21	no-change in TBB	8509	62.18	46.332	2	934.378	2.42488	Ot03g04620	308802117	XP_003078372.1	Oxidation resistance protein (ISS) [Ostreococcus tauri]	157344	123126	123440	145583	192043	157383	113404	316072	137269	182691	179863	196629	143719	108897	177667	148307	181364	161355	28523.5	79507.8	35056	0.459216	0.582969	0.00112877	6.6027e-05	1.22289	1.08798	SASSDIMSAEQMETLR	[1] Phospho (S),[7] Oxidation (M),[12] Oxidation (M)
no-change in CK2-OX21	no-change in TBB	7949	52.33	71.9174	3	1035.47	0.801366	Ot01g06180	308799803	XP_003074682.1	unnamed protein product [Ostreococcus tauri]	507342	981946	853241	317972	542933	644320	600482	299713	360094	643865	596369	482708	456169	458365	488749	640687	509695	496472	270702	166464	57673.8	0.459224	0.402484	0.00739773	0.00211349	1.257	1.29048	VTKEDVDSVESFLPEINDAAFDGAGATAR	[8] Phospho (S)
no-change in CK2-OX21	no-change in TBB	2667, 16324, 1322, 18627	69.85, 55.12, 82.49, 25.54	23.7665	2, 2, 2, 3	767.306	0.732267	Ot11g02320	308809449	XP_003082034.1	unnamed protein product [Ostreococcus tauri]	707010	903278	867202	388173	727639	1.23128e+06	282788	1.17208e+06	940381	1.48669e+06	640063	747865	714062	810511	814560	718660	1.02264e+06	745412	203462	456988	72640.8	0.459715	0.654997	0.0284043	0.000187749	1.42299	1.03722	SRTGGSDDDLESSK	[1] Phospho (S)| [6] Phospho (S)| [3] Phospho (T)	([S/T])[D/E][D/E][D/E], RXX([S/T]), [S/T]X([S/T]), ([S/T])XXG, ([S/T])X[D/E][D/E], ([S/T])[D/E]X[D/E], ([S/T])[D/E], ([S/T])X[D/E], ([S/T])XX[D/E]	CAMK, CK1, CK2
no-change in CK2-OX21	no-change in TBB	7795, 933	24.87, 62.05	23.9306	2, 2	611.29	0.290191	Ot04g01690	308802748	XP_003078687.1	WD40 repeat-containing protein (ISS) [Ostreococcus tauri]	481811	434837	482395	116032	365015	469443	722303	371961	249626	455869	465398	417320	526464	548182	564977	376018	453841	504468	153037	173729	61598.2	0.472617	0.185684	0.022937	0.0309301	1.20697	1.34161	RTVSGPNSAPR	[4] Phospho (S)	RXX([S/T]), [S/T]X([S/T]), R[S/T]X([S/T])	CAMK, CK1
no-change in CK2-OX21	no-change in TBB	3411, 699	38.75, 20.87	35.2939	2, 3	991.496	0.15847	Ot14g03080	308811578	XP_003083097.1	unnamed protein product [Ostreococcus tauri]	1.16273e+06	910750	1.02065e+06	1.03912e+06	1.04677e+06	957378	1.57937e+06	1.34615e+06	812892	1.13069e+06	951965	1.16935e+06	998319	1.25801e+06	1.1118e+06	1.036e+06	1.1653e+06	1.09789e+06	89595.3	305279	124645	0.476051	0.408858	4.19768e-05	2.21357e-07	1.1248	1.05973	VAVASPSAPSASARPPPSPR	[18] Phospho (S)	([S/T])P, PX([S/T])P	MAPK, CMGC
no-change in CK2-OX21	no-change in TBB	1822	62.84	55.5285	3	921.407	0.592231	Ot01g01870	308798933	XP_003074246.1	unnamed protein product [Ostreococcus tauri]	993306	1.14246e+06	1.1323e+06	1.52436e+06	884712	1.0145e+06	1.40285e+06	1.00474e+06	613728	1.09573e+06	983976	1.30897e+06	743400	1.16571e+06	944344	1.13543e+06	1.02631e+06	1.02928e+06	242065	281704	216699	0.488627	0.475257	0.000309342	7.00199e-05	1.10632	1.10313	AFVALANGTIAMDDADPGSPTMVETR	[12] Oxidation (M),[19] Phospho (S),[22] Oxidation (M)	([S/T])P, PX([S/T])P	MAPK, CMGC
no-change in CK2-OX21	no-change in TBB	1079, 15428	67.87, 57.1	53.6582	2, 2	853.904	1.17303	Ot12g02020	308810078	XP_003082348.1	putative DNA topoisomerase I (ISS) [Ostreococcus tauri]	365359	173543	944437	979799	636780	718766	461594	1.01249e+06	534668	742536	452364	795903	848074	669047	656845	619984	694011	684447	353257	214361	153344	0.49239	0.478569	0.0340764	0.0312286	1.1194	1.10398	PVLSSSDDEIPLAQR	[5] Phospho (S)| [6] Phospho (S)	([S/T])[D/E][D/E][D/E], [S/T]X([S/T]), ([S/T])X[D/E][D/E], ([S/T])[D/E]X[D/E], ([S/T])[D/E], ([S/T])X[D/E]	CK1, CK2
no-change in CK2-OX21	no-change in TBB	509, 13075, 19367, 3525, 10074, 18382	121.96, 75.23, 28.05, 45.69, 24.51, 30.23	41.2668	2, 2, 3, 3, 2, 2	1202.43	0.256048	Ot03g03860	308801967	XP_003078297.1	TOC34_PEA Translocase of chloroplast 34 (ISS) [Ostreococcus tauri]	2.53538e+06	5.05714e+06	4.19442e+06	4.70671e+06	4.02823e+06	4.71199e+06	4.90655e+06	4.82648e+06	3.00209e+06	5.28511e+06	3.12701e+06	6.69373e+06	5.27477e+06	6.16537e+06	4.94054e+06	4.10438e+06	4.54645e+06	5.24028e+06	967758	889683	1.37161e+06	0.503113	0.21979	0.000240153	0.0014065	1.10771	1.27676	SDEEYSEDEYVSSEGEGAEGR	[1] Phospho (S)	([S/T])[D/E][D/E][D/E], ([S/T])X[D/E][D/E], ([S/T])[D/E]X[D/E], ([S/T])[D/E], ([S/T])X[D/E], ([S/T])XX[D/E]	CK2
no-change in CK2-OX21	no-change in TBB	1860	38.25	63.4488	2	1124.91	0.691947	Ot10g02260	308808698	XP_003081659.1	Translation initiation factor eIF3, p35 subunit (ISS) [Ostreococcus tauri]	1.0863e+06	900933	1.15046e+06	1.20737e+06	472176	1.23471e+06	1.2869e+06	1.22101e+06	578489	1.28776e+06	867749	803914	524761	689213	584154	963450	1.12177e+06	693958	297835	305196	144049	0.504821	0.17318	0.0034759	0.00356219	1.16433	1.38834	SDDDGGWDDDDFEVPDVTK	[N-term] Acetylation (N Terminal),[0] Acetylation (N Terminal),[1] Phospho (S)	([S/T])[D/E][D/E][D/E], ([S/T])X[D/E][D/E], ([S/T])[D/E]X[D/E], ([S/T])[D/E], ([S/T])X[D/E], ([S/T])XX[D/E]	CK2
no-change in CK2-OX21	no-change in TBB	5769	66.67	48.0939	2	1065.04	0.30524	Ot04g00260	308802462	XP_003078544.1	unnamed protein product [Ostreococcus tauri]	179250	138686	185623	563180	189978	220586	290182	365936	173098	321991	131964	228689	194066	188299	304258	251344	274359	209455	175511	77541.4	63338.3	0.505105	0.789071	0.0101	0.00539221	1.09157	1.19999	IVVAAPVDANAIPSRSESPR	[18] Phospho (S)	([S/T])P, RXX([S/T]), R[S/T]X([S/T])	CMGC, CAMK
no-change in CK2-OX21	no-change in TBB	9271	53.05	65.3107	3	1141.47	0.804227	Ot13g01700	308810665	XP_003082641.1	transcription factor IIB (ISS) [Ostreococcus tauri]	324123	550464	394039	83558.9	363152	314092	441241	402208	233164	574493	336347	307775	285706	337156	348561	343067	393039	323109	168611	129543	25760.9	0.505695	0.773086	0.0353313	0.0123925	1.14566	1.06177	RNDDYIDTLSDVDDDEIDSYIHDENEVK	[8] Phospho (T)| [8] Phospho (T)	([S/T])XX[D/E]	CK2
no-change in CK2-OX21	no-change in TBB	15196	44.73	64.9955	2	1089.97	0.453671	Ot04g03710	308803152	XP_003078889.1	putative small nuclear ribonucleoprotein (ISS) [Ostreococcus tauri]	108821	83839.9	121554	43285.1	90540.9	87147.4	86142.3	155763	66294.5	126480	110729	136142	83605.4	89264.2	104894	89608.2	104365	104927	29873.3	36085.7	20663.9	0.509346	0.345924	0.0037336	0.00194319	1.16469	1.17095	YATQSEADAAVDGGVGDFLGR	[5] Phospho (S)	[S/T]X([S/T]), ([S/T])[D/E]X[D/E], ([S/T])[D/E]	CK1, CK2
no-change in CK2-OX21	no-change in TBB	4067	21.05	45.5284	4	892.671	0.634099	Ot12g02020	308810078	XP_003082348.1	putative DNA topoisomerase I (ISS) [Ostreococcus tauri]	209824	562464	544754	426310	413409	532472	532723	701963	382788	321723	347052	688643	431301	621980	357214	431352	494334	489238	140954	148556	156833	0.511038	0.552394	0.00274668	0.00266993	1.14601	1.1342	SQIERPVAAPAPPATKPTADDGSSDDDDVPLAQR	[15] Phospho (T)
no-change in CK2-OX21	no-change in TBB	5717, 7446	38.04, 22.89	51.7012	3, 2	658.995	0.613078	Ot08g00150	308806550	XP_003080586.1	unnamed protein product [Ostreococcus tauri]	568913	112312	554344	462708	408476	398803	348158	802781	405889	464305	489545	600556	458245	411554	548915	421350	483987	501763	184961	182908	74438.1	0.514874	0.356673	0.0253169	0.0272224	1.14866	1.19084	AVYEDSILPPRPPSPTR	[14] Phospho (S)| [16] Phospho (T)	([S/T])P, RXX([S/T]), [S/T]X([S/T]), PX([S/T])P	MAPK, CMGC, CAMK, CK1
no-change in CK2-OX21	no-change in TBB	928	97.19	53.0642	2	1368.57	0.3215	Ot12g02060	308810086	XP_003082352.1	Global transcriptional regulator, cell division control protein (ISS) [Ostreococcus tauri]	2.2687e+06	2.50567e+06	2.36213e+06	2.11444e+06	2.1999e+06	1.98404e+06	2.31092e+06	3.91222e+06	1.86179e+06	3.02373e+06	2.30423e+06	3.24974e+06	2.7376e+06	2.87536e+06	3.27139e+06	2.29017e+06	2.61854e+06	2.88766e+06	150923	852594	400442	0.516129	0.012869	0.000105581	2.15049e-06	1.14338	1.26089	EISYVTNDDESEEEENADEVIVK	[3] Phospho (S)| [11] Phospho (S)	([S/T])[D/E][D/E][D/E], ([S/T])[D/E]X[D/E], ([S/T])[D/E]	CK2
no-change in CK2-OX21	no-change in TBB	733, 20761	85.02, 58.28	29.7594	2, 2	636.759	0.304432	Ot02g06890	308801022	XP_003075292.1	unnamed protein product [Ostreococcus tauri]	412163	716275	819550	642946	369279	487723	1.06093e+06	719870	407537	816322	430505	656571	512770	764061	662026	592043	698476	605187	194785	262098	132445	0.529282	0.801151	0.00339655	0.000478357	1.17977	1.0222	SATEADEVASGR	[1] Phospho (S)| [10] Phospho (S)	RXX([S/T]), LXRXX([S/T])	CAMK
no-change in CK2-OX21	no-change in TBB	1355	26.11	28.9697	2	520.212	6.79171	Ot08g03160	308807150	XP_003080886.1	Kinesin light chain (ISS) [Ostreococcus tauri]	395542	436525	540885	155638	373355	304783	164176	453743	199560	458701	380784	481023	396411	437104	462023	380389	316192	431469	141158	137905	42482.2	0.539094	0.389129	0.0135227	0.00315602	1.20303	1.13428	DGAPDSLER	[6] Phospho (S)	([S/T])X[D/E]	CK2
no-change in CK2-OX21	no-change in TBB	4005	49.59	33.3237	2	705.309	1.15501	Ot11g00980	308809181	XP_003081900.1	unnamed protein product [Ostreococcus tauri]	327189	424119	297791	325531	364318	299056	495873	488750	247723	447252	246224	278234	242211	311243	305274	347790	395731	276637	48783	114660	32133.7	0.539367	0.022022	0.000191251	5.4941e-06	1.13784	1.2572	MIPEGGVSPSPSR	[1] Oxidation (M),[8] Phospho (S)| [1] Oxidation (M),[10] Phospho (S)	([S/T])P, [S/T]X([S/T])	CMGC, CK1
no-change in CK2-OX21	no-change in TBB	651, 13639, 2416	72.54, 37.99, 39.95	51.1517	2, 3, 3	955.911	1.45766	Ot14g03540	308811670	XP_003083143.1	unnamed protein product [Ostreococcus tauri]	2.85011e+06	2.82853e+06	2.99895e+06	3.62127e+06	3.57586e+06	2.41964e+06	3.20367e+06	4.14616e+06	1.78912e+06	3.3441e+06	2.59267e+06	3.5781e+06	2.50987e+06	3.13664e+06	3.07773e+06	3.17494e+06	2.98054e+06	2.979e+06	392566	904813	436707	0.547873	0.458993	0.000200493	2.12877e-06	1.06522	1.06577	STYSNTAFEDTVVGSPR	[15] Phospho (S)	([S/T])P	CMGC
no-change in CK2-OX21	no-change in TBB	6488	36.27	79.6396	3	1070.51	2.30053	Ot10g00810	308808412	XP_003081516.1	Major facilitator superfamily (ISS) [Ostreococcus tauri]	842566	744049	747210	743747	507891	1.03338e+06	538352	206966	935532	643096	976088	326956	700960	651104	702540	717093	671465	671530	124351	329771	231156	0.547952	0.597614	0.0131823	0.00104469	1.06795	1.06785	SFGASRDEDESPAEELLKPAEIAGAAVLEK	[1] Phospho (S)| [5] Phospho (S)	([S/T])X[D/E][D/E], ([S/T])F, ([S/T])X[D/E], ([S/T])XX[D/E]	PDK1, CK2
no-change in CK2-OX21	no-change in TBB	1941, 5737, 20251	60.78, 55.4, 41.82	40.0176	2, 2, 2	664.335	0.166447	Ot03g03150	308801825	XP_003078226.1	Cyclic GMP phosphodiesterase (ISS) [Ostreococcus tauri]	546225	361897	383884	496938	444604	272626	481937	509066	330353	481585	353579	403200	237789	367213	335418	446710	415113	339440	76764.2	106299	62019.7	0.55198	0.0471785	0.000128741	0.000147186	1.07611	1.31602	RLESLGVSASTK	[10] Phospho (S)	[S/T]X([S/T]), ([S/T])XXG	CK1
no-change in CK2-OX21	no-change in TBB	10182, 1964	111.56, 50.07	79.0071	2, 3	1343.61	0.76706	Ot07g00090	308805607	XP_003080115.1	putative nodule inception protein (ISS) [Ostreococcus tauri]	897441	814864	917660	450513	739516	996494	734689	668831	668819	1.16621e+06	707705	499253	633089	736857	531161	763999	847008	621613	188996	223801	104855	0.552287	0.250061	0.000425421	0.000333407	1.10865	1.22906	SESPVQPTGSAISYASELLDQAAER	[3] Phospho (S)	([S/T])P, RXX([S/T]), [S/T]X([S/T]), R[S/T]X([S/T])	CMGC, CAMK, CK1
no-change in CK2-OX21	no-change in TBB	2262, 2118, 8240	43.5, 35.64, 29.86	58.9744	4, 3, 3	803.9	0.366861	Ot13g02360	308810797	XP_003082707.1	L-asparaginase I (ISS) [Ostreococcus tauri]	2.57957e+06	2.76004e+06	2.84628e+06	2.27251e+06	1.92128e+06	2.65653e+06	3.38453e+06	2.29898e+06	628792	2.63719e+06	2.07017e+06	1.89393e+06	2.06931e+06	2.34357e+06	2.3098e+06	2.47594e+06	2.3212e+06	2.13735e+06	380012	1.02563e+06	187526	0.554942	0.12685	0.0150335	3.03544e-06	1.06666	1.15841	MDAPEKVDSAVGLAPGAIPRPESVENLRR	[N-term] Acetylation (N Terminal),[0] Acetylation (N Terminal),[1] Oxidation (M),[23] Phospho (S)	RXX([S/T]), ([S/T])X[D/E]	CAMK, CK2
no-change in CK2-OX21	no-change in TBB	1173	31.78	19.2965	2	718.283	0.495505	Ot01g05310	308799629	XP_003074595.1	putative zinc finger protein (ISS) [Ostreococcus tauri]	700237	564739	595874	187256	727391	484454	702245	647239	455155	735029	325055	298549	326855	560455	469425	555099	604824	396068	216687	127606	113740	0.555271	0.363614	0.00745471	0.0155108	1.08958	1.40153	AAGEMATTMTSPR	[5] Oxidation (M),[9] Oxidation (M),[11] Phospho (S)	([S/T])P	CMGC
no-change in CK2-OX21	no-change in TBB	1824	59.51	59.8338	3	1480.9	0.289434	Ot06g02940	308805190	XP_003079907.1	unnamed protein product [Ostreococcus tauri]	2.05122e+06	2.49303e+06	2.46927e+06	2.29501e+06	2.40334e+06	2.76932e+06	3.72707e+06	2.98557e+06	1.14435e+06	3.92685e+06	1.65164e+06	1.71217e+06	1.87288e+06	2.60124e+06	2.25101e+06	2.34237e+06	2.91063e+06	2.01779e+06	179952	1.10052e+06	401022	0.559081	0.12033	0.00252621	9.22914e-06	1.2426	1.16086	SQTPGGSSSINFEGMFLPASDDEGDAPDDDEDEEPDEGETR	[15] Oxidation (M),[20] Phospho (S)	([S/T])[D/E][D/E][D/E], ([S/T])X[D/E][D/E], ([S/T])[D/E]X[D/E], ([S/T])[D/E], ([S/T])X[D/E], ([S/T])XX[D/E]	CK2
no-change in CK2-OX21	no-change in TBB	8118, 2231	61.54, 54.9	45.0784	2, 3	1394.5	0.0635731	Ot10g01140	308808474	XP_003081547.1	C86239 protein T10O24.21 (ISS) [Ostreococcus tauri]	767725	819549	1.21864e+06	887146	845428	788985	830586	844897	614336	1.15206e+06	869531	688784	554542	806177	623999	907697	846173	708606	179128	194185	129135	0.567324	0.063844	4.71833e-05	8.97124e-05	1.07271	1.28096	MLGVENYGSDASEDERDEDDAPR	[N-term] Acetylation (N Terminal),[0] Acetylation (N Terminal),[1] Oxidation (M),[9] Phospho (S),[12] Phospho (S)	([S/T])[D/E][D/E][D/E], ([S/T])X[D/E][D/E], ([S/T])[D/E]X[D/E], ([S/T])[D/E], ([S/T])X[D/E], ([S/T])XX[D/E]	CK2
no-change in CK2-OX21	no-change in TBB	4627	80.26	40.5524	2	928.875	0.123963	Ot07g02030	308805995	XP_003080309.1	unnamed protein product [Ostreococcus tauri]	215402	312259	243503	105303	152574	185674	287938	252906	110217	422451	256222	315631	190190	190922	202125	205808	251837	231018	80280.7	117098	54552.7	0.570077	0.469381	0.0115601	0.00224488	1.22365	1.12249	VAEVVEDDGSDEEDIR	[10] Phospho (S)	([S/T])[D/E][D/E][D/E], ([S/T])X[D/E][D/E], ([S/T])[D/E]X[D/E], ([S/T])[D/E], ([S/T])X[D/E], ([S/T])XX[D/E]	CK2
no-change in CK2-OX21	no-change in TBB	445, 881	65.59, 45.41	88.2084	3, 2	843.062	0.171326	Ot01g04340	308799433	XP_003074497.1	unnamed protein product [Ostreococcus tauri]	4.88706e+06	5.17037e+06	4.55013e+06	3.98918e+06	1.39123e+06	5.62312e+06	3.60825e+06	1.13921e+06	2.65823e+06	3.60638e+06	6.7675e+06	1.16469e+06	4.84706e+06	3.84425e+06	4.59906e+06	3.99759e+06	3.32704e+06	4.24451e+06	1.52193e+06	1.63271e+06	2.031e+06	0.574057	0.97733	0.0302355	0.0171922	1.20155	1.06177	SSSDLVDQFAAGVEGAIGVDGLAAR	[N-term] Acetylation (N Terminal),[0] Acetylation (N Terminal),[1] Phospho (S)	([S/T])XX[D/E]	CK2
no-change in CK2-OX21	no-change in TBB	8285	65.69	35.0152	2	1004.35	0.0926463	Ot07g01250	308805839	XP_003080231.1	unnamed protein product [Ostreococcus tauri]	127436	84437.5	98785.8	113925	133482	112691	184351	140368	64417	151010	115940	103249	83507	150895	79298.2	111613	130567	106578	20229.9	45005.8	28892.7	0.587207	0.686451	0.00105209	9.08377e-05	1.16982	1.04725	FADDDDTTYGSEATSPR	[11] Phospho (S),[15] Phospho (S)	([S/T])P, ([S/T])[D/E]	CMGC, CK2
no-change in CK2-OX21	no-change in TBB	4136	50.31	64.0356	3	1305.57	0.226001	Ot02g07070	308801058	XP_003075310.1	transducin / WD-40 repeat protein-like (ISS) [Ostreococcus tauri]	912717	823677	1.07687e+06	432205	844451	752213	1.01646e+06	780431	623693	1.43367e+06	687741	569267	697667	774360	766322	817984	921293	699071	237463	319602	82417.2	0.593236	0.488675	0.00160443	0.000356571	1.1263	1.1701	TLEHSSSATLLTPDMFGGAELAGDEEDEEPNVSLEK	[6] Phospho (S),[15] Oxidation (M)| [1] Phospho (T),[15] Oxidation (M)	([S/T])X[D/E]	CK2
no-change in CK2-OX21	no-change in TBB	6984	84.87	52.062	3	972.055	0.147987	Ot04g02870	308802984	XP_003078805.1	unnamed protein product [Ostreococcus tauri]	292770	58743.5	268908	310961	297867	194346	424595	296450	167491	284634	269585	208591	244338	176609	172417	245850	273503	214308	105697	101222	42326.5	0.594696	0.98906	0.0289545	0.00874143	1.11248	1.14718	MLGLDAYGSSDDDDGTDTVAPRPTAR	[N-term] Acetylation (N Terminal),[0] Acetylation (N Terminal),[1] Oxidation (M),[9] Phospho (S),[10] Phospho (S)	([S/T])[D/E][D/E][D/E], ([S/T])X[D/E][D/E], ([S/T])[D/E]X[D/E], ([S/T])[D/E], ([S/T])X[D/E], ([S/T])XX[D/E]	CK2
no-change in CK2-OX21	no-change in TBB	1632, 4442	79.44, 46.96	40.5171	2, 3	899.897	0.0361373	Ot06g00360	308804676	XP_003079650.1	putative CCR4-NOT transcription comp (ISS) [Ostreococcus tauri]	1.40157e+06	1.04209e+06	449450	1.2464e+06	1.3369e+06	923837	1.34752e+06	1.45615e+06	758057	1.60809e+06	964662	1.19889e+06	901426	1.32097e+06	1.03505e+06	1.09528e+06	1.21873e+06	1.0842e+06	385666	361848	172717	0.596208	0.817404	0.00488372	0.00136665	1.11271	1.01022	ASSGLPMPSAGVGMTAPR	[3] Phospho (S),[7] Oxidation (M),[14] Oxidation (M)	RXX([S/T]), LXRXX([S/T])	CAMK
no-change in CK2-OX21	no-change in TBB	5244, 14232	46.69, 69.25	65.7073	3, 2	1166.15	0.363836	Ot05g04890	308804547	XP_003079586.1	unnamed protein product [Ostreococcus tauri]	943474	1.61594e+06	1.43846e+06	925979	822581	1.12986e+06	1.5554e+06	858624	941547	700732	1.07877e+06	907134	862872	779284	778670	1.14929e+06	1.03723e+06	881346	353675	328394	123432	0.600426	0.1455	0.000748419	0.000406124	1.10803	1.30401	SHMGVNGDFSAERFDSDEDEVDDSVSAELLK	[3] Oxidation (M),[16] Phospho (S)	([S/T])[D/E][D/E][D/E], RXX([S/T]), ([S/T])X[D/E][D/E], ([S/T])[D/E]X[D/E], ([S/T])[D/E], ([S/T])XX[D/E]	CAMK, CK2
no-change in CK2-OX21	no-change in TBB	4174	78.57	61.4522	3	1333.89	0.463909	Ot03g00050	308801207	XP_003077917.1	Cytoskeleton-associated protein and related proteins (ISS) [Ostreococcus tauri]	795845	547772	657948	578764	965232	796511	940881	780777	464988	917908	1.01785e+06	735478	509567	886501	881308	709112	780213	806141	172307	190005	193571	0.605372	0.457686	0.000279924	0.000284653	1.10027	1.13683	AEQLETNIQDDDTYHLPDEDDDDSVPDLSAIQMR	[24] Phospho (S),[33] Oxidation (M)	([S/T])XX[D/E]	CK2
no-change in CK2-OX21	no-change in TBB	19, 15159, 758	69.87, 51.73, 48.76	52.3404	2, 3, 3	669.345	0.390076	Ot15g00530	308811777	XP_003083196.1	unnamed protein product [Ostreococcus tauri]	1.81381e+07	1.71381e+07	1.63766e+07	2.07572e+07	1.63499e+07	1.37545e+07	2.18292e+07	2.53122e+07	1.45632e+07	2.19768e+07	1.10405e+07	1.5508e+07	1.04417e+07	1.29449e+07	1.36514e+07	1.7752e+07	1.94872e+07	1.27173e+07	1.83131e+06	5.06763e+06	2.0434e+06	0.612492	0.00380217	4.7356e-05	2.56005e-05	1.09775	1.39589	ALSIGASAVNAVGK	[3] Phospho (S)
no-change in CK2-OX21	no-change in TBB	14764	41.67	77.9039	2	1029.97	1.94527	Ot07g03640	308806317	XP_003080470.1	unnamed protein product [Ostreococcus tauri]	82728.4	100326	57155.6	57799.3	62006.8	72207.5	82565.1	43200	56669.1	75946.6	75726.8	31483.5	36910.5	51486.9	48380.9	72003.1	66117.7	48797.7	18969.2	15958.6	17129.4	0.612711	0.060678	0.000246484	0.00686224	1.08902	1.47554	VSTNSLLEAVANEAEFER	[2] Phospho (S)| [2] Phospho (S)
no-change in CK2-OX21	no-change in TBB	1071	77.42	78.2626	3	1274.2	0.393513	Ot04g03320	308803074	XP_003078850.1	transducin family protein / WD-40 repeat family protein (ISS) [Ostreococcus tauri]	2.23425e+06	2.24526e+06	2.22629e+06	1.69468e+06	1.40295e+06	2.39656e+06	1.95224e+06	1.11314e+06	1.26609e+06	2.47932e+06	2.00309e+06	1.28904e+06	1.79417e+06	1.86148e+06	1.75774e+06	1.96069e+06	1.84147e+06	1.7411e+06	389935	630234	269526	0.624159	0.385374	0.000729313	4.31404e-05	1.06474	1.12612	LDPDDAPDLFTGSPNDFYTDNSDDDVLHALPIR	[19] Phospho (T),[22] Phospho (S)	([S/T])[D/E][D/E][D/E], ([S/T])X[D/E][D/E], ([S/T])[D/E], ([S/T])[D/E]X[D/E], ([S/T])X[D/E]	CK2
no-change in CK2-OX21	no-change in TBB	4345	66.15	43.9491	3	1026.05	0.628524	Ot14g01850	308811336	XP_003082976.1	DNA polymerase epsilon, subunit C (ISS) [Ostreococcus tauri]	349941	546942	581186	294941	465574	391006	383828	562459	304148	394448	357989	495214	363899	361108	332732	447717	407178	382189	123368	94467.4	64392	0.628129	0.384494	0.00024843	0.000189018	1.09956	1.17146	LTGVEDVEDDGSNDDDASNGCAHFEGDR	[12] Phospho (S)	([S/T])X[D/E][D/E], ([S/T])X[D/E]	CK2
no-change in CK2-OX21	no-change in TBB	561, 192, 3263	98.16, 136.78, 76.84	35.2516	2, 2, 3	1010.9	0.0580457	Ot02g07080	308801060	XP_003075311.1	30S ribosomal protein S1 (ISS) [Ostreococcus tauri]	6.28124e+06	4.41212e+06	4.75893e+06	8.31154e+06	5.82753e+06	4.81694e+06	8.19906e+06	4.53282e+06	3.09993e+06	6.92939e+06	9.77665e+06	7.89251e+06	5.64458e+06	9.50644e+06	5.58826e+06	5.91827e+06	5.51563e+06	7.68169e+06	1.5395e+06	2.03035e+06	2.01837e+06	0.632036	0.157838	0.00113409	0.0010081	1.073	1.29796	EKMQAAEGVVMSVDEGDN	[3] Oxidation (M),[11] Oxidation (M),[12] Phospho (S)	([S/T])X[D/E][D/E], ([S/T])X[D/E], ([S/T])XX[D/E]	CK2
no-change in CK2-OX21	no-change in TBB	5128	43.68	75.9476	3	920.102	0.43766	Ot04g04290	308803268	XP_003078947.1	ADG_USTMA Gamma-adaptin (ISS) [Ostreococcus tauri]	220987	314363	278282	209173	250865	214651	302316	216605	120788	361957	272102	250502	236453	281251	247191	254734	243263	257500	42836.2	92337.6	18544.2	0.632568	0.812223	0.00105487	1.00559e-06	1.04715	1.01086	TASSADALTDLFGGATIEPIASPTPMK	[1] Phospho (T),[26] Oxidation (M)| [9] Phospho (T),[26] Oxidation (M)	([S/T])[D/E]	CK2
no-change in CK2-OX21	no-change in TBB	5527	22.25	38.8245	3	544.245	0.458948	Ot03g03770	308801949	XP_003078288.1	unnamed protein product [Ostreococcus tauri]	50805.5	24876.5	31429.1	49479.5	62661.6	61050.7	40073.9	66987.1	29846.6	9801.51	44440.2	29980.5	48944.1	47095.5	62008.4	43850.4	41552	46493.7	15396.6	23315.4	11445.3	0.637745	0.684874	0.034255	0.00113099	1.05532	1.06028	QTSEADKVLESESK	[3] Phospho (S)	RXX([S/T]), ([S/T])[D/E]X[D/E], ([S/T])[D/E], ([S/T])XX[D/E], LXRXX([S/T])	CAMK, CK2
no-change in CK2-OX21	no-change in TBB	8735	51.02	77.5185	3	1247.54	3.75818	Ot04g03320	308803074	XP_003078850.1	transducin family protein / WD-40 repeat family protein (ISS) [Ostreococcus tauri]	168575	631057	337207	259527	220213	680364	372530	191404	279421	318014	618537	241356	305859	378842	320681	323316	368346	373055	182717	186495	145686	0.640077	0.488491	0.0119086	0.00962967	1.13928	1.15384	LDPDDAPDLFTGSPNDFYTDNSDDDVLHALPIR	[22] Phospho (S)	([S/T])[D/E][D/E][D/E], ([S/T])X[D/E][D/E], ([S/T])[D/E]X[D/E], ([S/T])X[D/E]	CK2
no-change in CK2-OX21	no-change in TBB	588, 6177	108.58, 40.65	42.8529	2, 3	1036.42	0.938561	Ot07g00390	308805667	XP_003080145.1	putative DNA helicase (ISS) [Ostreococcus tauri]	2.27979e+06	1.92123e+06	2.9485e+06	1.76116e+06	2.12979e+06	2.06738e+06	2.34454e+06	3.22275e+06	1.70125e+06	2.5469e+06	2.22015e+06	3.3033e+06	1.8944e+06	2.27451e+06	2.04498e+06	2.20809e+06	2.37656e+06	2.34747e+06	458671	569588	554956	0.64109	0.669689	7.2086e-05	4.45526e-05	1.0763	1.06312	ATADVLAGEDSAEEEEEAR	[11] Phospho (S)	([S/T])X[D/E][D/E], ([S/T])XX[D/E]	CK2
no-change in CK2-OX21	no-change in TBB	2444, 8020	82.65, 77.44	37.0975	3, 2	716.975	0.495043	Ot04g05700	308803548	XP_003079087.1	unnamed protein product [Ostreococcus tauri]	714333	303854	667328	537850	610820	421393	622486	735233	514884	755947	381490	468459	375432	539394	455100	566837	609989	443975	161081	142968	67879.4	0.642092	0.240717	0.00066557	0.000766055	1.07613	1.27673	AGAESADEDADDKPGPSLAPR	[5] Phospho (S)	([S/T])X[D/E][D/E], ([S/T])X[D/E], ([S/T])XX[D/E]	CK2
no-change in CK2-OX21	no-change in TBB	4891	58.53	45.1823	2	1180.98	0.189489	Ot18g00790	308813608	XP_003084110.1	tRNA pseudouridylate synthase (ISS) [Ostreococcus tauri]	275504	273453	381368	314661	479446	276271	246394	500992	420826	462012	284861	269793	359546	280624	372351	344886	381299	313435	86987.5	113615	48463.7	0.646419	0.53889	0.000448695	4.36823e-05	1.10558	1.10034	QARPSAPTETAIPDDELSDST	[20] Phospho (S),[21] Phospho (T)	[S/T]X([S/T])	CK1
no-change in CK2-OX21	no-change in TBB	1457, 1254, 74, 1254, 1016	31.98, 57.81, 49.56, 53.52, 34.08	77.1287	4, 3, 3, 3, 4	923.191	0.594136	Ot08g01070	308806734	XP_003080678.1	CG3104-PB, isoform B (ISS) [Ostreococcus tauri]	3.06598e+07	4.1449e+07	3.50583e+07	4.57963e+07	2.60427e+07	6.34155e+07	2.85239e+07	6.26079e+06	4.29023e+07	4.13851e+07	2.66465e+07	1.05859e+07	3.60094e+07	2.72414e+07	2.99834e+07	3.58012e+07	3.64975e+07	2.60933e+07	7.96891e+06	2.10198e+07	9.42822e+06	0.652214	0.154622	0.0441512	0.0143949	1.01945	1.37205	GSSLLDLQSADGGTPAMSAAAHSYGDVLQYLIEKK	[3] Phospho (S),[17] Oxidation (M)	RXX([S/T]), ([S/T])XX[D/E]	CAMK, CK2
no-change in CK2-OX21	no-change in TBB	4796, 22835	82.3, 24.62	36.6952	2, 3	1137.41	0.416844	Ot11g02640	308809513	XP_003082066.1	Solute carrier family 24 member 4, isoform 1 precursor (ISS) [Ostreococcus tauri]	198063	398475	255148	351575	354844	313912	332962	501964	220314	331204	250661	543080	344108	502052	379654	311621	340071	403911	82299.2	101691	119006	0.658462	0.217365	0.000534099	0.00214628	1.0913	1.29616	SMTDSASDMEDGLGDGAVEMK	[1] Phospho (S),[2] Oxidation (M),[9] Oxidation (M),[20] Oxidation (M)	([S/T])XX[D/E]	CK2
no-change in CK2-OX21	no-change in TBB	4646	33.07	64.5852	3	1154.15	0.43551	Ot17g00670	308813041	XP_003083827.1	SET domain-containing protein-like (ISS) [Ostreococcus tauri]	587676	849225	506980	673813	701394	556990	643129	561480	694185	684861	625742	600384	408211	549015	482272	663818	628129	533125	128728	65783.3	88803	0.6629	0.100888	5.45689e-06	7.41806e-05	1.05682	1.24514	TGTNSVAVFGIEDSDDDCDEGHNDDTGALIIK	[14] Phospho (S)	([S/T])[D/E][D/E][D/E], ([S/T])X[D/E][D/E], ([S/T])[D/E]X[D/E], ([S/T])[D/E], ([S/T])X[D/E], ([S/T])XX[D/E]	CK2
no-change in CK2-OX21	no-change in TBB	7276	40.33	35.4087	3	675.612	1.17605	Ot11g01550	308809295	XP_003081957.1	unnamed protein product [Ostreococcus tauri]	51139.3	56174.4	61107.1	72336.2	49313.9	107524	121360	84246.1	61914.8	19281	42798.5	66628	51944.5	43568.9	58366	58014.2	78865.2	52661.2	9233.51	40291.7	10100.4	0.672828	0.378888	0.0178225	1.77812e-05	1.35941	1.10165	QRADPDVEASGDDDDAIR	[10] Phospho (S)	([S/T])X[D/E][D/E], ([S/T])X[D/E], ([S/T])XX[D/E]	CK2
no-change in CK2-OX21	no-change in TBB	3928, 19590	56.55, 21.38	49.6287	3, 2	691.949	4.57908	Ot14g00220	308811010	XP_003082813.1	unnamed protein product [Ostreococcus tauri]	166907	170241	205064	191119	126210	119621	231850	208626	107163	155761	177572	145472	71813.9	178923	112076	171908	164604	137171	29935.1	54454.4	45677.4	0.673881	0.199873	0.000329662	0.00240949	1.04437	1.25324	SCASDDEAAADDADAIIKR	[4] Phospho (S)	([S/T])[D/E][D/E][D/E], ([S/T])X[D/E][D/E], ([S/T])[D/E]X[D/E], ([S/T])[D/E], ([S/T])X[D/E], ([S/T])XX[D/E]	CK2
no-change in CK2-OX21	no-change in TBB	1587, 6042	25.11, 21.99	47.3467	3, 2	1133.12	0.276951	Ot02g06100	308800864	XP_003075213.1	protein kinase family protein (ISS) [Ostreococcus tauri]	1.37585e+06	1.22583e+06	1.34806e+06	906751	1.00001e+06	1.01158e+06	1.48414e+06	1.4879e+06	811364	1.59744e+06	1.00326e+06	1.00103e+06	994179	1.26276e+06	1.3153e+06	1.1713e+06	1.27848e+06	1.11531e+06	209396	345441	159707	0.675299	0.686171	0.000168178	7.82931e-06	1.09151	1.0502	MDEPSEERSGEHGGDKNVDDPSTLPIPDR	[N-term] Acetylation (N Terminal),[0] Acetylation (N Terminal),[1] Oxidation (M),[5] Phospho (S),[9] Phospho (S)	([S/T])[D/E], ([S/T])X[D/E]	CK2
no-change in CK2-OX21	no-change in TBB	1839, 6048, 21594, 13039	48.89, 60.57, 48.56, 29.07	53.6582	3, 2, 2, 3	840.667	0.582627	Ot03g02630	308801721	XP_003078174.1	putative brix domain-containing protein (ISS) [Ostreococcus tauri]	1.07942e+06	729390	910962	456307	880442	679276	1.25872e+06	1.12991e+06	450736	1.12245e+06	848900	983916	831772	1.16758e+06	983359	811304	928220	963105	234164	345544	135040	0.677453	0.238559	0.00323913	0.000539437	1.14411	1.18711	AAVDVASDSEDEFAASEFSEKR	[7] Phospho (S),[9] Phospho (S)	([S/T])[D/E][D/E][D/E], [S/T]X([S/T]), ([S/T])X[D/E][D/E], ([S/T])[D/E]X[D/E], ([S/T])[D/E], ([S/T])X[D/E], ([S/T])XX[D/E]	CK1, CK2
no-change in CK2-OX21	no-change in TBB	8321	83.99	60.4549	2	1162.48	0.262179	Ot06g01230	308804848	XP_003079736.1	putative crp1 protein (ISS) [Ostreococcus tauri]	178370	369459	287850	295372	104037	276395	223674	236789	43823.7	355800	113585	168643	206086	254806	297351	247017	227296	208094	105063	114771	71835.2	0.677975	0.649113	0.0494571	0.00768796	1.08676	1.18704	AELGSYDEGGNYVAQEWAER	[5] Phospho (S)	([S/T])X[D/E][D/E], ([S/T])X[D/E]	CK2
no-change in CK2-OX21	no-change in TBB	4880	28.38	35.1552	2	648.762	3.43088	Ot14g01850	308811336	XP_003082976.1	DNA polymerase epsilon, subunit C (ISS) [Ostreococcus tauri]	103471	52965.2	127167	168943	101357	89135	173168	145687	86209	102380	135168	120937	93730.9	110725	105646	110781	119316	113241	42238.1	38370.8	15690.1	0.678143	0.696329	0.00261274	0.000912954	1.07705	1.02221	SSSGITSIEQK	[3] Phospho (S),[7] Phospho (S)| [3] Phospho (S),[6] Phospho (T)	RXX([S/T]), [S/T]X([S/T]), R[S/T]X([S/T]), ([S/T])X[D/E], ([S/T])XX[D/E]	CAMK, CK1, CK2
no-change in CK2-OX21	no-change in TBB	518	100.11	54.3454	2	789.893	0.282468	Ot04g05180	308803444	XP_003079035.1	unnamed protein product [Ostreococcus tauri]	1.51435e+06	1.44117e+06	1.52228e+06	1.96543e+06	1.3609e+06	1.26506e+06	2.0509e+06	2.67712e+06	1.03428e+06	1.82593e+06	1.29084e+06	1.44495e+06	1.09284e+06	1.33077e+06	1.56608e+06	1.56083e+06	1.77066e+06	1.3451e+06	235391	652138	177192	0.679199	0.12934	0.000476623	5.07079e-06	1.13444	1.16038	ALGSIGSSGVLPSPEK	[4] Phospho (S)| [7] Phospho (S)
no-change in CK2-OX21	no-change in TBB	837, 356	101.53, 51.66	63.1331	2, 3	1327.55	0.622907	Ot06g02160	308805034	XP_003079829.1	GlsA-related protein (ISS) [Ostreococcus tauri]	5.73266e+06	6.55725e+06	8.25361e+06	8.08961e+06	5.82254e+06	4.46422e+06	7.08901e+06	8.76189e+06	4.99292e+06	7.64221e+06	4.67225e+06	6.31929e+06	3.67209e+06	4.99414e+06	5.59964e+06	6.89113e+06	6.59005e+06	5.05148e+06	1.21327e+06	1.81265e+06	994689	0.679503	0.0309381	0.000128681	0.000228162	1.04569	1.36418	AASLAALDEAAMDDDVDFNSPEYK	[3] Phospho (S),[12] Oxidation (M)
no-change in CK2-OX21	no-change in TBB	2523	78.91	55.8641	3	1164.12	0.887726	Ot14g03290	308811620	XP_003083118.1	unnamed protein product [Ostreococcus tauri]	1.22446e+06	1.26428e+06	1.19079e+06	1.48346e+06	1.43237e+06	1.21066e+06	1.58965e+06	1.52323e+06	588102	1.50882e+06	1.42362e+06	1.54934e+06	1.40883e+06	1.51878e+06	1.51165e+06	1.31907e+06	1.28409e+06	1.48244e+06	130643	415587	62306.5	0.680599	0.0360834	0.000687131	3.82144e-08	1.02724	1.12385	AFGANMFADASADVDSPPMSPTAFHDATDDAR	[6] Oxidation (M),[16] Phospho (S),[19] Oxidation (M),[20] Phospho (S)| [6] Oxidation (M),[16] Phospho (S),[19] Oxidation (M),[20] Phospho (S)	([S/T])P, PX([S/T])P	MAPK, CMGC
no-change in CK2-OX21	no-change in TBB	11272	58.36	50.2678	2	936.354	1.67188	Ot10g00610	308808372	XP_003081496.1	unnamed protein product [Ostreococcus tauri]	187377	50605.8	118447	46199.8	118660	77670.4	145876	133639	91883.3	83057.8	222854	68124.8	55553.8	89241.3	72626.1	104258	106425	101680	58238.2	31150	68803.4	0.685209	0.9494	0.00966002	0.0138442	1.02079	1.02535	FDAIELSSEDEAETR	[7] Phospho (S),[8] Phospho (S)	([S/T])[D/E][D/E][D/E], ([S/T])X[D/E][D/E], ([S/T])[D/E]X[D/E], ([S/T])[D/E], ([S/T])X[D/E]	CK2
no-change in CK2-OX21	no-change in TBB	36865, 53139, 4518, 29914	62.66, 28.06, 41.92, 29.81	79.7228	2, 3, 3, 3	1092.51	3.00931	Ot13g00460	308810417	XP_003082517.1	unnamed protein product [Ostreococcus tauri]	226272	148586	198771	62562.7	137206	214004	194997	80588.1	175206	175106	141663	69573.2	131759	128051	134180	154679	167980	121045	63042.5	51450.1	29201.3	0.690422	0.488468	0.00727388	0.00712906	1.08599	1.27786	DYSHENEASLTGLLGAVLSK	[9] Phospho (S)	([S/T])XXG
no-change in CK2-OX21	no-change in TBB	2704, 11914, 1706	38.18, 32.35, 48.38	22.0672	2, 2, 2	821.35	0.679254	Ot04g00840	308802578	XP_003078602.1	suppressor-like protein (ISS) [Ostreococcus tauri]	506498	568377	535486	1.84866e+06	546211	881647	212773	793420	546383	908284	618288	613352	872711	782199	1.01097e+06	801046	668501	779504	586057	292033	170197	0.695779	0.706047	0.0246903	0.00488391	1.19827	1.02764	SSPTNNPMEPSTKR	[4] Phospho (T),[8] Oxidation (M)	[S/T]X([S/T])	CK1
no-change in CK2-OX21	no-change in TBB	3351	43.15	56.6408	2	1012.45	7.34758E-4	Ot03g04810	308802155	XP_003078391.1	tRNA methyltransferase (ISS) [Ostreococcus tauri]	521794	574593	907459	793168	522945	617288	827702	751721	269882	685238	515370	684594	584992	742496	582837	663992	630366	622058	176117	216101	90430.1	0.699526	0.73102	0.00220568	4.37643e-05	1.05334	1.06741	SEVGDAGDPAVPEGYAVIR	[N-term] Acetylation (N Terminal),[0] Acetylation (N Terminal),[1] Phospho (S)	([S/T])XXG, ([S/T])[D/E]	CK2
no-change in CK2-OX21	no-change in TBB	5286	45.19	60.4755	3	1096.14	0.766646	Ot05g02530	308804075	XP_003079350.1	putative serine/threonine-protein kinase ctr1 (ISS) [Ostreococcus tauri]	326728	488445	425847	256281	344075	422720	390237	408091	129123	414867	272440	297207	265308	306188	309994	368275	353008	290227	90290.9	125729	20196.5	0.702278	0.0995532	0.00401174	7.06613e-05	1.04325	1.26892	AAFGSHEDMMDTDGGIEQLNVTADNGIPIR	[9] Oxidation (M),[10] Oxidation (M),[12] Phospho (T)	([S/T])XXG, ([S/T])[D/E]	CK2
no-change in CK2-OX21	no-change in TBB	7523, 1138	29.46, 53.84	44.8307	2, 2	880.437	2.88715	Ot17g02420	308813391	XP_003084002.1	putative RNA helicase, DRH1 (ISS) [Ostreococcus tauri]	781650	1.09774e+06	1.13726e+06	321703	796750	585412	818692	1.00102e+06	439561	697909	701593	1.01816e+06	803680	842939	935647	827021	708519	860404	327054	215232	121750	0.702698	0.629691	0.00515491	0.00292818	1.16725	1.04037	DASPSIEAPPTPTLKR	[3] Phospho (S)	([S/T])P, RXX([S/T])	CMGC, CAMK
no-change in CK2-OX21	no-change in TBB	916	76.6	41.7509	2	743.324	2.27196	Ot01g02410	308799041	XP_003074301.1	SL-TPS/P (ISS) [Ostreococcus tauri]	806290	268964	815229	373227	847351	440433	755788	794759	328649	357498	740381	1.14704e+06	555534	1.1572e+06	1.0354e+06	622212	535426	927111	277762	223188	267382	0.708608	0.136157	0.00977436	0.0452908	1.16209	1.49002	AASLPGGDNDAVYR	[3] Phospho (S)	RXX([S/T]), ([S/T])XXG	CAMK
no-change in CK2-OX21	no-change in TBB	5179	42.35	65.5056	3	984.11	0.773239	Ot03g05220	308802237	XP_003078432.1	cytoplasmic membrane protein (ISS) [Ostreococcus tauri]	371231	618159	402454	248563	288621	210602	409781	347499	477373	309889	575721	494283	264219	384869	397107	385806	351029	423240	143839	101044	118047	0.711858	0.605261	0.00116059	0.0012283	1.09907	1.09703	SIDFEDEQETIDSEDESKPFIAVVK	[1] Phospho (S)	([S/T])X[D/E]	CK2
no-change in CK2-OX21	no-change in TBB	2097, 2948	82.22, 27.07	55.37	3, 4	1354.2	0.201998	Ot09g00140	308807387	XP_003081004.1	unnamed protein product [Ostreococcus tauri]	2.17942e+06	3.14459e+06	3.20339e+06	2.27713e+06	2.1341e+06	2.3638e+06	3.66507e+06	2.38438e+06	2.48699e+06	2.61489e+06	2.37074e+06	3.09751e+06	3.19063e+06	3.92001e+06	3.45992e+06	2.58772e+06	2.70302e+06	3.20776e+06	538076	546942	566554	0.715821	0.113999	2.60064e-05	0.000109999	1.04456	1.23961	YNERPSFQMGMSLGADSEDDGDSNGMVQSLTGMFSR	[9] Oxidation (M),[11] Oxidation (M),[17] Phospho (S),[26] Oxidation (M),[33] Oxidation (M)	([S/T])[D/E][D/E][D/E], ([S/T])X[D/E][D/E], ([S/T])[D/E]X[D/E], ([S/T])[D/E], ([S/T])X[D/E], ([S/T])XX[D/E]	CK2
no-change in CK2-OX21	no-change in TBB	12366	57.95	29.0129	2	885.852	1.34768	Ot02g05940	308800832	XP_003075197.1	Mitochondrial oxoglutarate/malate carrier proteins (ISS) [Ostreococcus tauri]	73499.4	140895	227605	90335.6	69119.1	113626	33820	189058	56084.2	170370	74105.9	81569	124254	134382	158799	120291	112592	114622	66419.5	68162.6	35947.6	0.716669	0.950863	0.033097	0.00319059	1.06838	1.04946	SASHESLMEQSPSER	[1] Phospho (S),[8] Oxidation (M)
no-change in CK2-OX21	no-change in TBB	772	27.24	26.0187	2	411.199	0.0564923	Ot03g00050	308801207	XP_003077917.1	Cytoskeleton-associated protein and related proteins (ISS) [Ostreococcus tauri]	189223	354070	371747	174119	217157	200473	379726	352791	158621	343873	229117	288067	234929	235592	301965	261263	287097	257934	94272.6	100161	34298.7	0.719073	0.856596	0.00245641	0.000223422	1.09888	1.01291	SPAITPR	[1] Phospho (S)	PX([S/T])P	MAPK
no-change in CK2-OX21	no-change in TBB	3227	56.52	41.8813	2	909.397	0.375705	Ot08g01920	308806902	XP_003080762.1	PHD finger family protein (ISS) [Ostreococcus tauri]	283560	378915	433312	340816	352004	395952	422191	596365	222608	346626	298802	409856	259327	430922	332640	357721	396748	346309	54730.1	135399	72813.6	0.722658	0.737495	0.000332546	1.93014e-05	1.1091	1.03295	VSDSAMEDVSISPSVAK	[6] Oxidation (M),[12] Phospho (S)	([S/T])P	CMGC
no-change in CK2-OX21	no-change in TBB	6166, 13771, 13771	81.05, 33.71, 34.2	63.236	2, 3, 3	937.451	0.0895541	Ot01g02650	308799089	XP_003074325.1	octicosapeptide/Phox/Bem1p (ISS) [Ostreococcus tauri]	231956	160168	381254	155991	166225	114154	180096	221694	237917	228034	247933	196115	150938	190973	211249	219119	196379	199442	95800.2	50976.3	35093.3	0.725946	0.824751	0.00144661	0.000475982	1.1158	1.09866	VLSSDKFADIDESLVR	[3] Phospho (S)| [4] Phospho (S)	RXX([S/T]), ([S/T])[D/E], ([S/T])X[D/E], LXRXX([S/T])	CAMK, CK2
no-change in CK2-OX21	no-change in TBB	3298	46.42	55.2505	3	1017.75	1.25594	Ot18g02140	308813878	XP_003084245.1	unnamed protein product [Ostreococcus tauri]	430988	424629	502699	123850	322758	257158	544947	448531	263506	374850	366881	464549	336564	443378	417672	360985	377798	405809	147248	123052	53181.1	0.729042	0.43684	0.00771196	0.0080418	1.04658	1.12417	DGFVDEESDEEIETTGENKIEDDVEK	[8] Phospho (S)	([S/T])[D/E][D/E][D/E], ([S/T])X[D/E][D/E], ([S/T])[D/E]X[D/E], ([S/T])[D/E], ([S/T])X[D/E], ([S/T])XX[D/E]	CK2
no-change in CK2-OX21	no-change in TBB	2129	51.62	46.2296	3	959.775	0.263633	Ot14g02780	308811522	XP_003083069.1	unnamed protein product [Ostreococcus tauri]	476193	525843	559493	765051	1.0439e+06	978362	138242	1.40477e+06	697492	399205	565832	718823	617566	764147	716319	674097	723614	676537	234152	494332	81822	0.736317	0.796283	0.0415937	0.000128349	1.07346	1.00362	GIPGVSYDAHADQPPPPPGSPPSEAATGK	[20] Phospho (S)	([S/T])P, PX([S/T])P	MAPK, CMGC
no-change in CK2-OX21	no-change in TBB	5105	40.62	53.3089	2	1030.95	0.31811	Ot01g02390	308799037	XP_003074299.1	unnamed protein product [Ostreococcus tauri]	378323	412806	583982	82376.5	313911	316416	337282	392166	236496	436273	275201	312620	254706	281877	259458	354280	343726	276772	181884	76152.7	22914.4	0.74059	0.825403	0.0187358	0.0130802	1.0307	1.28004	ALIVEDASVPDSPSMYDR	[12] Phospho (S),[15] Oxidation (M)| [12] Phospho (S),[15] Oxidation (M)	([S/T])P, PX([S/T])P	MAPK, CMGC
no-change in CK2-OX21	no-change in TBB	22887, 47206	62.42, 35.97	21.8167	2, 2	825.331	0.695709	Ot05g01320	308803833	XP_003079229.1	putative RNA binding protein (ISS) [Ostreococcus tauri]	29907.5	9846.51	10578.1	32672.7	29564.6	35958.9	7294.85	33371.8	23022.3	29548.7	18543.3	14278.9	27732.9	18243.6	28571.9	22513.9	25839.3	21474.1	11297.2	11453.6	6331.43	0.740924	0.877139	0.031147	0.00672624	1.14771	1.04842	IASASGSPTSSPTNGR	[3] Phospho (S),[7] Phospho (S)| [7] Phospho (S),[11] Phospho (S)| [7] Phospho (S),[9] Phospho (T)	([S/T])P, ([S/T])XXG	CMGC
no-change in CK2-OX21	no-change in TBB	3459	66.6	45.7494	3	903.349	1.30178	Ot10g01140	308808474	XP_003081547.1	C86239 protein T10O24.21 (ISS) [Ostreococcus tauri]	309180	546768	423862	550860	306491	359778	606797	611387	279747	454448	402740	384399	214538	268937	260195	427432	462431	306162	120518	147482	82677	0.742751	0.0995371	0.000789198	0.00268359	1.08188	1.3961	MLGVENYGSDASEDERDEDDAPR	[N-term] Acetylation (N Terminal),[0] Acetylation (N Terminal),[1] Oxidation (M),[9] Phospho (S)	([S/T])[D/E]	CK2
no-change in CK2-OX21	no-change in TBB	1368	25.42	48.0373	3	710.364	1.76229	Ot04g00260	308802462	XP_003078544.1	unnamed protein product [Ostreococcus tauri]	549561	408467	434954	1.59346e+06	576905	688179	871059	857644	394261	680252	445324	634383	459475	566796	632365	712670	698279	547669	497619	192421	91256.9	0.770744	0.623671	0.0062157	0.00487742	1.02061	1.30128	IVVAAPVDANAIPSRSESPR	[16] Phospho (S)	[S/T]X([S/T]), ([S/T])[D/E]	CK1, CK2
no-change in CK2-OX21	no-change in TBB	7150	26.1	30.7514	2	682.779	0.631479	Ot07g00540	308805697	XP_003080160.1	unnamed protein product [Ostreococcus tauri]	30113.4	71326.7	73629	52055.3	55337.6	42021.6	82451.8	56532.9	40204.8	80691.8	25286.5	61749.2	60312.1	82172.8	103184	56492.4	60380.6	66540.9	17539.9	20362.9	28942.8	0.772206	0.706745	0.00149852	0.00750727	1.06883	1.17787	TSTTSPPASLSR	[5] Phospho (S),[9] Phospho (S)	([S/T])P	CMGC
no-change in CK2-OX21	no-change in TBB	6993	59.56	74.7393	3	1371.88	0.0139306	Ot05g03920	308804353	XP_003079489.1	COG1587: Uroporphyrinogen-III synthase (ISS) [Ostreococcus tauri]	342396	1.0955e+06	914182	743614	298024	1.19035e+06	406006	300512	405525	750056	408007	341174	839534	813130	722393	678743	610490	624848	350501	365932	233745	0.772396	0.951433	0.0196976	0.00818464	1.1118	1.08625	MDGTQFSDSDSDSELEEDFNPDKDDIGVNVVGSFVK	[1] Oxidation (M),[9] Phospho (S),[11] Phospho (S)| [1] Oxidation (M),[9] Phospho (S),[11] Phospho (S)	[S/T]X([S/T])	CK1
no-change in CK2-OX21	no-change in TBB	967, 53750, 153	60.52, 58.23, 78.25	55.2124	3, 2, 2	605.29	0.751755	Ot04g00510	308802512	XP_003078569.1	glycogen synthase kinase 3 (ISS) [Ostreococcus tauri]	5.22282e+06	4.73889e+06	5.52348e+06	7.51822e+06	4.15456e+06	4.14462e+06	6.45509e+06	7.49009e+06	4.24402e+06	6.2747e+06	4.87225e+06	4.58688e+06	3.80744e+06	5.72897e+06	4.55812e+06	5.43159e+06	5.7217e+06	4.71073e+06	1.27639e+06	1.46983e+06	692360	0.781014	0.303284	0.000135237	4.11216e-05	1.05341	1.15303	ILAPTEPNISYICSR	[11] Phospho (Y)
no-change in CK2-OX21	no-change in TBB	4502, 200, 5937, 3495, 911, 940, 993	68.71, 59.51, 105.84, 45.95, 86.34, 106.07, 53.46	37.9194	3, 3, 2, 3, 2, 2, 3	939.061	0.412566	Ot03g02000	308801597	XP_003078112.1	unnamed protein product [Ostreococcus tauri]	6.55264e+06	4.86458e+06	3.94572e+06	6.16494e+06	6.68042e+06	6.77715e+06	3.80616e+06	8.41826e+06	4.49365e+06	6.8287e+06	7.19679e+06	9.88748e+06	7.9181e+06	9.51153e+06	7.63753e+06	5.64166e+06	6.06478e+06	8.43029e+06	1.18983e+06	1.88413e+06	1.19423e+06	0.785248	0.00853329	0.00035848	0.000587068	1.075	1.49429	EKIAAGEDSEEEGGVDAEEAEAKDEK	[9] Phospho (S)	([S/T])[D/E][D/E][D/E], ([S/T])X[D/E][D/E], ([S/T])[D/E]X[D/E], ([S/T])[D/E], ([S/T])X[D/E], ([S/T])XX[D/E]	CK2
no-change in CK2-OX21	no-change in TBB	4994	30.83	65.2788	3	1030.83	0.697683	Ot17g00380	308812983	XP_003083798.1	putative guanine nucleotide-exchange protei (ISS) [Ostreococcus tauri]	423900	681895	352281	435802	497448	516205	370208	469525	531131	552956	359634	357858	299312	308263	358701	478265	488005	336754	124964	72614.4	30266.3	0.793994	0.0228944	3.9854e-05	0.000220399	1.02036	1.42022	SVSSDRSSFDGTPGHPLSQLDPAELAVIK	[1] Phospho (S)| [7] Phospho (S)| [7] Phospho (S)	([S/T])XX[D/E]	CK2
no-change in CK2-OX21	no-change in TBB	7087	43.47	53.9203	2	786.369	0.25409	Ot14g03200	308811602	XP_003083109.1	unnamed protein product [Ostreococcus tauri]	200065	49336.2	49957.3	199170	140387	125312	77523.8	190734	75346	162060	83467.1	128401	128230	112873	156819	127783	126195	121958	75316.8	51007	26740.5	0.795879	0.743495	0.0205188	0.0147486	1.01258	1.04776	ESATTGENILTSLR	[12] Phospho (S)
no-change in CK2-OX21	no-change in TBB	3058	42.35	57.6135	2	945.349	1.05199	Ot12g01380	308809948	XP_003082283.1	unnamed protein product [Ostreococcus tauri]	419700	379371	536628	554567	453101	563891	568365	825542	229981	472767	424655	518059	291766	396142	459415	468673	532109	418007	75185.1	214027	83940.6	0.799308	0.341627	0.00144054	4.21681e-05	1.13535	1.12121	EFSDDDSEGEFVVVR	[3] Phospho (S),[7] Phospho (S)	([S/T])[D/E][D/E][D/E], RXX([S/T]), ([S/T])X[D/E][D/E], ([S/T])[D/E]X[D/E], ([S/T])[D/E], ([S/T])X[D/E], ([S/T])XX[D/E]	CAMK, CK2
no-change in CK2-OX21	no-change in TBB	6452	29.98	20.783	2	495.204	0.762331	Ot10g00660	308808382	XP_003081501.1	protein kinase Wee1 (IC) [Ostreococcus tauri]	79746.2	66421.6	19074.8	113709	80748.3	54830.9	25541.4	116522	90126	109042	63314.6	61471.3	38351.2	92700.6	68761	71939.9	79212.4	64919.7	34308.6	38327.3	19409.4	0.799918	0.988472	0.0328175	0.00942999	1.10109	1.10814	MNSLAETK	[1] Oxidation (M),[3] Phospho (S)	RXX([S/T]), ([S/T])XX[D/E], LXRXX([S/T])	CAMK, CK2
no-change in CK2-OX21	no-change in TBB	7358	27.94	27.0875	2	532.748	0.427585	Ot07g03260	308806241	XP_003080432.1	putative transcription regulatory protein (ISS) [Ostreococcus tauri]	35449	9720.43	54330.1	22754.4	62720.3	29935.5	23108.7	46343.9	24643.5	55269.3	30014.9	38466.2	32631	45925.5	33853	36994.9	35860.2	36178.1	21859.7	14231.5	6249.41	0.801904	0.661084	0.0222522	0.0201486	1.03164	1.02257	GQSQPQLAR	[3] Phospho (S)	RXX([S/T])	CAMK
no-change in CK2-OX21	no-change in TBB	825, 628, 628	41.93, 27.44, 28.46	46.157	3, 4, 4	1216.55	0.02691	Ot12g02020	308810078	XP_003082348.1	putative DNA topoisomerase I (ISS) [Ostreococcus tauri]	5.63406e+06	5.76091e+06	5.95617e+06	7.50512e+06	7.68138e+06	4.79565e+06	6.6247e+06	9.06735e+06	4.61892e+06	6.99402e+06	5.60536e+06	7.26497e+06	6.75311e+06	7.51458e+06	6.35019e+06	6.50753e+06	6.42013e+06	6.69764e+06	999690	1.82087e+06	759299	0.806757	0.711342	7.19194e-05	1.63362e-06	1.01361	1.02921	SQIERPVAAPAPPATKPTADDGSSDDDDVPLAQR	[23] Phospho (S),[24] Phospho (S)	([S/T])[D/E][D/E][D/E], ([S/T])[D/E]X[D/E], ([S/T])[D/E]	CK2
no-change in CK2-OX21	no-change in TBB	28088, 10279	67.53, 28.42	44.8595	2, 3	1070.98	0.208158	Ot18g00430	308813536	XP_003084074.1	TrkA-C (ISS) [Ostreococcus tauri]	41368	34999.2	60498.7	26210.6	48256.8	39009.5	120394	61814.3	33177.7	17451.4	37104	46327.7	36404.6	62651.5	52444.9	42266.6	54369.3	46986.5	13035.6	40195.1	11014.3	0.818827	0.501146	0.0157456	0.000531951	1.28634	1.11167	IHDGVVSMEESSSIADLQK	[8] Oxidation (M),[13] Phospho (S)	[S/T]X([S/T])	CK1
no-change in CK2-OX21	no-change in TBB	2488, 13299, 1463	53.1, 37.16, 48.47	41.1589	3, 2, 3	834.353	0.83283	Ot15g02970	308812265	XP_003083440.1	Tyrosine kinase specific for activated (GTP-bound) p21cdc42Hs (ISS) [Ostreococcus tauri]	784788	982356	1.05286e+06	894527	466100	513501	1.3158e+06	816093	337223	1.286e+06	510346	545826	862317	1.52166e+06	1.23453e+06	836126	853723	934936	229849	442808	439021	0.823587	0.830713	0.00748892	0.00340054	1.02105	1.11818	NKLPQEMSQAFNMTGETGSYR	[7] Oxidation (M),[13] Oxidation (M),[14] Phospho (T)| [7] Oxidation (M),[13] Oxidation (M),[14] Phospho (T)	([S/T])X[D/E]	CK2
no-change in CK2-OX21	no-change in TBB	842, 9059, 2622	28.42, 25.13, 22.43	50.3988	2, 3, 3	890.39	2.53826	Ot07g00840	308805757	XP_003080190.1	single-stranded DNA binding protein, pu (ISS) [Ostreococcus tauri]	2.1965e+06	343446	475270	543679	1.33751e+06	525787	764075	1.47583e+06	876509	775826	1.0138e+06	830402	773724	943784	969122	979281	883605	906166	783902	355216	100306	0.826476	0.650054	0.0225708	0.0222777	1.10828	1.08069	LSSGGSRDSLSDLVAR	[6] Phospho (S),[9] Phospho (S)	([S/T])X[D/E], ([S/T])XX[D/E]	CK2
no-change in CK2-OX21	no-change in TBB	4745, 49924	72.75, 24.01	71.3494	2, 2	975.923	1.07191	Ot09g03680	308808095	XP_003081358.1	Rel-associated pp40 (ISS) [Ostreococcus tauri]	276410	263069	269606	74898.2	287021	166997	246092	176413	124595	330767	294988	249714	161890	252071	299189	234201	208973	251570	89492.7	80859.9	55224.3	0.829706	0.606122	0.00842915	0.00849572	1.12072	1.07417	SFFQELSANDLDDELK	[7] Phospho (S)	([S/T])XX[D/E]	CK2
no-change in CK2-OX21	no-change in TBB	4414	48.82	66.1137	3	998.125	0.202066	Ot09g02240	308807807	XP_003081214.1	mRNA cleavage and polyadenylation factor II complex, BRR5 (CPSF subunit) (ISS) [Ostreococcus tauri]	361483	536553	128989	487832	365731	381350	321320	445520	174964	335064	447767	518980	324709	416743	383384	376117	331644	418317	157809	100132	72431.9	0.829729	0.475485	0.00714316	0.0082947	1.1341	1.1122	SADVAPDRDAEGEMLEIIPLGAGSEVGR	[N-term] Acetylation (N Terminal),[0] Acetylation (N Terminal),[1] Phospho (S),[14] Oxidation (M)	([S/T])X[D/E]	CK2
no-change in CK2-OX21	no-change in TBB	5048	29.91	37.7385	2	695.768	0.103355	Ot05g03860	308804341	XP_003079483.1	Predicted histone tail methylase containing SET domain (ISS) [Ostreococcus tauri]	128794	25494.9	20235	59260.1	100082	44759.9	41360.6	48246	175442	41049.1	83491	54802	67262.1	73882.4	75435.4	66773.2	70171.5	70974.6	47122.8	58920.4	10727.9	0.836524	0.451917	0.0426934	0.0471774	1.05089	1.06292	EALESDSPGLGR	[5] Phospho (S),[7] Phospho (S)	([S/T])P, [S/T]X([S/T])	CMGC, CK1
no-change in CK2-OX21	no-change in TBB	11731	24.72	48.4544	3	785.674	0.232671	Ot04g00250	308802460	XP_003078543.1	unnamed protein product [Ostreococcus tauri]	75401	63636.5	87757.9	44875.2	49237.9	65011.5	183916	64861.8	47666.1	34606.6	78659	87809.2	53801.9	84904.7	53790.3	64181.7	79212.5	71793	17875	59907	16758.2	0.841082	0.492234	0.00796742	0.000379229	1.23419	1.11859	SALEIVSEKMSYDDDSVQSR	[10] Oxidation (M),[11] Phospho (S)	([S/T])X[D/E][D/E], ([S/T])X[D/E]	CK2
no-change in CK2-OX21	no-change in TBB	7435, 342, 4137	45.39, 83.55, 42.47	63.6425	2, 2, 3	1105.97	0.428819	Ot17g01250	308813157	XP_003083885.1	putative carbamoyl phosphate synthase small subunit (ISS) [Ostreococcus tauri]	1.99943e+06	2.26566e+06	2.66789e+06	2.19665e+06	1.69401e+06	1.77189e+06	2.13318e+06	3.03076e+06	1.33599e+06	2.50912e+06	1.88164e+06	2.15368e+06	1.35179e+06	1.59133e+06	1.92541e+06	2.16473e+06	2.15619e+06	1.78077e+06	358218	653909	312275	0.848238	0.112685	0.000151494	4.37544e-05	1.00396	1.21561	FAFDSFGEGDIEREQVER	[5] Phospho (S)	([S/T])F, ([S/T])XX[D/E]	PDK1, CK2
no-change in CK2-OX21	no-change in TBB	8362, 6964	27.56, 22.13	38.154	3, 2	627.599	0.443663	Ot05g00740	308803717	XP_003079171.1	Leucine permease transcriptional regulator (ISS) [Ostreococcus tauri]	192265	90581.7	98581.2	114273	238027	108016	78873.7	208140	162291	211864	148295	143104	165627	206425	123112	146746	153837	157313	65063.5	59385.5	31360.9	0.849254	0.553524	0.00413308	0.00160703	1.04832	1.07201	DVSEHPAPVSPTLSER	[10] Phospho (S),[12] Phospho (T)	([S/T])P, [S/T]X([S/T]), PX([S/T])P, ([S/T])XX[D/E]	MAPK, CMGC, CK1, CK2
no-change in CK2-OX21	no-change in TBB	3083, 1541, 1098, 4951, 9269, 6557, 188	51.5, 36.02, 26.41, 40.04, 47.93, 22.92, 38.43	50.0434	3, 2, 2, 2, 3, 2, 2	517.24	0.0325486	Ot01g03550	308799269	XP_003074415.1	unnamed protein product [Ostreococcus tauri]	1.78056e+06	565334	488228	1.38413e+06	1.56664e+06	1.01771e+06	222541	1.90525e+06	887679	1.83514e+06	1.47557e+06	1.59451e+06	925878	1.12802e+06	1.02301e+06	1.15698e+06	1.17367e+06	1.2294e+06	592778	704188	291079	0.865238	0.572147	0.0448239	0.0108658	1.01442	1.06259	VASFGDLNKEYAR	[3] Phospho (S)	([S/T])F, ([S/T])XX[D/E]	PDK1, CK2
no-change in CK2-OX21	no-change in TBB	3555	61.5	62.9196	2	1147.57	0.669761	Ot12g00640	308809816	XP_003082217.1	unnamed protein product [Ostreococcus tauri]	447686	344934	434746	309420	255060	299831	343540	371412	327514	382929	267942	218023	247909	200729	400616	358369	345045	267044	82249.8	33482.2	79071.6	0.866647	0.0946201	1.32924e-05	0.00120596	1.03862	1.34199	SQLQNITVTEDLVTPSLAER	[16] Phospho (S)
no-change in CK2-OX21	no-change in TBB	4006	20.35	29.232	2	984.895	0.961497	Ot02g07270	308801098	XP_003075330.1	COG2265: SAM-dependent methyltransferases related to tRNA (ISS) [Ostreococcus tauri]	296018	318977	351735	402090	325980	260727	234137	421058	888893	237273	231559	317085	347118	347007	373712	338960	408418	323296	40498.2	279505	55058.5	0.870352	0.593026	0.00314627	5.98972e-06	1.20491	1.04845	TMLVEHAPPRTSAFR	[1] Phospho (T),[2] Oxidation (M),[11] Phospho (T),[12] Phospho (S)
no-change in CK2-OX21	no-change in TBB	10780	34.1	27.2708	2	836.844	0.390417	Ot01g06000	308799767	XP_003074664.1	RNA polymerase III subunit RPC2 (ISS) [Ostreococcus tauri]	67661	36574.5	119206	47117.7	44471.3	46800.4	77995.8	87419.7	34284.8	70092.4	75525.3	85664	37981.8	62832.8	60662	63006.1	63318.6	64533.2	33446.6	22124.5	17959.6	0.877906	0.748314	0.00392226	0.00318267	1.00496	1.02424	DIERTSDEDGSNVR	[6] Phospho (S)	([S/T])[D/E][D/E][D/E], ([S/T])[D/E]X[D/E], ([S/T])[D/E]	CK2
no-change in CK2-OX21	no-change in TBB	1598	28.11	61.6425	3	962.758	1.18731	Ot05g03690	308804307	XP_003079466.1	tRNA(1-methyladenosine) methyltransferase, subunit GCD10 (ISS) [Ostreococcus tauri]	1.05085e+06	1.11501e+06	1.07696e+06	1.03146e+06	1.01884e+06	934894	1.15436e+06	1.1637e+06	738048	1.31809e+06	900574	902974	526531	642173	676809	1.05862e+06	1.06182e+06	729812	38394.6	226692	166552	0.877941	0.00574191	6.15444e-06	0.00020826	1.00302	1.45054	IGATTEVINEETDDEEAFAAPLADER	[12] Phospho (T)	([S/T])[D/E][D/E][D/E], ([S/T])X[D/E][D/E], ([S/T])[D/E]X[D/E], ([S/T])XX[D/E]	CK2
no-change in CK2-OX21	no-change in TBB	934	73.43	49.1964	3	929.75	0.560617	Ot03g01920	308801581	XP_003078104.1	G-patch nucleic acid binding protein (ISS) [Ostreococcus tauri]	1.10335e+06	1.44222e+06	1.17063e+06	1.13755e+06	1.10379e+06	1.01162e+06	1.4294e+06	1.52593e+06	898650	1.08418e+06	952172	1.48092e+06	872626	1.31256e+06	863398	1.19151e+06	1.18996e+06	1.09633e+06	142890	272978	282730	0.885543	0.422224	1.22757e-05	4.07059e-05	1.00131	1.08681	AVEYVTGVAGNEIEGTSGDDEPVRDK	[17] Phospho (S)| [16] Phospho (T)	([S/T])X[D/E][D/E], ([S/T])X[D/E], ([S/T])XX[D/E]	CK2
no-change in CK2-OX21	no-change in TBB	5969, 25542, 5969	78.69, 73.64, 71.23	37.4623	2, 2, 2	1001.38	0.281828	Ot07g04450	308806479	XP_003080551.1	pteridine transporter, putative (ISS) [Ostreococcus tauri]	229044	247833	505092	41082.5	228289	105403	197526	198700	184525	256970	273575	227338	197993	250697	247493	250268	188625	239419	165555	54301.3	28377.2	0.889532	0.630976	0.0329153	0.0475998	1.3268	1.04531	TVDDGGGSDEEDDAVVDAR	[8] Phospho (S)	([S/T])[D/E][D/E][D/E], ([S/T])[D/E]X[D/E], ([S/T])[D/E]	CK2
no-change in CK2-OX21	no-change in TBB	4337	25.72	81.9527	3	1097.17	0.251991	Ot10g00810	308808412	XP_003081516.1	Major facilitator superfamily (ISS) [Ostreococcus tauri]	708694	488642	419440	478745	339980	466991	766103	167849	624057	515037	723658	216168	368715	412148	432162	487100	508007	430570	137294	222216	184416	0.89181	0.483988	0.00526771	0.00316078	1.04292	1.13129	SFGASRDEDESPAEELLKPAEIAGAAVLEK	[1] Phospho (S),[5] Phospho (S)	([S/T])X[D/E][D/E], ([S/T])F, ([S/T])X[D/E], ([S/T])XX[D/E]	PDK1, CK2
no-change in CK2-OX21	no-change in TBB	2507	42.57	63.8595	3	829.027	0.692811	Ot15g02630	308812197	XP_003083406.1	phosphoglucomutase (ISS) [Ostreococcus tauri]	394832	428034	565658	269321	84310.9	361784	375392	201475	201252	317627	258563	385368	244745	205593	337341	348431	291506	286322	181449	85014	73193.9	0.907765	0.890823	0.0146473	0.0135847	1.19528	1.21692	AFGGFIMSASHNPGGPNEDWGIK	[7] Oxidation (M),[10] Phospho (S)	[S/T]X([S/T])	CK1
no-change in CK2-OX21	no-change in TBB	1890	81.85	66.4704	3	1376.54	0.691446	Ot09g00640	308807487	XP_003081054.1	Drap1 protein (ISS) [Ostreococcus tauri]	1.73435e+06	2.14657e+06	2.34901e+06	2.0361e+06	1.19723e+06	1.97863e+06	2.38305e+06	1.75872e+06	1.27123e+06	1.8681e+06	1.84583e+06	1.42188e+06	1.04273e+06	1.21514e+06	1.51034e+06	1.89265e+06	1.85195e+06	1.40718e+06	447768	401341	305359	0.921987	0.0960632	0.000119649	0.000836954	1.02198	1.34499	KVEDDFIDDEEEEDFGGDASETEDEFDPDEVVEPR	[20] Phospho (S)| [20] Phospho (S)	([S/T])[D/E]X[D/E], ([S/T])[D/E], ([S/T])XX[D/E]	CK2
no-change in CK2-OX21	no-change in TBB	4801	21.69	31.3662	3	545.561	0.515207	Ot01g06180	308799803	XP_003074682.1	unnamed protein product [Ostreococcus tauri]	79616.2	93821.8	129960	60268.3	74491.2	89341.6	161518	66071.8	60395.9	84361.2	136274	150531	74432.2	85793	109309	87631.6	92337.6	111268	26531.6	40523.6	32313.3	0.922017	0.234822	0.000932784	0.00168219	1.0537	1.26972	SPSEIAQEENHDAK	[3] Phospho (S)	[S/T]X([S/T]), ([S/T])[D/E]	CK1, CK2
no-change in CK2-OX21	no-change in TBB	8700	33.58	24.4529	2	849.359	1.09236	Ot16g01320	308812550	XP_003083582.1	OJ1695_H09.29 gene product (ISS) [Ostreococcus tauri]	54348.8	87255.7	149358	74520.6	141877	116104	26620.2	154193	102185	127656	57073.2	131883	126870	125978	101612	101472	105352	108683	42055.7	47977.2	31151.7	0.922062	0.703785	0.0155466	0.0033557	1.03823	1.07107	NSGSEDGVNPSSPSKR	[4] Phospho (S)	[S/T]X([S/T]), ([S/T])XXG, ([S/T])[D/E], ([S/T])X[D/E]	CK1, CK2
no-change in CK2-OX21	no-change in TBB	11952, 8824	33.77, 41.39	35.5185	2, 2	721.338	0.0260767	Ot08g03240	308807166	XP_003080894.1	unnamed protein product [Ostreococcus tauri]	103987	71280.1	87618.5	76853.6	117165	77567	160088	156665	46619.5	56945.5	80378.2	124776	61376.8	69266.7	52439	91380.9	99577	77647.3	19059	54833.8	28279.8	0.92921	0.302233	0.00350757	0.000842139	1.08969	1.17687	RITSEEAEALSR	[11] Phospho (S)
no-change in CK2-OX21	no-change in TBB	14556	22.91	26.8272	2	541.747	0.18107	Ot07g01830	308805955	XP_003080289.1	ribulose-bisphosphate carboxy (ISS) [Ostreococcus tauri]	17965.2	7185.65	23980.3	7659.35	18031.7	17263.1	3163.88	27267.3	13562.2	25932.1	13118.3	16375	15136	15488.7	14257.3	14964.5	17437.7	14875.1	7307.07	9843.36	1241.2	0.932336	0.688383	0.0360984	0.00351239	1.16528	1.00601	SAEAVATTPR	[1] Phospho (S)| [7] Phospho (T)	([S/T])X[D/E]	CK2
no-change in CK2-OX21	no-change in TBB	9020	31.34	19.1933	2	745.803	0.916178	Ot16g01320	308812550	XP_003083582.1	OJ1695_H09.29 gene product (ISS) [Ostreococcus tauri]	115599	161731	115909	48591.1	165469	168869	21844.3	202093	150512	189827	65903.7	165875	214382	208468	137164	121460	146629	158359	47258.9	72497.1	60628.2	0.934836	0.4092	0.0392801	0.0229217	1.20722	1.30379	TSGSDSKSEEVER	[6] Phospho (S)| [8] Phospho (S)| [1] Phospho (T)	RXX([S/T]), ([S/T])X[D/E]	CAMK, CK2
no-change in CK2-OX21	no-change in TBB	613, 414, 3656, 546	50.83, 48.54, 37.7, 26.47	28.6918	2, 2, 2, 3	770.817	0.0262882	Ot04g04920	308803394	XP_003079010.1	unnamed protein product [Ostreococcus tauri]	1.57725e+06	2.17958e+06	3.36784e+06	2.15734e+06	1.42364e+06	2.51356e+06	1.05472e+06	3.56403e+06	1.43995e+06	2.36125e+06	1.33956e+06	2.14101e+06	1.61031e+06	1.68418e+06	1.79636e+06	2.14113e+06	2.1867e+06	1.71429e+06	764741	984042	291960	0.940407	0.300789	0.00292567	0.000664785	1.02128	1.24899	ALASDSEDDERPR	[4] Phospho (S)| [6] Phospho (S)	([S/T])[D/E][D/E][D/E], [S/T]X([S/T]), ([S/T])X[D/E][D/E], ([S/T])[D/E]X[D/E], ([S/T])[D/E], ([S/T])X[D/E], ([S/T])XX[D/E]	CK1, CK2
no-change in CK2-OX21	no-change in TBB	5857	34.88	64.695	3	1248.91	1.23536	Ot10g02360	308808718	XP_003081669.1	Myosin class II heavy chain (ISS) [Ostreococcus tauri]	381556	366801	495149	276440	498849	378324	249714	466156	349055	667368	267695	402695	276800	314062	347891	403759	422123	321829	94158.2	157374	55310.4	0.944095	0.143857	0.000508045	0.000178356	1.04548	1.25458	TPVTPVATPSAPVAALTNDTSSSAADDNFFSSMGPPK	[23] Phospho (S),[33] Oxidation (M)	([S/T])XX[D/E]	CK2
no-change in CK2-OX21	no-change in TBB	2197, 2525, 36785, 37878	78.12, 56.66, 52.23, 33.54	56.5681	2, 3, 2, 3	1304.04	0.264606	Ot18g00630	308813576	XP_003084094.1	unnamed protein product [Ostreococcus tauri]	1.22086e+06	1.12948e+06	1.15578e+06	645693	1.0568e+06	1.06958e+06	1.49854e+06	1.54669e+06	358515	1.33201e+06	1.05184e+06	1.53025e+06	1.07365e+06	1.3848e+06	1.17332e+06	1.04172e+06	1.16107e+06	1.24277e+06	229056	485868	207785	0.955714	0.203622	0.00528678	0.000178195	1.11457	1.193	VDTPASPELSYDDDSIIEEEMR	[10] Phospho (S),[21] Oxidation (M)	([S/T])X[D/E][D/E], ([S/T])XX[D/E]	CK2
no-change in CK2-OX21	no-change in TBB	1455	40.4	31.4843	2	583.749	0.0839192	Ot03g03350	308801865	XP_003078246.1	unnamed protein product [Ostreococcus tauri]	367679	146818	231684	217053	362451	157662	510267	296422	183672	240315	203545	317528	219463	275127	290877	265137	277668	261308	96715.3	140611	48253.4	0.961154	0.885496	0.00313622	0.000494145	1.04726	1.01465	FTTSASVMAR	[6] Phospho (S),[8] Oxidation (M)
no-change in CK2-OX21	no-change in TBB	9542	43.65	63.6571	2	765.371	3.88512	Ot06g02020	308805006	XP_003079815.1	FOG: FHA domain (ISS) [Ostreococcus tauri]	72454.3	44771	308044	25885.6	59583.5	70755.2	24313.5	147932	60842.9	107502	72141.1	94877.7	49640.9	68771.4	58391.7	102148	82269.2	68764.6	116399	47166.9	17077.8	0.976853	0.955892	0.0459808	0.0258394	1.24163	1.48547	YFGVVSPVESPLR	[6] Phospho (S)	([S/T])P, ([S/T])XX[D/E]	CMGC, CK2
no-change in CK2-OX21	no-change in TBB	1483	69.03	36.1884	2	894.811	0.328861	Ot06g04490	308805500	XP_003080062.1	unnamed protein product [Ostreococcus tauri]	791643	573815	775364	782254	800242	520842	1.35027e+06	892987	372754	934565	723304	481182	637147	1.03609e+06	659797	744664	814284	707503	95969.9	383733	204123	0.994937	0.604423	0.00148077	7.97994e-05	1.09349	1.05252	YASEAEESEDELEK	[1] Phospho (Y),[8] Phospho (S)	([S/T])[D/E][D/E][D/E], ([S/T])X[D/E][D/E], ([S/T])X[D/E]	CK2
no-change in CK2-OX21	no-change in TBB	6712	22.91	56.1337	3	1112.77	0.0985164	Ot08g02130	308806944	XP_003080783.1	C2H2-type Zn-finger protein (ISS) [Ostreococcus tauri]	177512	221352	345463	443711	239001	380448	444851	306021	102028	269751	306877	405990	302511	368660	229586	285408	300620	322725	107894	129996	67782.2	0.995025	0.428726	0.00571039	0.0011372	1.0533	1.13075	AAQEAESSDEDMDTQSSFTMEELTYGPVR	[8] Phospho (S),[12] Oxidation (M),[20] Oxidation (M)	([S/T])[D/E][D/E][D/E], ([S/T])[D/E]X[D/E], ([S/T])[D/E]	CK2
no-change in CK2-OX21	no-change in TBB	3972	70.5	31.1708	2	1078.86	0.360959	Ot05g01780	308803925	XP_003079275.1	myb family transcription factor (ISS) [Ostreococcus tauri]	615050	335159	438565	579291	469889	308763	651660	682626	312962	569651	481363	367712	443514	559254	618025	487591	505132	493974	112480	182090	97848.7	0.996289	0.893282	0.000658624	5.91369e-05	1.03598	1.01309	EASESEEEEEEEESAGAR	[3] Phospho (S),[5] Phospho (S)	([S/T])[D/E][D/E][D/E], RXX([S/T]), [S/T]X([S/T]), ([S/T])X[D/E][D/E], ([S/T])[D/E]X[D/E], ([S/T])[D/E], ([S/T])X[D/E], ([S/T])XX[D/E], LXRXX([S/T])	CAMK, CK1, CK2
no-change in CK2-OX21	down in TBB	6377, 11125, 995, 4276	75.59, 58.96, 54.61, 82.81	58.4907	3, 3, 3, 2	930.098	0.511372	Ot02g05980	308800840	XP_003075201.1	unnamed protein product [Ostreococcus tauri]	2.52178e+06	2.64667e+06	2.50664e+06	1.6548e+06	2.86424e+06	1.51504e+06	1.55127e+06	2.14459e+06	1.58339e+06	1.97848e+06	1.12026e+06	1.37745e+06	965417	1.18936e+06	1.26712e+06	2.43882e+06	1.75455e+06	1.18392e+06	461071	287342	155081	0.0268809	0.000230641	0.000233869	0.0173342	1.39	2.05995	RATSFKVDEETQTAVNEIEQEQR	[4] Phospho (S)| [3] Phospho (T)	RXX([S/T]), ([S/T])F	PDK1, CAMK
no-change in CK2-OX21	down in TBB	5141	61.81	30.9839	2	793.356	0.162806	Ot06g04080	308805418	XP_003080021.1	unnamed protein product [Ostreococcus tauri]	90807.3	107849	126799	71193.8	129875	130540	132389	185940	116979	155195	49935	44161.9	47601.5	57085.5	41987.8	105305	144208	48154.3	24728	27065.7	5856.76	0.0463931	0.000271245	0.000606817	0.0469005	1.36944	2.18682	AATNAATVAMATSPGR	[10] Oxidation (M),[13] Phospho (S)	([S/T])P	CMGC
no-change in CK2-OX21	down in TBB	2420	85.78	32.584	2	730.781	0.225817	Ot12g01200	308809912	XP_003082265.1	syntaxin (ISS) [Ostreococcus tauri]	135098	279916	282060	344421	200762	348144	335453	419284	237095	377052	80564.9	172347	166514	142921	169060	248451	343406	146281	81321.9	67596.9	38527.9	0.098525	0.045877	0.0048297	0.0288599	1.38218	1.69845	SSASADDDLSADAR	[4] Phospho (S)	[S/T]X([S/T]), ([S/T])X[D/E][D/E], ([S/T])X[D/E], ([S/T])XX[D/E]	CK1, CK2
no-change in CK2-OX21	down in TBB	283	92.94	65.7228	2	893.935	0.815329	Ot07g00470	308805683	XP_003080153.1	unnamed protein product [Ostreococcus tauri]	2.37895e+06	2.8964e+06	2.39659e+06	2.62869e+06	2.37485e+06	1.38354e+06	1.85818e+06	2.95668e+06	1.11381e+06	2.51441e+06	1.43548e+06	1.65555e+06	1.0919e+06	1.33344e+06	1.4097e+06	2.53509e+06	1.96532e+06	1.38521e+06	228334	768005	203053	0.126955	5.103e-05	0.00304248	0.000525602	1.28991	1.83011	SLQSYENLLALQEAK	[4] Phospho (S)	([S/T])X[D/E]	CK2
no-change in CK2-OX21	down in TBB	6483, 6483	58.35, 55.55	72.9978	3, 3	987.129	0.115519	Ot16g02990	308812882	XP_003083748.1	Magnesium transporters: CorA family (ISS) [Ostreococcus tauri]	387885	259234	326408	175384	215194	503704	438130	304032	226182	483619	184891	100790	112220	142375	179790	272821	391133	144013	85309.3	120654	38186.2	0.127841	0.00992941	0.00761805	0.0410321	1.43366	1.89442	DLLGFTGYESSTATHTPAASIAGLEDVR	[8] Phospho (Y)| [10] Phospho (S)| [12] Phospho (T)| [10] Phospho (S)| [11] Phospho (S)	[S/T]X([S/T])	CK1
no-change in CK2-OX21	down in TBB	171	46.92	29.3039	2	623.267	0.288002	Ot07g01500	308805889	XP_003080256.1	ftsZ2 (ISS) [Ostreococcus tauri]	1.43366e+06	1.27136e+06	1.22952e+06	1.74073e+06	1.50658e+06	1.40552e+06	2.00056e+06	3.72369e+06	1.58031e+06	1.65316e+06	580592	615670	783730	722997	1.09382e+06	1.43637e+06	2.07265e+06	759362	204687	947969	203952	0.132786	0.000900667	0.00274222	0.0137009	1.44298	1.89155	QTSFSQPTGGR	[3] Phospho (S)	([S/T])F	PDK1
no-change in CK2-OX21	down in TBB	901, 6618, 7291, 5635	31.14, 22.36, 22.95, 26.33	58.2326	2, 2, 2, 2	541.249	0.0496412	Ot15g00530	308811777	XP_003083196.1	unnamed protein product [Ostreococcus tauri]	321211	374955	493842	792782	504647	213809	318373	471922	403174	345968	101559	100808	103864	159942	102774	497487	350649	113789	182586	96507.4	25826.5	0.140374	4.04361e-05	0.00572851	0.981042	1.41876	4.372	GFMSFLKR	[3] Oxidation (M),[4] Phospho (S)	([S/T])F	PDK1
no-change in CK2-OX21	down in TBB	4398	49.87	62.2461	3	973.06	0.727605	Ot06g00820	308804768	XP_003079696.1	putative KH domain containing protein (ISS) [Ostreococcus tauri]	482501	482748	504832	412788	408996	394688	321692	517971	187881	398865	281594	294486	201460	244421	333580	458373	364220	271108	44302.4	121112	50305	0.151294	0.000552586	0.00170296	0.000685101	1.25851	1.69074	AMGFLTDDEREGASDGEADADGFAFAR	[2] Oxidation (M),[14] Phospho (S)
no-change in CK2-OX21	down in TBB	3748, 3748	40.04, 39.39	49.3825	3, 3	1016.84	0.0798514	Ot09g02360	308807831	XP_003081226.1	putative zinc finger protein ZF1 (ISS) [Ostreococcus tauri]	1.13088e+06	1.50511e+06	862993	1.25611e+06	1.00569e+06	963019	1.4718e+06	1.83972e+06	1.37518e+06	1.48494e+06	332468	398820	388348	401800	433902	1.15216e+06	1.42693e+06	391067	245412	313713	36916.7	0.174573	7.23372e-06	0.000262074	0.728358	1.23849	2.94619	VPPQPPAGTAPTPTIAMSPPKPPGGSFAQR	[17] Oxidation (M),[18] Phospho (S)| [17] Oxidation (M),[26] Phospho (S)| [14] Phospho (T),[17] Oxidation (M)	[S/T]X([S/T]), ([S/T])F	PDK1, CK1
no-change in CK2-OX21	down in TBB	8218	65.59	66.7925	3	1287.94	0.0173955	Ot01g00010	308798561	XP_003074060.1	unnamed protein product [Ostreococcus tauri]	360099	405027	586547	351584	252686	267839	448684	215298	152869	350755	188073	150888	104838	186763	97405.9	391189	287089	145594	122550	115873	43331.7	0.179354	0.000955742	0.0106651	0.478044	1.3626	2.68686	SVEEESDIDDDLDDLADVERPQAVTIVKPSQPTR	[6] Phospho (S)	([S/T])[D/E]X[D/E], ([S/T])[D/E]	CK2
no-change in CK2-OX21	down in TBB	8155, 8155	33.5, 33.14	60.4755	3, 3	734.014	0.360843	Ot01g03500	308799259	XP_003074410.1	Molecular co-chaperone STI1 (ISS) [Ostreococcus tauri]	120168	115327	137357	125507	105787	94182.5	145363	73353.4	28951.4	116027	82903.5	86066.8	50850	95138.4	63542.5	120829	91575.5	75700.3	11747.5	44021.7	18045.4	0.192216	0.00401504	0.0338439	0.00156114	1.31945	1.59616	TVSGGTPTTPTVSEVEELTSK	[6] Phospho (T)	([S/T])P	CMGC
no-change in CK2-OX21	down in TBB	748, 2313, 127	51.73, 57.02, 29.93	76.4113	3, 2, 3	1074.19	0.426434	Ot08g04060	308807330	XP_003080976.1	unnamed protein product [Ostreococcus tauri]	2.14486e+07	1.66782e+07	1.37967e+07	1.18818e+07	1.48613e+07	1.14745e+07	9.97633e+06	6.58178e+06	1.34471e+07	1.99878e+07	3.80206e+06	5.27173e+06	5.53397e+06	6.16478e+06	2.1318e+06	1.57333e+07	1.22935e+07	4.58087e+06	3.63673e+06	4.97988e+06	1.6201e+06	0.196515	0.000361397	0.00455683	0.882794	1.27981	3.43457	SFAAPSASAPSLPSFSAPSLPSFSVPSFGSKK	[11] Phospho (S)| [30] Phospho (S)	([S/T])XX[D/E]	CK2
no-change in CK2-OX21	down in TBB	2014	25.13	31.8493	2	477.232	0.11765	Ot08g00170	308806554	XP_003080588.1	ZIK1 protein (ISS) [Ostreococcus tauri]	130332	224100	257665	224408	123615	190339	335678	245144	236730	201899	114456	135510	97466	104055	127591	192024	241958	115816	60975.2	57206	15838.4	0.198847	0.0218011	0.00175764	0.00608652	1.26004	1.65801	RGASLDVR	[4] Phospho (S)	RXX([S/T]), ([S/T])X[D/E]	CAMK, CK2
no-change in CK2-OX21	down in TBB	12135, 42541, 1423	36.21, 29.42, 71.87	71.6179	3, 3, 2	748.064	0.401037	Ot09g00870	308807533	XP_003081077.1	protein kinase (ISS) [Ostreococcus tauri]	1.66423e+06	831821	803996	423899	1.34276e+06	1.62389e+06	1.56433e+06	1.36906e+06	698913	2.10378e+06	501928	353082	269086	302209	346819	1.01334e+06	1.47199e+06	354625	488977	509656	89199.1	0.20195	0.00572893	0.0443031	0.453036	1.45261	2.8575	LAFSTVGTPDYIAPEVLLKK	[4] Phospho (S)	([S/T])XXG
no-change in CK2-OX21	down in TBB	2892, 27790, 21479, 5195	124.05, 37.68, 41.11, 43.87	70.1964	2, 3, 3, 3	940.462	0.0662363	Ot13g01340	308810593	XP_003082605.1	Protein involved in mRNA turnover and stability (ISS) [Ostreococcus tauri]	526911	815093	841761	651965	534611	653836	561006	637305	369166	552266	301804	443164	278197	285816	384219	674068	554716	338640	149667	113049	72116.9	0.211163	0.000969924	0.000246163	0.0244032	1.21516	1.99052	SPSSAGNLALLVAESEVR	[3] Phospho (S)| [4] Phospho (S)	RXX([S/T]), [S/T]X([S/T]), ([S/T])XXG, R[S/T]X([S/T]), LXRXX([S/T])	CAMK, CK1
no-change in CK2-OX21	down in TBB	4163	22.74	61.4522	3	975.458	0.521121	Ot07g00470	308805683	XP_003080153.1	unnamed protein product [Ostreococcus tauri]	599578	530552	601909	782734	623973	435521	628856	565075	320782	695012	417866	412040	391074	315454	426997	627749	529049	392686	93465.5	150769	45147.4	0.229831	0.000543085	0.000401846	0.000111514	1.18656	1.5986	ISSNGDLKGELGKGSPTIGSGSGFVPFR	[2] Phospho (S),[17] Phospho (T)	[S/T]X([S/T]), ([S/T])XXG	CK1
no-change in CK2-OX21	down in TBB	4373, 1114	111.66, 53.49	62.4398	2, 3	1211.06	0.218847	Ot10g01110	308808468	XP_003081544.1	pattern formation protein (EMB30) (ISS) [Ostreococcus tauri]	1.79618e+06	2.20708e+06	2.18389e+06	2.20713e+06	1.77475e+06	1.64805e+06	1.70608e+06	2.45e+06	875583	1.87221e+06	1.27234e+06	1.25109e+06	939354	1.18285e+06	1.35464e+06	2.03381e+06	1.71039e+06	1.20005e+06	227027	564363	158103	0.248981	0.0001837	0.00112883	0.000206317	1.18909	1.69476	AGAMDVELTPAALGLNPTPMSPR	[4] Oxidation (M),[20] Oxidation (M),[21] Phospho (S)	PX([S/T])P	MAPK
no-change in CK2-OX21	down in TBB	1125	53.63	60.9433	3	995.118	0.420386	Ot04g01300	308802670	XP_003078648.1	Myosin class II heavy chain (ISS) [Ostreococcus tauri]	3.34792e+06	2.60908e+06	2.50672e+06	3.1994e+06	2.94338e+06	2.27063e+06	2.23646e+06	3.61568e+06	1.4013e+06	2.87354e+06	1.16299e+06	1.27505e+06	1.31994e+06	1.1181e+06	1.47761e+06	2.9213e+06	2.47952e+06	1.27074e+06	363726	823316	141547	0.255001	3.7602e-06	0.000721425	0.0266256	1.17817	2.29891	VVAPPAGFLGSSSFGGGTGSPSFNKSPTGR	[20] Phospho (S),[22] Phospho (S)	([S/T])P	CMGC
no-change in CK2-OX21	down in TBB	8829	51.63	64.695	3	858.047	3.45477	Ot01g02850	308799131	XP_003074346.1	Myosin class II heavy chain (ISS) [Ostreococcus tauri]	133679	181656	90260.3	133677	146502	162224	196364	225388	99482.8	173770	68297.5	79787.5	65407.1	62325.1	78552.7	137155	171446	70874	32753	46903.6	7874.37	0.270333	0.000840071	0.00115527	0.00981952	1.25001	1.9352	VGSDNDVASPDPLNYGFEQAQLR	[3] Phospho (S)	RXX([S/T]), ([S/T])[D/E]X[D/E], ([S/T])[D/E]	CAMK, CK2
no-change in CK2-OX21	down in TBB	3372	103.46	70.2567	2	886.929	0.350552	Ot10g02360	308808718	XP_003081669.1	Myosin class II heavy chain (ISS) [Ostreococcus tauri]	651303	503931	597623	292326	535460	385260	440000	399275	237067	582553	364520	311325	223571	318388	271686	516128	408831	297898	137408	123795	53033.6	0.273448	0.0119378	0.00274123	0.0099873	1.26245	1.73257	LPSFVDFEVSPVAGTK	[10] Phospho (S)	([S/T])P	CMGC
no-change in CK2-OX21	down in TBB	2048	35.79	44.4688	2	552.236	0.0612804	Ot03g01240	308801445	XP_003078036.1	unnamed protein product [Ostreococcus tauri]	80841.1	59261	118596	60659	72690.1	63274.9	32158.9	87100.8	34222.6	92988.2	16856.5	15075	8671.52	11832.1	11012.9	78409.5	61949.1	12689.6	24162.7	28521.9	3268.95	0.281515	5.72826e-06	0.0131734	0.99926	1.26571	6.17904	VDSFEGEIK	[3] Phospho (S)	RXX([S/T]), ([S/T])XXG, ([S/T])F, ([S/T])X[D/E], LXRXX([S/T])	PDK1, CAMK, CK2
no-change in CK2-OX21	down in TBB	662	63.12	62.0662	3	968.462	0.0536483	Ot04g01300	308802670	XP_003078648.1	Myosin class II heavy chain (ISS) [Ostreococcus tauri]	4.64755e+06	4.23971e+06	4.01912e+06	6.28628e+06	4.30783e+06	3.02203e+06	4.15815e+06	5.27173e+06	2.84987e+06	4.91961e+06	2.39082e+06	2.90366e+06	2.34048e+06	2.19734e+06	3.03349e+06	4.7001e+06	4.04428e+06	2.57316e+06	914919	1.09057e+06	370729	0.291174	0.000375347	0.00024864	0.00209399	1.16216	1.82659	VVAPPAGFLGSSSFGGGTGSPSFNKSPTGR	[22] Phospho (S)| [18] Phospho (T)
no-change in CK2-OX21	down in TBB	5465	20.16	62.737	3	829.033	0.584289	Ot04g01300	308802670	XP_003078648.1	Myosin class II heavy chain (ISS) [Ostreococcus tauri]	472381	300467	366298	144427	236271	199626	201790	308989	148153	255206	133099	80405.1	100803	65431.1	131325	303969	222752	102213	124796	61296.9	30132.8	0.295906	0.00265094	0.00738727	0.579653	1.3646	2.97389	VVAPPAGFLGSSSFGGGTGSPSFNK	[13] Phospho (S),[22] Phospho (S)	[S/T]X([S/T]), ([S/T])F	PDK1, CK1
no-change in CK2-OX21	down in TBB	7238	49.4	49.7405	3	606.256	0.471404	Ot15g01760	308812023	XP_003083319.1	Dur3, urea high-affinity symporter (IC) [Ostreococcus tauri]	60105.8	69619.2	72412.8	59814.3	34429.5	27597.4	78462.7	71461.8	37767.4	25772.9	25654.6	12985.8	4522.44	12751.7	5005.72	59276.3	48212.5	12184.1	14982.4	24966.1	8553.52	0.322127	0.00107151	0.0144746	0.967906	1.22948	4.86507	YGGTNISSEYFNTAGR	[13] Phospho (T)
no-change in CK2-OX21	down in TBB	2593	34.86	22.961	2	456.203	0.183011	Ot01g01760	308798911	XP_003074235.1	putative calcium-dependent protein kinase (ISS) [Ostreococcus tauri]	111625	126854	149944	99484.9	93296.4	76595.8	33984.4	131217	98746.1	142237	52620.2	77618.3	84025.7	94879.4	75304.7	116241	96556.1	76889.7	22787.2	43607.8	15545.1	0.328003	0.0127036	0.0147479	0.00104075	1.20387	1.51179	SNSPGLTR	[3] Phospho (S)	([S/T])P, RXX([S/T]), [S/T]X([S/T]), R[S/T]X([S/T]), LXRXX([S/T])	CMGC, CAMK, CK1
no-change in CK2-OX21	down in TBB	5445	44.68	43.294	2	898.907	0.226414	Ot12g00980	308809868	XP_003082243.1	unnamed protein product [Ostreococcus tauri]	116315	46126.3	63489.7	66014.2	113247	97837.6	47111.4	157407	88506	193567	20705.5	11648.7	12447.5	29489.3	22642	81038.3	116886	19386.6	31758.2	58221	7457.01	0.3284	0.000484238	0.0276375	0.935818	1.44235	4.18012	IASLSAQVDDEPGTSAR	[15] Phospho (S)| [14] Phospho (T)
no-change in CK2-OX21	down in TBB	3405, 1771, 1771	53.18, 47.99, 45.52	58.6161	2, 3, 3	1364.08	0.325918	Ot03g03350	308801865	XP_003078246.1	unnamed protein product [Ostreococcus tauri]	2.2524e+06	2.62992e+06	1.94807e+06	2.78592e+06	3.46983e+06	1.40223e+06	2.84861e+06	2.8249e+06	1.27837e+06	2.69675e+06	860385	1.43193e+06	1.18589e+06	1.15222e+06	1.18253e+06	2.61723e+06	2.21017e+06	1.16259e+06	578017	797381	203050	0.335006	0.000229353	0.00246378	0.0825781	1.18417	2.25121	TTAGVEPGELIATMNEADGDYSSFR	[14] Oxidation (M),[22] Phospho (S)| [14] Oxidation (M),[23] Phospho (S)	([S/T])F	PDK1
no-change in CK2-OX21	down in TBB	2782, 2861	44.5, 40.07	58.5049	2, 3	995.968	0.484084	Ot07g03640	308806317	XP_003080470.1	unnamed protein product [Ostreococcus tauri]	1.7465e+06	1.6078e+06	1.39445e+06	1.59534e+06	1.50793e+06	1.06861e+06	1.68219e+06	1.80086e+06	709443	1.62435e+06	679059	580085	488408	588736	633919	1.5704e+06	1.37709e+06	594041	130283	467633	71062.4	0.336055	4.6472e-07	0.000999569	0.360369	1.14038	2.64359	SVDLTTHPPFPSDLTQR	[5] Phospho (T)| [6] Phospho (T)
no-change in CK2-OX21	down in TBB	91	50.31	61.029	3	1093.51	0.73395	Ot06g02610	308805124	XP_003079874.1	phosphate binding protein (ISS) [Ostreococcus tauri]	1.91996e+07	1.3059e+07	1.71549e+07	1.59337e+07	1.92086e+07	1.30283e+07	1.68286e+07	1.67482e+07	9.5213e+06	1.86574e+07	7.30695e+06	9.82781e+06	6.48986e+06	1.07472e+07	6.9035e+06	1.69112e+07	1.49568e+07	8.25506e+06	2.56752e+06	3.66302e+06	1.90563e+06	0.348201	0.000364172	0.000144868	0.0293451	1.13067	2.04858	FQPSTASFRPTSYAPPAAPATAPATSFQPAY	[7] Phospho (S)| [7] Phospho (S)	[S/T]X([S/T]), ([S/T])F	PDK1, CK1
no-change in CK2-OX21	down in TBB	1913	28.12	63.0899	2	834.922	0.59996	Ot11g03410	308809667	XP_003082143.1	MOT2 transcription factor (ISS) [Ostreococcus tauri]	517055	414974	522385	477649	479661	241457	476337	561671	336682	537489	175093	282958	164286	210201	162012	482345	430727	198910	42941.8	137197	50791.6	0.369489	4.18694e-05	0.0004702	0.213363	1.11984	2.42494	TSSLTAIPAPFTAGVR	[3] Phospho (S)| [1] Phospho (T)| [5] Phospho (T)	RXX([S/T]), [S/T]X([S/T]), R[S/T]X([S/T]), LXRXX([S/T])	CAMK, CK1
no-change in CK2-OX21	down in TBB	2360	27.07	35.9619	3	844.38	0.437478	Ot02g03490	308800350	XP_003074956.1	Tf2al transcription factor IIa large subunit 3, TFIIA3, putative (IC) [Ostreococcus tauri]	456176	493869	261099	446339	352172	266257	495743	357005	309404	302391	140789	155306	133226	132012	161902	401931	346160	144647	94441.7	89643.7	13381.9	0.374744	3.92022e-05	0.000320719	0.500409	1.16111	2.7787	TESQQTTQEETTGLEGNNSLKR	[19] Phospho (S)
no-change in CK2-OX21	down in TBB	88354, 26, 7	38.17, 30.49, 34.62	132.699	2, 3, 2	762.855	1.41409	Ot02g06800	308801004	XP_003075283.1	Pyruvate, phosphate dikinase, chloroplast [Precursor] (IC) [Ostreococcus tauri]	1.11631e+07	1.45459e+07	1.6339e+07	1.55267e+07	9.52307e+06	1.42616e+07	1.19816e+07	1.36059e+07	9.40605e+06	9.55854e+06	4.19127e+06	5.29054e+06	3.94553e+06	4.4616e+06	4.45687e+06	1.34196e+07	1.17627e+07	4.46917e+06	2.93712e+06	2.24176e+06	506529	0.379525	1.30946e-05	9.8393e-05	0.756396	1.14085	3.0027	DVSPDRVAASATGAK	[3] Phospho (S)	([S/T])P, RXX([S/T]), ([S/T])X[D/E]	CMGC, CAMK, CK2
no-change in CK2-OX21	down in TBB	33096	23.77	63.1122	3	556.95	0.0749826	Ot11g03410	308809667	XP_003082143.1	MOT2 transcription factor (ISS) [Ostreococcus tauri]	14623.5	6519.18	2540.22	6735.93	6358.43	2852.68	6324.75	7417.62	2561.49	6138.86	2161.71	3530.37	2018.03	1264.85	536.923	7355.45	5059.08	1902.38	4418.38	2204.35	1118.25	0.395353	0.0113276	0.0457559	0.80297	1.45391	3.86645	TSSLTAIPAPFTAGVR	[3] Phospho (S)	RXX([S/T]), [S/T]X([S/T]), R[S/T]X([S/T]), LXRXX([S/T])	CAMK, CK1
no-change in CK2-OX21	down in TBB	713	39.88	29.8154	2	480.709	0.408756	Ot01g03220	308799203	XP_003074382.1	unnamed protein product [Ostreococcus tauri]	293522	396671	422308	392368	231209	277723	765889	403867	274259	516968	147343	200568	121297	208533	204170	347216	447741	176382	81338.9	204290	39586.6	0.3994	0.00268802	0.00380754	0.0366527	1.28952	1.96854	LASMDLSK	[3] Phospho (S),[4] Oxidation (M)	([S/T])X[D/E], LXRXX([S/T])	CAMK, CK2
no-change in CK2-OX21	down in TBB	535	102.85	63.3405	2	1203.06	0.402379	Ot04g01300	308802670	XP_003078648.1	Myosin class II heavy chain (ISS) [Ostreococcus tauri]	6.78666e+06	5.59531e+06	6.11993e+06	3.04012e+06	4.83797e+06	3.47647e+06	5.48108e+06	8.60168e+06	6.73265e+06	7.15474e+06	2.99942e+06	2.84955e+06	2.42578e+06	2.29372e+06	3.99158e+06	5.276e+06	6.28932e+06	2.91201e+06	1.43938e+06	1.92729e+06	670024	0.446244	0.00955577	0.0020222	0.019335	1.19206	1.81181	VVAPPAGFLGSSSFGGGTGSPSFNK	[13] Phospho (S)	[S/T]X([S/T]), ([S/T])F	PDK1, CK1
no-change in CK2-OX21	down in TBB	9395	27.03	49.6493	3	781.702	0.0668415	Ot16g02990	308812882	XP_003083748.1	Magnesium transporters: CorA family (ISS) [Ostreococcus tauri]	181901	203034	148143	161066	203474	121300	253281	183778	218472	33708.2	66818.9	101795	32821.4	76164.7	54493.9	179523	162108	66418.7	24786.3	86762.3	25581.2	0.452297	0.000742581	0.0460652	0.601625	1.10743	2.7029	STGGRPPLEHALSMSSGGGPVPR	[13] Phospho (S),[14] Oxidation (M)| [13] Phospho (S),[14] Oxidation (M)
no-change in CK2-OX21	down in TBB	10982	27.82	32.8646	2	759.84	0.304061	Ot08g01920	308806902	XP_003080762.1	PHD finger family protein (ISS) [Ostreococcus tauri]	46348.9	34565.2	32722.6	54772.9	40775.1	28109.9	66955.3	55518	36697.1	61631.8	25483.7	38980.2	25138.9	18684.3	25234.9	41837	49782.4	26704.4	9010.73	16651.9	7434.99	0.483364	0.0158833	0.00100496	0.00356204	1.18991	1.56667	AEVEADPPTPSTPK	[11] Phospho (S)	[S/T]X([S/T])	CK1
no-change in CK2-OX21	down in TBB	2641	25.66	78.0619	4	773.872	0.330491	Ot08g04060	308807330	XP_003080976.1	unnamed protein product [Ostreococcus tauri]	562980	281490	222326	252285	316336	243004	197886	137197	339376	510090	76420	86058.1	136594	133940	40912.8	327083	285511	94784.9	136391	145619	40610	0.533149	0.0016567	0.00903342	0.823515	1.14561	3.4508	SFAAPSASAPSLPSFSAPSLPSFSVPSFGSK	[24] Phospho (S)
no-change in CK2-OX21	down in TBB	11947	41.23	63.7229	3	714.011	0.600446	Ot03g02840	308801763	XP_003078195.1	putative Alanine aminotransferase (IC) [Ostreococcus tauri]	70044.8	60569	198148	92974.2	88327.8	81458	56158.1	107289	69289.4	107529	29790.4	36586.4	27715.9	37313.1	51232.3	102013	84344.6	36527.6	55341	22876.8	9217.97	0.611463	0.00326017	0.00334192	0.428118	1.20948	2.79276	GRASDNSVNPAVLAAEYAVR	[4] Phospho (S)| [7] Phospho (S)	([S/T])[D/E]	CK2
no-change in CK2-OX21	down in TBB	10864	28.82	36.9952	2	1051.39	0.997238	Ot16g00240	308812334	XP_003083474.1	putative C2H2 zinc-finger protein (ISS) [Ostreococcus tauri]	147593	204731	253310	153654	193745	125116	114171	422456	327537	216714	64624.5	141673	132383	116664	170048	190606	241199	125079	42885.6	132778	38975.8	0.659443	0.0473698	0.00662764	0.0105189	1.26543	1.52389	MEVDREQYYDDGGGSSR	[N-term] Acetylation (N Terminal),[0] Acetylation (N Terminal),[1] Oxidation (M),[15] Phospho (S)| [N-term] Acetylation (N Terminal),[0] Acetylation (N Terminal),[1] Oxidation (M),[16] Phospho (S)
no-change in CK2-OX21	down in TBB	2173, 2756, 108	67.25, 58.76, 49.3	47.4662	2, 2, 3	1207.06	0.256714	Ot15g00960	308811865	XP_003083240.1	S-adenosylmethionine synthetase (ISS) [Ostreococcus tauri]	1.47702e+07	1.4305e+07	1.5763e+07	1.19772e+07	1.13856e+07	1.12219e+07	2.50832e+07	1.42944e+07	9.10886e+06	1.82874e+07	7.02481e+06	7.4676e+06	8.94904e+06	1.14064e+07	9.36052e+06	1.36402e+07	1.55991e+07	8.84167e+06	1.87573e+06	6.32773e+06	1.73547e+06	0.691337	0.00327834	0.000613251	0.000389289	1.14361	1.54272	VLVELHDQSPDIGQGVHGMGTK	[19] Oxidation (M),[21] Phospho (T)
no-change in CK2-OX21	down in TBB	13748	74.37	76.8891	3	1255.15	0.506125	Ot02g06750	308800994	XP_003075278.1	RWP-RK domain-containing protein (ISS) [Ostreococcus tauri]	286724	173819	234654	392997	233441	234148	512436	188407	60830.4	399689	156771	65155.2	111773	167025	101187	264327	279102	120382	82285.7	178098	41810.1	0.743305	0.00593816	0.0297083	0.195458	1.0559	2.19573	MDDVSESDGYDYDDFEGGAEALMSVKDELAAAR	[1] Oxidation (M),[5] Phospho (S),[7] Phospho (S),[23] Oxidation (M)	[S/T]X([S/T]), ([S/T])[D/E]X[D/E], ([S/T])[D/E], ([S/T])XX[D/E]	CK1, CK2
no-change in CK2-OX21	down in TBB	17339	41.39	76.7297	2	1092.47	2.65394	Ot03g05630	308802319	XP_003078473.1	unnamed protein product [Ostreococcus tauri]	167074	130951	183402	199509	136648	120114	247462	131300	97494	207530	87828.6	52882.9	91781.2	87211.7	78172.7	163517	160780	79575.4	29521.1	63693	15731.1	0.743781	0.000520911	0.000634101	0.0338899	1.01702	2.05487	GAFGMSLITGLFAGSDDDEGK	[5] Oxidation (M),[15] Phospho (S)	([S/T])[D/E][D/E][D/E], ([S/T])X[D/E][D/E], ([S/T])[D/E]X[D/E], ([S/T])[D/E], ([S/T])X[D/E], ([S/T])XX[D/E]	CK2
no-change in CK2-OX21	down in TBB	7860	23.05	76.4696	4	805.897	1.96412	Ot08g04060	308807330	XP_003080976.1	unnamed protein product [Ostreococcus tauri]	181122	166814	111880	144034	189993	159034	107147	52112.4	228811	283321	23710.4	64017.1	44133.9	52287.2	12858.7	158768	166085	39401.5	31444.5	92455.4	20887.1	0.770965	0.00114321	0.0103567	0.936198	1.04608	4.02951	SFAAPSASAPSLPSFSAPSLPSFSVPSFGSKK	[19] Phospho (S)
no-change in CK2-OX21	down in TBB	3535	29.27	26.3055	2	603.263	0.796182	Ot03g03680	308801931	XP_003078279.1	APETALA2-like protein 2 (ISS) [Ostreococcus tauri]	124105	135332	24376.1	130926	91723.7	127211	31536.2	183535	82530.7	155945	20764.6	25461.4	14086.9	20635.2	13530.6	101293	116152	18895.8	46273.5	60283.7	5038.28	0.779354	0.00206508	0.045679	0.92534	1.14669	5.3606	VDAAEPPSSPR	[8] Phospho (S)| [9] Phospho (S)	([S/T])P, PX([S/T])P	MAPK, CMGC
no-change in CK2-OX21	down in TBB	3516, 11320, 1914	74.92, 46.21, 98.9	63.1612	3, 3, 2	851.721	0.483895	Ot02g07330	308801110	XP_003075336.1	unnamed protein product [Ostreococcus tauri]	768256	931854	1.09597e+06	1.02728e+06	989851	860192	990948	1.37265e+06	646004	1.29584e+06	526160	634274	553166	660226	679799	962641	1.03313e+06	610725	123923	302427	67528.3	0.792426	0.000432057	0.000109045	5.99964e-05	1.07322	1.57623	GNSLEALGEAEEDVDDGRVGALTR	[3] Phospho (S)	RXX([S/T]), ([S/T])X[D/E], LXRXX([S/T])	CAMK, CK2
no-change in CK2-OX21	down in TBB	21572	29.75	26.3657	2	479.223	1.60535	Ot07g00970	308805783	XP_003080203.1	histone deacetylase HDA110 isoform 2 (ISS) [Ostreococcus tauri]	4649.25	3254.06	2697.89	1141.16	2641.69	3580.68	1193.73	5010.05	1727.65	5315.51	857.531	1642.64	858.971	1183.19	208.915	2876.81	3365.52	950.25	1263.29	1867.65	524.446	0.809525	0.0212226	0.0213398	0.679335	1.16988	3.02742	SSTIVGSAR	[3] Phospho (T)	([S/T])XXG
no-change in CK2-OX21	down in TBB	222	57.38	63.3711	3	802.378	0.753908	Ot04g01300	308802670	XP_003078648.1	Myosin class II heavy chain (ISS) [Ostreococcus tauri]	8.25667e+06	6.16631e+06	6.47699e+06	3.94894e+06	4.56779e+06	3.90474e+06	6.15842e+06	8.87255e+06	4.75385e+06	7.1478e+06	3.53263e+06	2.64067e+06	2.24236e+06	2.13589e+06	2.81993e+06	5.88334e+06	6.16747e+06	2.6743e+06	1.69837e+06	1.96194e+06	555770	0.844754	0.00126313	0.000590372	0.0935432	1.04829	2.19996	VVAPPAGFLGSSSFGGGTGSPSFNK	[11] Phospho (S)| [12] Phospho (S)	([S/T])XXG
no-change in CK2-OX21	down in TBB	5874	80	46.5586	3	982.048	0.681373	Ot03g05510	308802295	XP_003078461.1	unnamed protein product [Ostreococcus tauri]	271129	205660	264610	300378	296865	216930	79713.9	443000	371697	343564	201532	189823	88675.8	166963	119143	267729	290981	153227	38042.2	143620	47932	0.856189	0.00800389	0.008927	0.0217208	1.08685	1.74726	AEEAALSSGAEADGEASEVEAINGDRR	[7] Phospho (S),[8] Phospho (S),[17] Phospho (S)	([S/T])[D/E]X[D/E], ([S/T])[D/E], ([S/T])XX[D/E]	CK2
no-change in CK2-OX21	down in TBB	17296, 25982, 1898, 1898, 595, 10483, 18325	46.99, 73.38, 82.85, 80.89, 53.45, 49.3, 42.34	81.6076	3, 2, 2, 2, 3, 3, 3	1076.9	5.67756	Ot05g02360	308804041	XP_003079333.1	Homoserine O-acetyltransferase (ISS) [Ostreococcus tauri]	2.97662e+06	3.69199e+06	4.19541e+06	1.04138e+06	2.05776e+06	1.98596e+06	3.72905e+06	2.14655e+06	2.20743e+06	3.4467e+06	1.51574e+06	1.26401e+06	1.06243e+06	1.25694e+06	1.32893e+06	2.79263e+06	2.70314e+06	1.28561e+06	1.26663e+06	817809	162740	0.889845	0.0305279	0.00473848	0.120007	1.03311	2.17222	SASVGSALNLPGVILPANPSGSETLRLPVFGK	[3] Phospho (S)	RXX([S/T]), R[S/T]X([S/T]), LXRXX([S/T])	CAMK
no-change in CK2-OX21	down in TBB	2825, 328	20.69, 26.43	70.835	2, 2	792.901	0.350342	Ot17g01260	308813159	XP_003083886.1	unnamed protein product [Ostreococcus tauri]	2.41005e+06	2.31792e+06	2.51991e+06	1.21145e+06	3.71568e+06	1.59292e+06	2.06994e+06	2.6511e+06	1.95646e+06	3.28652e+06	958959	1.02901e+06	712487	1.01121e+06	1.21524e+06	2.435e+06	2.31139e+06	985381	888645	664595	180677	0.915879	0.00266118	0.00108814	0.250831	1.05348	2.47113	RGGFGLPALPSFGTK	[11] Phospho (S)	([S/T])F	PDK1
no-change in CK2-OX21	down in TBB	489, 31027, 5175	112.29, 24.0, 27.03	32.9167	2, 3, 3	882.365	0.102899	Ot14g03540	308811670	XP_003083143.1	unnamed protein product [Ostreococcus tauri]	1.51711e+06	1.99352e+06	1.97592e+06	1.36962e+06	2.39847e+06	1.15397e+06	2.53801e+06	2.00075e+06	1.36848e+06	2.25194e+06	1.31892e+06	1.51564e+06	798109	1.14936e+06	1.0307e+06	1.85093e+06	1.86263e+06	1.16255e+06	411963	585914	273635	0.92885	0.0138271	0.000313308	0.0036642	1.00632	1.59213	NAFSDSNTAGTSPSATR	[12] Phospho (S)	([S/T])P	CMGC
no-change in CK2-OX21	down in TBB	358, 358	46.31, 41.8	49.7405	2, 2	908.881	0.488171	Ot15g01760	308812023	XP_003083319.1	Dur3, urea high-affinity symporter (IC) [Ostreococcus tauri]	2.25386e+06	2.55595e+06	2.51736e+06	2.1289e+06	2.05523e+06	1.32318e+06	2.74419e+06	3.88586e+06	2.01924e+06	2.29364e+06	1.08975e+06	1.10895e+06	1.09024e+06	1.00638e+06	996143	2.30226e+06	2.45322e+06	1.05829e+06	225858	952356	52758	0.975055	2.65115e-07	0.000306804	0.000894657	1.06557	2.17545	YGGTNISSEYFNTAGR	[13] Phospho (T)
no-change in CK2-OX21	down in TBB	70317	30.93	64.8082	2	938.885	0.740098	Ot18g00430	308813536	XP_003084074.1	TrkA-C (ISS) [Ostreococcus tauri]	7612.04	5171.34	3678.24	9205.39	2957.99	3279.33	22063.7	3581.63	1851.64	8837.22	1572.51	2042.16	4443.18	669.302	787.584	5725	7922.71	1902.95	2637.53	8337.69	1528.67	0.97675	0.0145397	0.0381954	0.725574	1.38388	3.00849	RSSEETLDPELALADA	[2] Phospho (S),[3] Phospho (S)	RXX([S/T]), ([S/T])X[D/E][D/E], ([S/T])[D/E], ([S/T])X[D/E], ([S/T])XX[D/E]	CAMK, CK2
no-change in CK2-OX21	down in TBB	2787	39.85	55.8035	3	713.344	0.662608	Ot04g02440	308802898	XP_003078762.1	cAMP-dependent protein kinase catalytic subunit (ISS) [Ostreococcus tauri]	436000	511500	486794	681574	375702	505164	605078	420314	489063	435062	279139	393123	254174	307232	283499	498314	490936	303434	114900	73047.3	53555.5	0.977945	0.00422973	1.46153e-05	0.00159542	1.01503	1.64225	SVHGVIFDDKDVANATEIK	[1] Phospho (S)	([S/T])XXG
no-change in CK2-OX21	down in TBB	5346, 40958	57.71, 23.35	55.9052	2, 3	1002.95	0.930158	Ot16g02880	308812860	XP_003083737.1	unnamed protein product [Ostreococcus tauri]	212195	328610	390040	426669	196366	276173	509652	270651	174655	352366	201642	200092	207848	194665	179766	310776	316699	196803	103489	124942	10618.9	0.981373	0.0335552	0.0014814	0.00307546	1.01906	1.57912	EGSILGSVMSEADSQTGLK	[9] Oxidation (M),[14] Phospho (S)| [9] Oxidation (M),[16] Phospho (T)	[S/T]X([S/T]), ([S/T])XXG	CK1
no-change in CK2-OX21		6762	62.5	44.7523	2	898.414	0.586549	Ot18g00640	308813578	XP_003084095.1	possible site-specific DNA-methyltransferase (ISS) [Ostreococcus tauri]	138705	113662	139979	60611.7	159679	146818	127535	218042	112248	166978	82558.4	104759	59906.9	69198	74784.1	122527	154324	78241.2	38271	41123.3	16968.4	0.251656	0.066744	0.00346263	0.00867922	1.25951	1.56602	SATPTSEVNGEAVINAR	[1] Phospho (S)| [3] Phospho (T)	([S/T])P, RXX([S/T]), [S/T]X([S/T]), R[S/T]X([S/T]), LXRXX([S/T])	CMGC, CAMK, CK1
no-change in CK2-OX21		6202, 1976, 25267	42.79, 25.23, 27.32	50.6615	2, 3, 3	1300.04	0.374755	Ot01g04060	308799371	XP_003074466.1	unnamed protein product [Ostreococcus tauri]	223929	478582	132777	158581	212425	107924	265192	184735	107415	190447	320394	324766	338275	329054	553282	241259	171143	373154	137893	66069	100911	0.321308	0.0659148	0.0186667	0.0417675	1.4097	1.5467	TVVVPVSTDLVSSDSADDDDKMK	[13] Phospho (S),[15] Phospho (S),[22] Oxidation (M)	[S/T]X([S/T]), ([S/T])X[D/E][D/E], ([S/T])XX[D/E]	CK1, CK2
no-change in CK2-OX21		9273	30.47	33.0923	2	769.333	1.54124	Ot04g01670	308802744	XP_003078685.1	transducin family protein / WD-40 repeat family protein (ISS) [Ostreococcus tauri]	43703	8458.42	36055.5	45389.7	48298.1	27482.6	34985.7	42082	55519.4	61151.2	67400	45761	57267.6	37191	49750.2	36380.9	44244.2	51474	16252.4	14002.9	11476.3	0.41566	0.198452	0.0459548	0.0858257	1.21614	1.41486	GGVAPDSPMTPVGEK	[7] Phospho (S),[9] Oxidation (M)	PX([S/T])P	MAPK
no-change in CK2-OX21		17100	72.44	42.0921	2	950.402	0.0895125	Ot05g01190	308803807	XP_003079216.1	kinesin K39, putative (ISS) [Ostreococcus tauri]	49751.9	19155.1	61030.3	21372.9	72013	53535.3	65630.6	67022.1	48353.9	29164.1	84502.9	103836	36599	52537.8	71604.3	44664.6	52741.2	69816	23637.3	15377.2	26354.1	0.426457	0.153213	0.0230633	0.0920264	1.18083	1.56312	TPSDTSQQAIDIESGDR	[3] Phospho (S)| [1] Phospho (T)	([S/T])P, RXX([S/T]), [S/T]X([S/T]), PX([S/T])P, R[S/T]X([S/T]), ([S/T])[D/E], ([S/T])XX[D/E]	MAPK, CMGC, CAMK, CK1, CK2
no-change in CK2-OX21		20463, 20463	40.24, 39.04	60.7161	2, 2	989.937	0.614168	Ot11g03470	308809679	XP_003082149.1	xenotropic and polytropic murine retrovirus receptor (ISS) [Ostreococcus tauri]	108419	44568	50976.3	19534.4	81499.5	98827.6	35341.3	110975	46588.1	90254	132935	117539	37703.6	78888.5	96775.4	60999.5	76397.1	92768.3	34491.6	33410	36972.2	0.464585	0.221795	0.0450379	0.100927	1.25242	1.5208	IDVISAALDAETPTTSSK	[12] Phospho (T),[16] Phospho (S)	([S/T])P, ([S/T])XX[D/E]	CMGC, CK2
no-change in CK2-OX21		15451, 37861, 2008, 17924, 10576	37.62, 20.73, 42.92, 30.53, 29.84	79.6026	2, 3, 2, 2, 3	1147.1	0.232762	Ot17g01690	308813245	XP_003083929.1	unnamed protein product [Ostreococcus tauri]	914547	222734	277791	192976	393512	766254	242716	412858	376504	511334	300648	168231	154114	220798	316706	400312	461933	232099	297497	195457	74407.2	0.482384	0.22456	0.0275201	0.0491192	1.15393	1.72474	VVLDPAPTSFVKNDVLPFVR	[9] Phospho (S)	([S/T])F	PDK1
no-change in CK2-OX21		20422	62.51	59.8167	2	902.435	1.07399	Ot14g03430	308811648	XP_003083132.1	TFIIF-interacting CTD phosphatase, including NLI-interacting factor (involved in RNA polymerase II regulation) (ISS) [Ostreococcus tauri]	34260.8	8672.27	25993.7	14398.7	26069	14937.8	35176.7	20186.1	5701.28	12233.3	9416.88	14985.3	16423.7	22420	8881.29	21878.9	17647	14425.4	10224.6	11102.8	5568.71	0.502372	0.260725	0.0492784	0.0354118	1.2398	1.51669	STVGGIGGASFITSSVQR	[10] Phospho (S)	([S/T])F	PDK1
no-change in CK2-OX21		8060, 29040, 6999, 4852, 50813	41.67, 37.14, 51.58, 38.52, 50.38	40.9954	3, 2, 2, 3, 2	673.616	0.252641	Ot03g05090	308802211	XP_003078419.1	unnamed protein product [Ostreococcus tauri]	94709	145947	341330	124088	130437	315535	173186	147219	87714.3	340978	163427	155026	335928	400216	357511	167302	212926	282421	99043.1	110114	114855	0.509775	0.100444	0.0246237	0.0865562	1.2727	1.68809	RDDTYDDVSDDERPLK	[9] Phospho (S)	([S/T])[D/E][D/E][D/E], ([S/T])[D/E]X[D/E], ([S/T])[D/E]	CK2
no-change in CK2-OX21		10704	39.66	41.3716	2	578.274	0.0171768	Ot12g00640	308809816	XP_003082217.1	unnamed protein product [Ostreococcus tauri]	11963	35673.7	90709.2	26719.4	37193.8	30985.9	87164.5	53184	26609.7	35741.1	23651.6	25189.8	12033.1	14320.6	23783.1	40451.8	46737	19795.6	29830.5	24749	6125.74	0.533344	0.163489	0.0457456	0.123648	1.15538	2.04347	QLSAASTLER	[3] Phospho (S)| [6] Phospho (S)	RXX([S/T]), ([S/T])XX[D/E]	CAMK, CK2
no-change in CK2-OX21		19577	57.91	66.8705	2	1085.43	2.93036	Ot08g01400	308806800	XP_003080711.1	unnamed protein product [Ostreococcus tauri]	129029	76251.8	100322	62937.4	240871	49669.4	119485	126314	79897.1	109130	69678.4	124214	41949.1	92256.4	46440.1	121882	96899	74907.6	71117.7	31798.7	34117.8	0.584529	0.182859	0.0104238	0.0579855	1.25783	1.6271	SSFSGMGLYDFEEAYTNR	[1] Phospho (S),[6] Oxidation (M)
no-change in CK2-OX21		12533	36.61	73.1384	3	913.395	1.50681	Ot08g03690	308807256	XP_003080939.1	GATA-4/5/6 transcription factors (ISS) [Ostreococcus tauri]	146597	176081	194676	41958.1	111191	137779	122658	92133.2	48671.8	130109	86385.4	51903.1	53886.8	56267.6	65329.8	134101	106270	62754.5	60421.3	36561.8	14173.2	0.620981	0.0551727	0.0198318	0.135341	1.26188	2.13691	DNISVLSGSSPDDSAFMNAFSDLPR	[9] Phospho (S),[17] Oxidation (M)| [10] Phospho (S),[17] Oxidation (M)| [14] Phospho (S),[17] Oxidation (M)	([S/T])P, [S/T]X([S/T]), ([S/T])X[D/E][D/E], ([S/T])X[D/E], ([S/T])XX[D/E]	CMGC, CK1, CK2
no-change in CK2-OX21		4447	47.65	39.327	2	772.839	2.86761	Ot01g05300	308799627	XP_003074594.1	HSP90 co-chaperone CPR7/Cyclophilin (ISS) [Ostreococcus tauri]	174892	110400	75638.1	19520.8	84351.4	109883	107738	152664	84099	44123.8	152084	165495	107692	121337	165435	92960.4	99701.4	142408	56534.2	39703.8	26486.1	0.639532	0.136664	0.0480124	0.173843	1.07251	1.53193	AEEMLASSSLPSAR	[4] Oxidation (M),[9] Phospho (S)	[S/T]X([S/T])	CK1
no-change in CK2-OX21		9645, 27979	50.02, 22.14	54.0948	2, 3	869.408	1.79188	Ot10g03660	308808978	XP_003081799.1	unnamed protein product [Ostreococcus tauri]	79463.9	15733.6	35128.4	91758.7	45946.4	60611.1	27849.5	68832.4	21327.9	29918.8	94932	86770.8	97686.7	85474	99710.1	53606.2	41707.9	92914.7	31459	21444.4	6444.57	0.651985	0.0524854	0.0349846	0.203727	1.28528	1.73328	VVDLEAELSSPTNQR	[9] Phospho (S)| [10] Phospho (S)	([S/T])P	CMGC
no-change in CK2-OX21		8030	41.83	50.2452	3	667.977	0.508656	Ot11g01380	308809261	XP_003081940.1	protein kinase family protein (ISS) [Ostreococcus tauri]	85439.8	134713	50411.2	53284.9	43389.5	60182.1	146487	102123	48098.2	58566.6	64927.3	50808.5	19499.4	38019.9	21682.7	73447.7	83091.4	38987.6	37874.7	41024.6	19318.3	0.675404	0.0733882	0.00884298	0.146	1.1313	1.88388	AESLTTPSVSGSPTFTSPR	[5] Phospho (T)	[S/T]X([S/T])	CK1
no-change in CK2-OX21		7559, 3926	101.12, 35.73	69.5219	2, 3	1256.16	0.0844225	Ot02g07330	308801110	XP_003075336.1	unnamed protein product [Ostreococcus tauri]	381874	507623	495201	76824	320172	268685	480126	310958	251458	509418	227070	173010	133523	246206	170550	356339	364129	190072	174827	121651	45798.1	0.692667	0.231657	0.0283486	0.09475	1.02186	1.87476	TPVALLVPGSNLSSPSAVPLDIQR	[1] Phospho (T)	([S/T])P, RXX([S/T]), PX([S/T])P	MAPK, CMGC, CAMK
no-change in CK2-OX21		7574	29.82	42.4911	3	851.662	0.0372389	Ot01g00720	308798703	XP_003074131.1	CLPB1_SYNEL Chaperone clpB 1 dbj|BAC08941.1| ClpB protein (ISS) [Ostreococcus tauri]	303982	55553.1	283929	53651.6	244468	120114	216915	129216	83292.6	94839.4	267490	289799	113589	303565	149072	188317	128875	224703	123930	52592.9	87111.9	0.700437	0.431494	0.0456778	0.0974014	1.46123	1.19322	ELYDVHAEDSEDESAVSSSAPR	[3] Phospho (Y),[19] Phospho (S)	[S/T]X([S/T])	CK1
no-change in CK2-OX21		13777, 56587	43.8, 29.58	58.425	2, 2	1038.49	0.714017	Ot06g01800	308804962	XP_003079793.1	protein kinase family protein (ISS) [Ostreococcus tauri]	156743	167922	47101.7	231059	175791	136430	48337.1	195771	131782	144123	88883.7	88418	91447.9	66685.6	86781.1	155723	131289	84443.3	67131.8	52986.7	10067	0.703397	0.116023	0.0234292	0.0572467	1.18612	1.84412	MSIASDYVLVSSPGTSIPR	[1] Oxidation (M),[12] Phospho (S)	([S/T])P	CMGC
no-change in CK2-OX21		7353	43.31	42.761	2	928.419	1.25115	Ot09g02360	308807831	XP_003081226.1	putative zinc finger protein ZF1 (ISS) [Ostreococcus tauri]	105494	33460.5	275591	49040.9	57145.1	76781.2	111305	126366	60727.5	89181.5	142971	220496	132091	170205	124812	104146	92872.2	158115	99545.8	26303.1	38901.1	0.706177	0.106245	0.030961	0.224712	1.1214	1.5182	AAAADSEGVSVGLSPTESK	[14] Phospho (S)| [14] Phospho (S)	([S/T])P, ([S/T])XX[D/E]	CMGC, CK2
no-change in CK2-OX21		5312, 13159	32.52, 38.25	65.5646	3, 2	628.975	0.312575	Ot02g07550	308801154	XP_003075356.1	phosphatidylinositol-4-phosphate 5-kinase (ISS) [Ostreococcus tauri]	229026	89910.7	44197.7	112002	167534	75009.6	200845	173236	87426	143961	132470	112241	20551.9	72092.5	62615.9	128534	136095	79994.2	71584.4	54161.6	43850.3	0.711226	0.27711	0.0171128	0.141427	1.05883	1.60679	LRSSVANVTAFATEEPL	[4] Phospho (S)
no-change in CK2-OX21		11918	44.39	87.0316	3	913.735	1.1812	Ot07g00970	308805783	XP_003080203.1	histone deacetylase HDA110 isoform 2 (ISS) [Ostreococcus tauri]	112987	125763	115385	75985.6	40293.7	132620	78367.3	30761.4	86332.7	108044	86826.6	19473.4	99359.4	57622.6	64527.9	94082.9	87225.2	65561.9	35480.9	37952.5	30751.9	0.759315	0.27665	0.0129828	0.0704976	1.07862	1.43502	DASVDDDDAVGAPSVDDLIDSLDALR	[3] Phospho (S)	RXX([S/T]), ([S/T])X[D/E][D/E], ([S/T])X[D/E], LXRXX([S/T])	CAMK, CK2
no-change in CK2-OX21		3570, 17174, 1149, 2619	77.95, 83.7, 57.46, 90.45	66.4704	3, 2, 3, 2	1111.83	0.648013	Ot04g02930	308802996	XP_003078811.1	putative RNA helicase (ISS) [Ostreococcus tauri]	2.91555e+06	771713	845794	844130	2.53979e+06	1.48944e+06	655521	1.575e+06	1.0308e+06	1.82048e+06	2.9435e+06	1.91984e+06	1.2638e+06	2.22207e+06	1.87571e+06	1.5834e+06	1.31425e+06	2.04499e+06	1.05341e+06	466160	610993	0.847173	0.25673	0.0140682	0.0506247	1.20479	1.29152	EEDERAEGDLELGTPEPEEPNPLALDNFK	[14] Phospho (T)	([S/T])P, ([S/T])X[D/E]	CMGC, CK2
no-change in CK2-OX21		13617	61.04	30.2111	2	968.377	0.862736	Ot06g03880	308805378	XP_003080001.1	unnamed protein product [Ostreococcus tauri]	30309.6	16648.5	3239.7	8410.7	22877.7	13914.2	7827.52	20922.4	12990	15142	24186.1	14043.4	23772.8	20845.3	44814.4	16297.2	14159.2	25532.4	10868.2	4696.4	11518.1	0.873581	0.188538	0.0316169	0.216732	1.151	1.56667	RVDASEPSASDVNSDAR	[8] Phospho (S),[14] Phospho (S)	([S/T])XX[D/E]	CK2
no-change in CK2-OX21		7194	20.35	47.3299	2	656.82	0.132623	Ot04g03420	308803094	XP_003078860.1	unnamed protein product [Ostreococcus tauri]	22830	58261.8	62223.1	41430.7	18260.1	18339.2	63183.3	42836.5	29562.3	46538	13510.8	12522.6	19176.5	19772.1	32004.4	40601.1	40091.9	19397.3	19968.9	17075.9	7762.76	0.958826	0.0509395	0.00832312	0.159586	1.0127	2.09314	VPSMISVQSLR	[4] Oxidation (M),[9] Phospho (S)
no-change in CK2-OX21		6600	47.37	58.3886	3	978.389	2.87499	Ot13g00400	308810405	XP_003082511.1	glycine-rich protein (ISS) [Ostreococcus tauri]	442863	352171	295260	1.59385e+06	378487	437841	735938	682415	235393	497245	408553	480050	339636	250982	438148	612526	517766	383474	551135	200781	90029.3	0.967615	0.434211	0.0135076	0.0266624	1.18302	1.59731	AAFGYSDSEDEMDDFIVRDETDGPR	[6] Phospho (S),[12] Oxidation (M)	([S/T])[D/E]X[D/E], ([S/T])[D/E], ([S/T])XX[D/E]	CK2
no-change in CK2-OX21		8787	50.94	64.7154	2	791.357	0.676904	Ot15g01050	308811883	XP_003083249.1	unnamed protein product [Ostreococcus tauri]	77548.8	68546	22190.8	74290.8	79526.6	45705.8	74123	81928.7	32483.6	72810.1	101966	171349	64807.8	134166	95699.4	64420.6	61410.2	113598	23970.5	21189.4	40602.6	0.969354	0.0729944	0.00562953	0.109686	1.04902	1.76337	MLSLPSLSTMSFR	[1] Oxidation (M),[6] Phospho (S),[10] Oxidation (M)| [1] Oxidation (M),[8] Phospho (S),[10] Oxidation (M)| [1] Oxidation (M),[6] Phospho (S),[10] Oxidation (M)	[S/T]X([S/T])	CK1
no-change in CK2-OX21		22577	46.51	39.4737	2	616.258	0.169664	Ot12g00980	308809868	XP_003082243.1	unnamed protein product [Ostreococcus tauri]	12671.6	1746.77	1059.73	3830.68	3283.75	1537.36	3308.75	6947.62	2386.76	3203.41	2858.04	796.893	136.112	1480.86	440.488	4518.5	3476.78	1142.48	4693.51	2067.56	1081.97	0.972015	0.0611296	0.0389923	0.743055	1.29962	3.95499	SLDALSDSESK	[1] Phospho (S)	([S/T])X[D/E]	CK2
no-change in CK2-OX21		3966, 23386	37.66, 35.97	21.2362	2, 2	640.743	0.187092	Ot02g05640	308800772	XP_003075167.1	putative ubiquitin-specific protease UBP12 (ISS) [Ostreococcus tauri]	136220	111144	174111	987627	120625	225733	167132	268187	137679	236552	136869	185882	214795	154520	189521	305946	207057	176317	381827	53298.7	30731.1	0.9825	0.753634	0.0241387	0.0353135	1.47759	1.7352	SYESADTNASR	[10] Phospho (S)| [7] Phospho (T)
no-change in CK2-OX21		7133, 3771, 43584	96.41, 45.41, 25.87	71.9548	2, 3, 3	1285.57	0.0208192	Ot02g07330	308801110	XP_003075336.1	unnamed protein product [Ostreococcus tauri]	573674	878694	895913	132560	546828	455647	990924	297195	301089	841496	367482	251755	221222	410695	224191	605534	577270	295069	311088	320326	87986.2	0.986439	0.164339	0.0252017	0.141625	1.04896	2.05218	LVSEFNANPSSGDEFVMQYLAR	[3] Phospho (S),[17] Oxidation (M)	RXX([S/T]), LXRXX([S/T])	CAMK
no-change in CK2-OX21		6040	30.56	18.6856	2	821.353	1.49649	Ot03g00830	308801363	XP_003077995.1	unnamed protein product [Ostreococcus tauri]	124275	88783.2	142553	133990	235962	67255.2	363513	149942	121196	114915	113032	196600	235224	312208	234107	145113	163364	218234	54751.9	115761	72296.9	0.98715	0.115071	0.00690169	0.0166358	1.12578	1.50389	SSDDEKPAAAGEKEK	[1] Phospho (S)	([S/T])X[D/E][D/E], ([S/T])X[D/E], ([S/T])XX[D/E]	CK2
no-change in CK2-OX21		9484	20.14	30.3665	2	504.244	0.686293	Ot04g05680	308803544	XP_003079085.1	unnamed protein product [Ostreococcus tauri]	33114.6	30045	30076.3	22151.9	19440.9	23013.6	44178.6	22780.2	24891.9	22090.6	19583.9	24742.6	8316.03	16488.4	19172	26965.7	27391	17660.6	5847.25	9441.72	6017.34	0.988999	0.0600767	0.000159207	0.0173618	1.01577	1.52689	TPSVPTTPK	[7] Phospho (T)	PX([S/T])P	MAPK
down in CK2-OX21	up in TBB	749	51.41	78.6404	3	1098.18	0.475235	Ot01g04850	308799535	XP_003074548.1	prasinophyte specific LHC (IC) [Ostreococcus tauri]	2.30548e+06	1.75729e+06	2.07748e+06	1.5797e+06	1.16201e+06	1.29425e+06	1.12471e+06	525233	673444	794907	5.29834e+06	3.07748e+06	5.19965e+06	4.1704e+06	3.23439e+06	1.77639e+06	882508	4.19605e+06	443594	319068	1.04868e+06	0.00728555	0.000802049	0.107541	0.211668	2.01289	2.36213	FGSLAPPDLYPEFGTYPGGGESPVIPFGSEK	[3] Phospho (S)
down in CK2-OX21	up in TBB	5116	61.87	44.8307	2	925.387	0.0681217	Ot08g01400	308806800	XP_003080711.1	unnamed protein product [Ostreococcus tauri]	73251.2	138031	205327	123737	55696.8	59456.2	55444.1	51540.2	45649.8	47999	194887	267669	158987	297857	204562	119209	52017.9	224792	59027.5	5567.76	56592.3	0.015217	0.0247522	0.143862	0.149464	2.29169	1.8857	EALMGGYSVDQAEVER	[4] Oxidation (M),[8] Phospho (S)	([S/T])X[D/E]	CK2
down in CK2-OX21	up in TBB	7092	45.26	29.232	2	750.298	1.29798	Ot08g02910	308807100	XP_003080861.1	Zinc transporter ZIP (ISS) [Ostreococcus tauri]	101724	86912	78214.1	28646.4	101888	56117.1	24429.2	21294.1	29126.6	38311.2	95870.9	144217	185357	161141	143293	79476.9	33855.6	145976	30157.1	14003.9	32793.5	0.0228866	0.0326736	0.284275	0.125409	2.34752	1.83671	TSSSDEEVPDTPR	[4] Phospho (S)	([S/T])[D/E][D/E][D/E], ([S/T])[D/E]X[D/E], ([S/T])[D/E]	CK2
down in CK2-OX21	up in TBB	18218	85.41	70.5439	2	1107.5	2.14014	Ot07g04070	308806403	XP_003080513.1	unnamed protein product [Ostreococcus tauri]	80521	134837	114857	67493	113101	49945.9	44286.5	65002.5	89028.8	18073.6	174821	225806	161186	200033	238874	102162	53267.4	200144	27471.5	26205.4	32853.9	0.0365332	0.00154778	0.206039	0.0353941	1.9179	1.95909	SADIMDEVGTLELAEGQLAR	[1] Phospho (S),[5] Oxidation (M)	([S/T])X[D/E]	CK2
down in CK2-OX21	no-change in TBB	8414, 40320	87.88, 55.83	61.9237	2, 2	889.406	2.60622	Ot04g03110	308803032	XP_003078829.1	unnamed protein product [Ostreococcus tauri]	146611	151374	147171	112557	124671	61856.9	38113.8	46941.9	30426.2	117844	121851	112230	89285.8	187489	121777	136477	59036.5	126527	16959.6	34888.5	36579.3	0.00427092	0.477145	0.420137	7.22004e-05	2.31174	1.07864	ILSSINFANSSAGDSSK	[3] Phospho (S)| [11] Phospho (S)	RXX([S/T]), ([S/T])XX[D/E], LXRXX([S/T])	CAMK, CK2
down in CK2-OX21	no-change in TBB	142, 142	30.37, 30.03	54.0549	3, 3	1083.13	0.531536	Ot20g00200	308814192	XP_003084401.1	ammonium transporter (ISS) [Ostreococcus tauri]	1.97511e+07	1.99105e+07	2.28682e+07	2.43888e+07	1.10162e+07	1.05118e+07	1.57722e+07	1.01748e+07	8.81377e+06	1.09553e+07	1.61917e+07	2.67319e+07	2.97946e+07	2.29333e+07	2.27268e+07	1.9587e+07	1.12456e+07	2.36756e+07	5.18202e+06	2.65394e+06	5.10501e+06	0.0134907	0.275016	0.0136518	0.00093161	1.74175	1.20875	TSVEEETMGLDESKHGGSAYAMELVAPEPA	[8] Oxidation (M),[13] Phospho (S),[22] Oxidation (M)| [8] Oxidation (M),[18] Phospho (S),[22] Oxidation (M)	([S/T])XXG
down in CK2-OX21	no-change in TBB	7077	62.09	75.6697	3	781.665	0.46761	Ot14g03290	308811620	XP_003083118.1	unnamed protein product [Ostreococcus tauri]	141959	120264	113069	56433.5	106528	38001.2	3287.66	36603.2	14177.6	76810	123851	72623.1	71634.2	93719.6	78451.4	107650	33775.9	88055.8	31583	28246.3	21871.4	0.0256147	0.369291	0.820154	0.00121019	3.18719	1.22253	SQSKSSFGTGLDEIVDEVER	[3] Phospho (S),[5] Phospho (S)	RXX([S/T]), ([S/T])XXG, R[S/T]X([S/T])	CAMK
down in CK2-OX21	no-change in TBB	1752	55.29	71.1234	3	1133.56	0.238744	Ot17g02290	308813365	XP_003083989.1	B1008E06.13 gene product (ISS) [Ostreococcus tauri]	2.24532e+06	1.49546e+06	1.71148e+06	1.89838e+06	1.19257e+06	1.17138e+06	1.30533e+06	569923	948501	1.51122e+06	2.03763e+06	1.23073e+06	1.05823e+06	1.30418e+06	1.53458e+06	1.70864e+06	1.10127e+06	1.43307e+06	398688	360653	378766	0.0477938	0.280526	0.014693	0.000363568	1.55152	1.1923	ELEEPTLPSVPLPAVPASASASALSADEEAELK	[20] Phospho (S)	[S/T]X([S/T])	CK1
down in CK2-OX21	down in TBB	12032	55.45	73.5103	3	1014.12	0.0559534	Ot11g00350	308809055	XP_003081837.1	unnamed protein product [Ostreococcus tauri]	229044	242141	356140	146796	125040	103714	23470.8	28450.3	57743.6	76511.8	155054	70816.2	81813.2	85062.5	83134.1	219832	57978	95176	91490.8	33533.4	33928.7	0.00320166	0.00815145	0.871151	0.216467	3.79165	2.30974	RLDNLPTSLGAEFGSTDDLSAFADEYR	[16] Phospho (T)	([S/T])[D/E]	CK2
down in CK2-OX21	down in TBB	1174	74.91	76.1228	3	1100.85	0.337184	Ot08g04060	308807330	XP_003080976.1	unnamed protein product [Ostreococcus tauri]	2.91308e+06	2.10878e+06	1.89923e+06	2.25252e+06	2.35558e+06	954585	1.36641e+06	964321	751555	1.85978e+06	345851	690992	677850	611939	229053	2.30584e+06	1.17933e+06	511137	380207	440950	210472	0.00345289	0.000129614	0.0682678	0.982214	1.95521	4.51119	SFAAPSASAPSLPSFSAPSLPSFSVPSFGSKK	[22] Phospho (S),[27] Phospho (S)
down in CK2-OX21	down in TBB	38719	30.07	76.7503	3	793.785	0.246021	Ot08g01880	308806894	XP_003080758.1	histone H2A (ISS) [Ostreococcus tauri]	43205.6	18456.3	11908.4	27013.5	5462.13	14450.7	1495.5	442.56	520.609	2063.47	52453.7	14.8503	0	239.544	0	21209.2	3794.57	10541.6	14659.3	5995.63	23429.8	0.0110227	0.0223075	0.952917	0.977383	5.58935	2.01195	LLGTVTIASGGVLPNIHSVLLPK	[9] Phospho (S)
down in CK2-OX21	down in TBB	18758, 30232, 4206	48.67, 32.55, 35.24	74.5275	2, 3, 3	1255.57	0.703592	Ot15g02660	308812203	XP_003083409.1	putative zinc-binding oxidoreductase (ISS) [Ostreococcus tauri]	644996	651387	776572	669251	450859	367677	61837.6	182709	246920	374515	291849	215060	265864	288161	321814	638613	246732	276549	117714	131569	39727.1	0.0119365	7.72704e-05	0.620971	0.0851933	2.58829	2.30922	LEGLDAIPDALANHFDASNSFGR	[20] Phospho (S)	[S/T]X([S/T]), ([S/T])F	PDK1, CK1
down in CK2-OX21	down in TBB	10521, 1988	43.05, 42.57	48.16	2, 2	641.826	0.0532175	Ot06g03280	308805258	XP_003079941.1	unnamed protein product [Ostreococcus tauri]	16778.8	241010	250554	245416	3054.07	2191.67	7866.5	2302.61	3862.91	926.149	27026.2	10442.3	1763.82	308.572	868.522	151362	3429.97	8081.88	129257	2689.97	11367	0.0129165	0.0341576	0.968433	0.939108	44.1294	18.7286	TPVSPVLAQYK	[4] Phospho (S)
down in CK2-OX21	down in TBB	10235, 2552, 15887	22.38, 20.55, 20.68	61.9443	2, 2, 2	444.715	0.102675	Ot09g01190	308807597	XP_003081109.1	unnamed protein product [Ostreococcus tauri]	51.6269	148316	188927	79862.1	2.4527	0	136.403	0	0	0	0	0	0	0	0	83431.8	27.2806	0	85534.6	61.0012	0	0.0188885	0.00576886	0.982875	0.994612	3058.29	∞	SLSNLFK	[3] Phospho (S)	RXX([S/T]), [S/T]X([S/T]), R[S/T]X([S/T])	CAMK, CK1
down in CK2-OX21	down in TBB	11824	47.08	49.9548	2	689.315	1.67086	Ot13g00800	308810485	XP_003082551.1	unnamed protein product [Ostreococcus tauri]	8240.3	215635	381982	591961	5231.23	3984.18	9746.01	3444.07	2659.72	1954.74	5280.02	5423.31	5835.47	4976.64	4598.55	240610	4357.75	5222.8	251722	3109.08	466.135	0.0204856	0.0296506	0.954126	0.930406	55.2143	46.0692	FVQSVFGSPSSR	[8] Phospho (S)| [10] Phospho (S)	([S/T])P, [S/T]X([S/T]), ([S/T])XX[D/E]	CMGC, CK1, CK2
down in CK2-OX21	down in TBB	5324, 8489, 1351	74.55, 54.43, 72.52	43.9771	2, 2, 2	608.753	0.0352867	Ot06g02940	308805190	XP_003079907.1	unnamed protein product [Ostreococcus tauri]	2728.63	348996	403376	438068	1980.16	873.228	3268.16	2435.12	758.449	907.953	1132.45	2767.79	1313.16	805.219	1853.38	239030	1648.58	1574.4	218374	1138.39	767.662	0.023588	0.023599	0.960784	0.960107	144.991	151.823	AGSGGIFGEDAR	[3] Phospho (S)	RXX([S/T])	CAMK
down in CK2-OX21	down in TBB	16473, 3485	66.58, 51.48	45.4388	2, 2	815.274	0.100316	Ot09g00870	308807533	XP_003081077.1	protein kinase (ISS) [Ostreococcus tauri]	2570.31	283001	156624	55073.2	1973.36	489.065	5560.33	2102.14	1055.15	725.507	1129.07	3625.87	1599.35	1691.64	1689.55	99848.5	1986.44	1947.1	120225	2090.78	966.95	0.0293192	0.0345448	0.941524	0.925238	50.2651	51.2807	NFEDFEEDDSMR	[10] Phospho (S),[11] Oxidation (M)
down in CK2-OX21	down in TBB	2568, 4779	85.67, 32.67	55.1687	2, 3	975.459	0.169368	Ot01g02830	308799127	XP_003074344.1	unnamed protein product [Ostreococcus tauri]	1.42421e+06	1.08352e+06	1.31886e+06	1.95286e+06	832563	455804	738922	1.16216e+06	724013	778787	909990	885530	722346	450317	646786	1.32241e+06	771938	722994	419782	252809	188113	0.029959	0.0143939	0.0281184	0.0331565	1.7131	1.82907	VISDAAATVSDFSTSASIK	[15] Phospho (S)| [17] Phospho (S)
down in CK2-OX21	down in TBB	16940	26.54	35.2788	2	620.8	0.93536	Ot10g03060	308808858	XP_003081739.1	Thioredoxin/protein disulfide isomerase (ISS) [Ostreococcus tauri]	25347.7	171195	219725	223495	29945.6	26672.1	32886.5	35266.1	17027.3	10633.3	20036.7	27505.9	20636.8	33705.3	35101.9	133942	24497.1	27397.3	99214.7	10477.2	7054.18	0.0316691	0.041018	0.763386	0.670666	5.46766	4.88886	SRSPLASDLSK	[1] Phospho (S)| [3] Phospho (S)	([S/T])P, RXX([S/T]), [S/T]X([S/T]), R[S/T]X([S/T])	CMGC, CAMK, CK1
down in CK2-OX21	down in TBB	8576	40.6	45.3008	2	844.874	0.343588	Ot07g02170	308806023	XP_003080323.1	unnamed protein product [Ostreococcus tauri]	297070	211517	357329	141738	218761	86260	172347	214776	93801.4	122245	106732	101617	48171.4	88785	57424.6	245283	137886	80546.1	83368.7	54664.8	26364.3	0.0370711	0.00112299	0.0597843	0.685785	1.77888	3.04525	RGSDGLVNLSAPSQK	[3] Phospho (S),[13] Phospho (S)	RXX([S/T]), ([S/T])[D/E]	CAMK, CK2
down in CK2-OX21	down in TBB	36794	40.77	55.5285	3	830.379	0.30372	Ot16g02880	308812860	XP_003083737.1	unnamed protein product [Ostreococcus tauri]	1808.65	2432.17	3670.81	115309	370.933	0	360.572	865.107	0	321.871	0	489.257	0	361.109	651.754	24718.4	309.51	300.424	50655.8	354.627	292.952	0.0374165	0.0385926	0.958056	0.956827	79.8628	82.2782	EGSILGSVMSEADSQTGLKGSSPR	[9] Oxidation (M),[16] Phospho (T)	[S/T]X([S/T])	CK1
down in CK2-OX21	down in TBB	2563	47.05	66.8128	3	1030.13	1.68758	Ot01g03550	308799269	XP_003074415.1	unnamed protein product [Ostreococcus tauri]	591418	1.64149e+06	1.32033e+06	1.49346e+06	490688	364687	1.03329e+06	352658	224917	408408	531574	452805	312873	434838	292256	1.10748e+06	476793	404869	530615	318508	100493	0.0400126	0.0105411	0.360364	0.386158	2.32276	2.7354	MDGVNALAAVGMADSGNLDGFQLDRVPSR	[1] Oxidation (M),[12] Oxidation (M),[28] Phospho (S)	RXX([S/T]), ([S/T])XXG, LXRXX([S/T])	CAMK
down in CK2-OX21	down in TBB	19092, 4014	28.39, 24.41	60.4349	2, 2	410.691	0.0134373	Ot07g04020	308806393	XP_003080508.1	putative signal recognition particle protein (ISS) [Ostreococcus tauri]	0	37185.2	58295.8	73444	0	0	0	0	0	0	0	0	0	0	0	33785	0	0	33421.7	0	0	0.040082	0.040082	0.965305	0.965305	∞	∞	LFSFAR	[3] Phospho (S)	([S/T])F	PDK1
down in CK2-OX21	down in TBB	27817, 57908, 6596	45.12, 24.66, 41.78	56.5829	2, 2, 2	627.263	0.310775	Ot11g01480	308809281	XP_003081950.1	digalactosyldiacylglycerol synthase (ISS) [Ostreococcus tauri]	2225.66	72787	82325.8	89916.5	584.681	0	5992.23	241.498	434.007	276.246	187.813	0	782.495	45.5803	0	49567.9	1388.8	203.178	44387.1	2578.08	332.883	0.0413311	0.00674154	0.952714	0.99251	35.6913	243.964	ESSLGSFSFGR	[6] Phospho (S)| [8] Phospho (S)	[S/T]X([S/T]), ([S/T])F	PDK1, CK1
down in CK2-OX21		10976, 23198, 2299	51.63, 50.93, 49.91	63.1612	2, 2, 2	546.742	0.125076	Ot17g01260	308813159	XP_003083886.1	unnamed protein product [Ostreococcus tauri]	448.765	185348	191996	77979.9	493.506	0	250.802	679.617	265.653	0	707.832	1995.36	484.117	261.929	306.907	91253.3	239.215	751.23	94421.8	278.045	717.277	0.0184129	0.0557353	0.981062	0.919827	381.47	121.472	GLADFFGSAK	[8] Phospho (S)	([S/T])XX[D/E]	CK2
down in CK2-OX21		4335, 4845, 4148	26.73, 23.29, 24.81	27.5245	2, 2, 2	484.239	0.719293	Ot07g02600	308806109	XP_003080366.1	COG0233: Ribosome recycling factor (ISS) [Ostreococcus tauri]	15000.5	307.792	53874.4	92789.4	50671.5	96.0242	0	0	71653.6	0	9858.96	10234.2	912.328	644.012	8.20564	42528.7	14349.9	4331.54	36268.3	32033.8	5229.1	0.0262995	0.115204	0.975868	0.861317	2.96369	9.81838	LRAESVGR	[5] Phospho (S)	RXX([S/T])	CAMK
down in CK2-OX21		25507, 12335	44.62, 26.53	41.3893	3, 3	726.968	0.81315	Ot08g02780	308807074	XP_003080848.1	alpha glucosidase II (ISS) [Ostreococcus tauri]	51306.6	133443	6130	124828	42834.2	11414.1	4804.3	15679.7	15122.6	5297.14	52010.8	66123.2	18356.9	42442.7	26837.5	71708.5	10463.6	41154.2	55189.2	5209.06	19155	0.0297323	0.715693	0.828511	0.118087	6.85316	1.74243	GREGSADDGDACPLDLHASR	[5] Phospho (S)	([S/T])X[D/E][D/E], ([S/T])X[D/E], ([S/T])XX[D/E]	CK2
down in CK2-OX21		23116	34.69	83.7592	3	1012.47	2.35659	Ot01g06000	308799767	XP_003074664.1	RNA polymerase III subunit RPC2 (ISS) [Ostreococcus tauri]	105528	67106.5	33487.1	103060	34072.5	32665.8	21772.5	13751.5	39006.6	34328.4	47507.8	15035.9	47320.5	30369.9	44949	68650.9	28305	37036.6	35279.1	10299.3	14199.4	0.0307437	0.123583	0.303794	0.122732	2.4254	1.85359	LGSFGSLGALPASVSGDLQQLTQSDEIGK	[3] Phospho (S),[6] Phospho (S)	RXX([S/T]), ([S/T])F	PDK1, CAMK
down in CK2-OX21		21878	29.89	37.5796	3	542.249	0.0915608	Ot05g01070	308803783	XP_003079204.1	SEC14 cytosolic factor family protein / phosphoglyceride transfer family protein (ISS) [Ostreococcus tauri]	2529.32	833.666	607.579	814.462	251.746	0	0	395.101	736.757	0	267.684	682.032	1109.13	18218.8	26378.7	1007.35	226.372	9331.26	882.399	332.677	12187.7	0.032113	0.265941	0.960941	0.571072	4.45	9.26314	NSKSESELSAHSLR	[4] Phospho (S)	[S/T]X([S/T]), ([S/T])[D/E]X[D/E], ([S/T])[D/E]	CK1, CK2
down in CK2-OX21		11161, 4841	41.51, 40.9	45.4729	2, 2	537.237	0.0753273	Ot17g00990	308813105	XP_003083859.1	unnamed protein product [Ostreococcus tauri]	2236.11	142013	111931	94264.4	4176.66	1862.12	36.3368	6340.81	780.165	4025.07	2847.37	7778.38	2845.98	3228.64	2625.86	70924.4	2608.9	3865.24	64135.2	2571.61	2198.24	0.0356314	0.0574353	0.940187	0.853883	27.1855	18.3493	SPSDTFALR	[3] Phospho (S)| [3] Phospho (S)	RXX([S/T]), [S/T]X([S/T]), R[S/T]X([S/T]), ([S/T])[D/E]	CAMK, CK1, CK2
down in CK2-OX21		61317	22.49	41.7087	3	893.414	0.820685	Ot10g01880	308808622	XP_003081621.1	DNA-directed RNA polymerase subunit E' (ISS) [Ostreococcus tauri]	778.783	16358.9	114088	8239.28	1506.24	161.159	2904.69	784.608	843.253	81.2576	3325.77	1903.7	786.655	81.5276	557.904	28194.1	954.993	1331.11	48424.7	1144.16	1300.22	0.038799	0.0724303	0.920495	0.858682	29.5229	21.1809	INSMNAPTNSAGAPIRNPNADLSEK	[3] Phospho (S),[4] Oxidation (M)
down in CK2-OX21		20410	21.82	37.8284	3	691.635	0.171891	Ot06g01790	308804960	XP_003079792.1	putative RIO kinase 2 (ISS) [Ostreococcus tauri]	13659.5	55513.3	49194.2	3780.63	36539	1347.38	1353.34	3270.48	24805.7	5421.96	18505.3	102279	1427.79	7359.55	7821.72	31737.4	7239.78	27478.8	22369	9962.34	42265.6	0.0448697	0.439	0.831384	0.36808	4.38374	1.15498	KFEEPSVTDSDGSGERPR	[10] Phospho (S)
down in CK2-OX21		20685, 2436	52.81, 50.9	35.0743	3, 3	1091.79	0.490251	Ot08g00170	308806554	XP_003080588.1	ZIK1 protein (ISS) [Ostreococcus tauri]	16653	462711	545708	795333	22026.5	8006.31	31012.7	32646.5	25512.9	8176.07	10106.5	25256.4	18951.9	52732.9	30565	368486	21070.9	27522.5	341433	12140.1	16021.3	0.0453896	0.072764	0.878338	0.811943	17.4879	13.3885	AGSGDVSPTRPSPMQSPSQPTPAPSAAEMSR	[3] Phospho (S),[7] Phospho (S),[14] Oxidation (M),[29] Oxidation (M)	([S/T])P, RXX([S/T]), ([S/T])X[D/E], LXRXX([S/T])	CMGC, CAMK, CK2
	up in TBB	397, 2194	48.14, 29.42	61.7758	2, 2	604.747	0.419803	Ot15g01210	308811915	XP_003083265.1	putative calcium dependent protein kinase (ISS) [Ostreococcus tauri]	1.15568e+06	20641.3	20939.3	23693.3	812670	1.05259e+06	1.09121e+06	1.24572e+06	331639	1.17479e+06	1.30555e+06	1.52729e+06	633763	883698	892926	406725	979188	1.04865e+06	540909	369646	360100	0.0526195	0.0403507	0.874403	0.898358	2.4075	2.57827	IASSFDFDQV	[3] Phospho (S)| [4] Phospho (S)	RXX([S/T]), ([S/T])F, ([S/T])X[D/E], ([S/T])XX[D/E]	PDK1, CAMK, CK2
	up in TBB	353, 23245, 4162, 854	53.72, 47.79, 32.8, 32.72	45.8995	2, 2, 3, 3	775.864	0.233701	Ot15g02590	308812189	XP_003083402.1	unnamed protein product [Ostreococcus tauri]	2.52747e+06	639420	665957	624413	2.27123e+06	2.11587e+06	2.75763e+06	3.6771e+06	1.61384e+06	2.3518e+06	2.99143e+06	3.49393e+06	2.40701e+06	2.80046e+06	2.90688e+06	1.3457e+06	2.50325e+06	2.91994e+06	966220	775676	391188	0.0530252	0.0174772	0.287794	0.47626	1.86019	2.16983	LREDLDAIEGSPR	[11] Phospho (S)	([S/T])P	CMGC
	up in TBB	4896, 19046	81.42, 31.68	67.3346	2, 2	1189.49	0.307975	Ot01g01370	308798833	XP_003074196.1	basal body protein (ISS) [Ostreococcus tauri]	546660	340500	345671	519295	722503	802881	835525	847595	428216	1.11946e+06	715195	837019	719969	864113	872386	494926	806735	801736	159049	246773	77945.9	0.0534221	0.00871174	0.0214011	0.00645619	1.63001	1.61991	TVEEYAALGNSLIEDDDEDSL	[20] Phospho (S)
	up in TBB	29034	22.79	70.1757	2	901.938	2.09359	Ot07g04370	308806463	XP_003080543.1	unnamed protein product [Ostreococcus tauri]	17066.4	15874.2	12161.1	23558.5	29035.4	8022.68	9244.9	3077.64	4512.86	68.7977	58025.1	88108.8	46217	66520	85930.4	19539.1	4985.38	68960.3	6714.1	3721.7	18010	0.0536255	0.000178497	0.86228	0.904625	3.91929	3.52934	AFSVPKDFNEILQSK	[3] Phospho (S)	RXX([S/T]), LXRXX([S/T])	CAMK
	up in TBB	9306	42.27	30.6564	2	650.774	0.209676	Ot06g00680	308804740	XP_003079682.1	unnamed protein product [Ostreococcus tauri]	21482.1	7606.33	5173	1676.55	14254.6	15601.3	21772.7	25735.2	15014.5	26796	27121.8	29934.3	28863.9	38370.4	29163.5	10038.5	20983.9	30690.8	7877.86	5513.25	4414.63	0.0543109	0.012269	0.526936	0.820621	2.09034	3.0573	ASGASEETIEAR	[5] Phospho (S)	([S/T])[D/E], ([S/T])X[D/E]	CK2
	up in TBB	3180, 8419	85.23, 20.32	57.4724	2, 3	1084.99	0.0219226	Ot11g02050	308809395	XP_003082007.1	unnamed protein product [Ostreococcus tauri]	560264	154469	114128	107131	601647	900897	327752	1.1879e+06	407259	740627	758137	760103	671920	684748	642689	307528	712887	703520	250684	354786	53000.1	0.0543844	0.0199064	0.519254	0.616256	2.31812	2.28766	MNPIPFVASSAPNASSPTSR	[N-term] Acetylation (N Terminal),[0] Acetylation (N Terminal),[1] Oxidation (M),[16] Phospho (S)| [N-term] Acetylation (N Terminal),[0] Acetylation (N Terminal),[1] Oxidation (M),[16] Phospho (S)| [N-term] Acetylation (N Terminal),[0] Acetylation (N Terminal),[1] Oxidation (M),[18] Phospho (T)	([S/T])P, [S/T]X([S/T])	CMGC, CK1
	up in TBB	41, 2972	74.16, 34.78	38.5085	2, 3	825.827	0.507741	Ot20g00200	308814192	XP_003084401.1	ammonium transporter (ISS) [Ostreococcus tauri]	1.69394e+07	4.69242e+06	1.54536e+07	4.88029e+06	4.41772e+06	4.61676e+06	5.03971e+06	3.16727e+06	3.12941e+06	2.95409e+06	1.70078e+07	2.29401e+07	1.8228e+07	1.34724e+07	1.5419e+07	9.27669e+06	3.78145e+06	1.74135e+07	6.34084e+06	970550	3.56655e+06	0.054516	0.0354417	0.216982	0.277894	2.45321	1.87712	TSVEEETMGLDESK	[8] Oxidation (M),[13] Phospho (S)	([S/T])XXG
	up in TBB	9036	38.58	31.3662	2	543.723	2.29329	Ot05g00280	308803625	XP_003079125.1	unnamed protein product [Ostreococcus tauri]	25663.7	1882.04	308.996	454.546	28976	39998.7	10769.5	46193.8	22485	32575	29951.1	26261.8	29625.2	31925.2	33824.7	11457.1	30404.4	30317.6	14541	14091.8	2826.11	0.0553947	0.041145	0.875194	0.900076	2.65377	2.64619	GSAAASWSNR	[8] Phospho (S)	[S/T]X([S/T])	CK1
	up in TBB	2813, 15672, 23905	85.07, 55.15, 51.2	54.4736	2, 2, 2	1159.98	0.221667	Ot01g05620	308799691	XP_003074626.1	unnamed protein product [Ostreococcus tauri]	521012	12880.8	22352	45311.7	510336	415630	588262	811633	274716	496418	379401	625206	519625	632383	597457	222378	517332	550815	268027	200803	105734	0.0559721	0.0422986	0.823844	0.857099	2.32636	2.47692	DADAFTAPASPTSPFATDDDAR	[10] Phospho (S)	([S/T])P, PX([S/T])P	MAPK, CMGC
	up in TBB	10697	57.43	71.4834	2	1001.94	0.726302	Ot05g01790	308803927	XP_003079276.1	fucoxanthin chlorophyll a/c binding protein (ISS) [Ostreococcus tauri]	39339.7	13043.8	15776.8	12885.5	40524	44122.8	64406.8	53266	19622.1	65288.4	117396	143113	89438.1	131499	143225	24314	49341.2	124934	14309.5	18756	22499.3	0.0564051	0.000214683	0.256653	0.987601	2.02934	5.13836	DGYTPGDLSFDPLGLGNGK	[9] Phospho (S)	([S/T])F, ([S/T])X[D/E]	PDK1, CK2
	up in TBB	2064	41.9	44.9986	2	692.301	0.320392	Ot17g00640	308813035	XP_003083824.1	putative RING zinc finger protein (ISS) [Ostreococcus tauri]	154093	25538.3	33078.6	13035.8	172289	134059	206066	188041	101487	191276	225552	294950	181313	256160	254813	79607	164186	242557	76906.1	44428.8	42191	0.0579608	0.015777	0.6211	0.852377	2.06245	3.04694	AFDASGTPGIDPR	[5] Phospho (S)| [5] Phospho (S)
	up in TBB	29181, 12384, 1673	27.95, 28.48, 36.43	46.0739	2, 2, 2	526.778	0.282254	Ot11g02640	308809513	XP_003082066.1	Solute carrier family 24 member 4, isoform 1 precursor (ISS) [Ostreococcus tauri]	102114	0.078815	0	0	79299.2	105313	1655.39	168613	98658.2	100243	78622.1	93212.4	69712.5	74372.8	101113	36282.6	94896.4	83406.5	50332.5	59747.8	13244.7	0.0630317	0.0418794	0.947899	0.964529	2.61548	2.2988	KALSVGELR	[4] Phospho (S)	([S/T])XX[D/E]	CK2
	up in TBB	2336	78.84	31.4154	2	681.272	0.0970873	Ot08g01640	308806848	XP_003080735.1	unnamed protein product [Ostreococcus tauri]	134121	98691.6	107082	108809	88763.8	137214	233886	270060	93271.5	146326	174610	177001	165710	158261	197948	107494	176152	174706	16876.1	73189.6	14973.5	0.0672206	0.000225364	0.0117707	9.11983e-05	1.63872	1.62527	LDASGGEYADQR	[4] Phospho (S)	([S/T])XX[D/E]	CK2
	up in TBB	1548	24.89	35.1552	2	437.197	0.254459	Ot07g01800	308805949	XP_003080286.1	Serine/threonine protein phosphatase (ISS) [Ostreococcus tauri]	88818	912.745	1702.08	391.712	73789.8	93616.2	12403.5	119047	78362.2	128590	106389	123525	78203.3	90208.3	84403	33122.9	86403.8	96545.8	44305.3	45929.2	18363.3	0.0698341	0.0351177	0.880499	0.932109	2.60858	2.91478	AYSPSLR	[3] Phospho (S)	([S/T])P, RXX([S/T]), LXRXX([S/T])	CMGC, CAMK
	up in TBB	4125	33.19	62.3346	3	885.081	0.0900644	Ot05g01280	308803825	XP_003079225.1	Translocon-associated complex TRAP, alpha subunit (ISS) [Ostreococcus tauri]	853598	305833	380993	286605	755159	983093	443943	1.54808e+06	679447	1.37468e+06	857264	977110	795757	1.06473e+06	1.11329e+06	516438	1.00585e+06	961629	267483	461747	134421	0.0712423	0.0164163	0.173731	0.137209	1.94767	1.86204	VAPKPAPSASASDSEQWLEGTAFAR	[8] Phospho (S)| [10] Phospho (S)| [12] Phospho (S)	[S/T]X([S/T]), ([S/T])[D/E]X[D/E], ([S/T])[D/E], ([S/T])XX[D/E]	CK1, CK2
	up in TBB	3944	31.7	49.4531	2	869.899	0.390227	Ot14g02010	308811368	XP_003082992.1	Glucose-6-phosphate/phosphate and phosphoenolpyruvate/phosphate antiporter (ISS) [Ostreococcus tauri]	113707	25061.4	5547.9	3453.33	110458	74256.4	99661.9	146326	80823.8	137742	202857	285375	208543	224988	218028	51645.6	107762	227958	55822.8	32786.8	33208.4	0.0747041	0.0137851	0.748356	0.943067	2.08657	4.41389	AEIVTLAPDASEDATR	[11] Phospho (S)| [11] Phospho (S)	([S/T])[D/E], ([S/T])X[D/E]	CK2
	up in TBB	11303, 1917, 20672	35.11, 92.29, 34.97	47.2625	3, 2, 3	656.644	0.0105413	Ot03g01140	308801425	XP_003078026.1	unnamed protein product [Ostreococcus tauri]	499146	36992.9	8641.47	17680.1	478056	360343	695870	617332	358369	186070	527042	589247	590430	679297	702708	208103	443597	617745	256372	208771	72098.1	0.0752549	0.0304873	0.803052	0.906037	2.13162	2.96845	ARTENVGAGSDIVDGGLTR	[10] Phospho (S)
	up in TBB	281, 36, 415, 36	21.8, 35.91, 34.03, 39.23	29.5207	2, 2, 2, 2	637.807	0.0603541	Ot10g00970	308808438	XP_003081529.1	Ntr2, nitrate high-affinity transporter (IC) [Ostreococcus tauri]	5.45884e+06	56519	1.88524e+06	45319.6	7.68e+06	7.98716e+06	7.58491e+06	7.93381e+06	5.07117e+06	7.27325e+06	9.05136e+06	1.75538e+07	1.41525e+07	1.43301e+07	1.59644e+07	3.02519e+06	7.17006e+06	1.42104e+07	3.41255e+06	1.20821e+06	3.1972e+06	0.0756971	0.0298331	0.857072	0.940274	2.37012	4.69738	LLTTSGAMEKK	[4] Phospho (T),[8] Oxidation (M)
	up in TBB	5164	40.99	24.0934	2	606.767	0.486043	Ot07g03300	308806249	XP_003080436.1	unnamed protein product [Ostreococcus tauri]	42100.5	10003.6	13717.8	23055	31495.6	51723.3	12298.1	102783	78858.4	90445.3	39819.6	83734.5	64481.2	61172.7	139297	24074.5	67221.6	77701	13098.7	36042.1	37793.6	0.0794992	0.00661782	0.452485	0.731719	2.79223	3.22753	DALNATDKER	[6] Phospho (T)	([S/T])[D/E]X[D/E], ([S/T])[D/E]	CK2
	up in TBB	3438	73.63	57.5915	2	1119.45	0.101572	Ot12g00690	308809826	XP_003082222.1	unnamed protein product [Ostreococcus tauri]	204447	94145.4	92593.5	271111	234934	285100	604372	457479	137590	307261	473621	444749	347124	329210	512108	179446	358361	421363	82045.7	178230	79868.7	0.0827062	0.00523082	0.184801	0.403223	1.99704	2.34813	EYGFDLPSASGDGGGSIGSGDGR	[10] Phospho (S)	[S/T]X([S/T]), ([S/T])X[D/E]	CK1, CK2
	up in TBB	17568, 46743	48.81, 40.15	43.3762	2, 2	893.429	0.658247	Ot08g01400	308806800	XP_003080711.1	unnamed protein product [Ostreococcus tauri]	14258.4	2094.99	975.373	1438.63	8408.22	9172.26	3456.65	18313.4	10320.8	37766.5	64452.3	89550.6	83087.3	97555.8	99260.4	5435.12	15805.9	86781.3	5781.59	13371.1	14068.7	0.0830837	0.000247792	0.667182	0.998758	2.90811	15.9668	ISASDEEISEGTVIKK	[2] Phospho (S)	RXX([S/T]), ([S/T])XX[D/E]	CAMK, CK2
	up in TBB	4551	20.06	42.2056	2	495.713	0.00110188	Ot05g05150	308804599	XP_003079612.1	putativ (ISS) [Ostreococcus tauri]	34314.6	112.93	1446.68	298.65	38890.2	30599.6	28933.2	41419.3	12881.4	22050.5	95386.9	134433	90918.3	122972	91615.7	15012.6	27176.8	107065	19781.6	10586.4	20234.9	0.0840834	0.0129684	0.858155	0.976645	1.81026	7.13168	ETFSGEIK	[4] Phospho (S)	[S/T]X([S/T])	CK1
	up in TBB	6069	48.51	27.1369	2	886.356	1.80132	Ot10g02990	308808842	XP_003081731.1	unnamed protein product [Ostreococcus tauri]	142546	78154.3	17816.5	89051.7	108614	245879	61716.7	288893	136855	219014	197866	258628	173302	194078	191172	87236.4	190471	203009	45883	90862.3	32489.6	0.102071	0.0237044	0.371985	0.530117	2.18339	2.32712	ADSVDAPTDTGSGEGANK	[12] Phospho (S)| [10] Phospho (T)	[S/T]X([S/T])	CK1
	up in TBB	9602, 59369, 68856	74.04, 48.76, 57.61	74.7773	2, 2, 2	753.408	0.0104645	Ot04g01920	308802794	XP_003078710.1	PHD finger family protein / methyl-CpG binding domain-containing protein (ISS) [Ostreococcus tauri]	43225.4	38.0203	0	8.38722	35158.5	36615.9	1504.34	16521.8	24557.9	29794.9	149958	100629	92383.3	101082	140076	15686.1	21799	116826	21646.6	13516.7	26201	0.10242	0.0231114	0.903265	0.977197	1.3897	7.44774	KGSDPTIALLAALR	[3] Phospho (S)	RXX([S/T]), ([S/T])[D/E]	CAMK, CK2
	up in TBB	2508	48.2	40.0538	2	536.24	8.14556E-4	Ot07g02920	308806173	XP_003080398.1	conserved oligomeric Golgi complex component-related / COG complex component-related (ISS) [Ostreococcus tauri]	150956	1987.7	2447.71	546.768	107162	73450.5	70570.5	74773.6	51181.9	70338.2	248009	274576	187036	176153	251937	52620	68062.9	227542	71479.6	9624.09	43323.6	0.105861	0.0207436	0.813869	0.959515	1.29348	4.32425	TVSLSDDVR	[3] Phospho (S)	RXX([S/T]), [S/T]X([S/T]), R[S/T]X([S/T]), ([S/T])XX[D/E]	CAMK, CK1, CK2
	up in TBB	26309	34.45	74.7547	3	502.608	0.361609	Ot04g01920	308802794	XP_003078710.1	PHD finger family protein / methyl-CpG binding domain-containing protein (ISS) [Ostreococcus tauri]	6274.62	0	0	0	3799.93	4471.06	173.999	1111.24	2055.5	2377.36	25465.4	15399.4	7784.22	7325.23	19658.8	2014.91	2037.83	15126.6	2894.44	1610.02	7782.63	0.106698	0.0205016	0.898432	0.979682	1.01138	7.50733	KGSDPTIALLAALR	[6] Phospho (T)
	up in TBB	8412	81.68	60.8633	2	862.359	0.359345	Ot08g03890	308807296	XP_003080959.1	unnamed protein product [Ostreococcus tauri]	106834	39484.9	29900.5	19911.3	98596	118892	129142	127453	40725.1	109524	128321	157027	86269	120762	134841	58945.4	105147	125444	40655.5	36849.6	25742.2	0.110834	0.0253935	0.245061	0.44185	1.78381	2.12814	AFDDLSIYDDDINK	[6] Phospho (S)	([S/T])XX[D/E]	CK2
	up in TBB	5580, 10509, 3716, 9929, 13890	62.18, 44.29, 54.16, 47.61, 56.55	63.4488	3, 2, 3, 2, 3	724.348	0.980432	Ot02g04460	308800536	XP_003075049.1	CopG Coatomer gamma subunit (IC) [Ostreococcus tauri]	325067	21723.1	45992.6	226395	260218	226000	271594	485185	213696	457731	442738	556241	561823	619726	657598	175879	330841	567625	134682	130526	81500.7	0.114235	0.0187585	0.503481	0.848178	1.88107	3.22736	KRDEDSLEEISPFVGIEK	[6] Phospho (S)	([S/T])X[D/E][D/E], ([S/T])X[D/E], ([S/T])XX[D/E]	CK2
	up in TBB	20537, 66397, 18681	33.14, 20.17, 27.85	19.8345	2, 2, 2	569.797	0.377997	Ot14g03530	308811668	XP_003083142.1	unnamed protein product [Ostreococcus tauri]	0.563938	0	0	0	44.9973	27814.6	0	40191.7	231.925	0	0.0713553	519.653	52804.8	50430.5	31903.6	9.11225	13647.7	27131.7	20.0618	19090.5	25831.4	0.115068	0.0162807	0.898838	0.984476	1497.73	2977.5	GKSPVKSEVK	[3] Phospho (S)| [3] Phospho (S)	([S/T])P, RXX([S/T])	CMGC, CAMK
	up in TBB	11449, 2871	37.46, 50.08	55.5083	3, 2	735.649	0.321145	Ot07g00230	308805635	XP_003080129.1	unnamed protein product [Ostreococcus tauri]	575206	86391.1	74930	729974	590387	635158	737259	835195	451162	813843	983018	1.1743e+06	958232	896104	1.09155e+06	411377	694523	1.02064e+06	307896	157004	111197	0.120928	0.0333863	0.425006	0.716188	1.68829	2.48103	GRSADEQIVFFEEMDHAK	[3] Phospho (S),[14] Oxidation (M)	RXX([S/T]), ([S/T])X[D/E][D/E], ([S/T])X[D/E], ([S/T])XX[D/E]	CAMK, CK2
	up in TBB	6511	31.21	47.2625	2	984.949	5.56889	Ot01g06110	308799789	XP_003074675.1	OSJNBa0004F07.8 gene product (ISS) [Ostreococcus tauri]	115685	6833.03	5943.64	2122.74	132961	113216	9368.09	252046	194106	195145	79813.6	137905	136256	170920	184646	52709	152776	141908	65682.7	94192.1	40533.7	0.123137	0.039703	0.765339	0.882357	2.89848	2.69229	TLSEGSVEEEETPGIVGR	[6] Phospho (S)| [1] Phospho (T)	([S/T])X[D/E][D/E], ([S/T])X[D/E], ([S/T])XX[D/E]	CK2
	up in TBB	24740	58.75	20.915	2	944.378	2.62597	Ot13g00100	308810345	XP_003082481.1	MYBY1 protein (ISS) [Ostreococcus tauri]	752.731	0	0	4465.3	6103.58	7488.93	1334.41	4810.24	2286.34	4463.42	40595.2	42712.2	68871.8	70224.9	62705.1	2264.32	4076.67	57021.8	2833.88	2400.86	14332.2	0.127269	0.0167501	0.874684	0.982795	1.80039	25.1827	EGGGATSMQSGSGSAPASPR	[8] Oxidation (M),[18] Phospho (S)	([S/T])P, PX([S/T])P	MAPK, CMGC
	up in TBB	17885	41.39	78.4854	2	1377.02	0.719199	Ot07g01030	308805795	XP_003080209.1	unnamed protein product [Ostreococcus tauri]	35176.4	28042.7	18472.2	45581.9	20421.9	348041	7132.36	121326	85449	234303	95679.9	82795.6	139272	166437	104908	29539	159250	117818	11146.6	133510	34305.3	0.132277	0.00015467	0.595272	0.955452	5.39118	3.98857	EKGLFLDDSDSDDDGDNPAADFEW	[11] Phospho (S)	([S/T])[D/E][D/E][D/E], [S/T]X([S/T]), ([S/T])X[D/E][D/E], ([S/T])X[D/E]	CK1, CK2
	up in TBB	6620	49.64	59.636	3	786.656	0.600599	Ot04g03100	308803030	XP_003078828.1	unnamed protein product [Ostreococcus tauri]	87059.5	5866.02	18334.1	7406.27	72938.8	88930.9	151141	88716.6	16237.4	66089	99705.6	89168.5	71056.9	98109.7	74427.9	38320.9	82223.1	86493.7	38672.8	48608.9	13233.7	0.139953	0.0424316	0.560789	0.730684	2.14564	2.25709	VEDDLGVLSRSDSDDVFSSR	[11] Phospho (S),[13] Phospho (S)	RXX([S/T]), [S/T]X([S/T]), ([S/T])[D/E]X[D/E], ([S/T])[D/E], R[S/T]X([S/T]), ([S/T])X[D/E], LXRXX([S/T])	CAMK, CK1, CK2
	up in TBB	2801	30.41	33.6703	2	556.275	6.87762	Ot02g00870	308800054	XP_003074808.1	Cbf5 H/ACA ribonucleoprotein complex subunit, nucleolar pseudour (IC) [Ostreococcus tauri]	36752.1	936.939	2847.03	11981.3	107620	63072.8	10629	42406	82100.4	94976.4	126042	110770	149723	364117	217509	32027.5	58636.9	193632	44599.7	33387.8	103680	0.150532	0.0125566	0.693295	0.963658	1.83083	6.04581	RLSAEGTGIK	[3] Phospho (S)	([S/T])XXG, ([S/T])X[D/E]	CK2
	up in TBB	9549	61.63	63.4488	2	818.363	2.10218	Ot16g01500	308812586	XP_003083600.1	phosphatidylinositol 4-kinase, putative (ISS) [Ostreococcus tauri]	58045.6	9925.3	43877.2	17696.2	27299.5	114799	13102.2	103373	39436.5	170523	57070.5	43979.2	175920	160289	224475	31368.8	88246.7	132347	19566.8	62714.3	78489.4	0.15084	0.0135417	0.424615	0.816098	2.8132	4.21906	HESGGAWLVDSIER	[3] Phospho (S)	RXX([S/T])	CAMK
	up in TBB	4453	103.06	43.8991	2	1060.89	0.289195	Ot06g03430	308805292	XP_003079958.1	HCF106 protein precursor, chloroplast-maize (ISS) [Ostreococcus tauri]	175409	240207	198828	60238.5	185195	268208	202749	299885	148550	407312	370316	610123	537054	471134	531234	171976	265341	503972	67171.9	98634.6	89509.7	0.153247	0.00206653	0.0573829	0.719502	1.5429	2.93049	SENGSFSSSEDYIDNDMK	[5] Phospho (S),[17] Oxidation (M)| [7] Phospho (S),[17] Oxidation (M)| [8] Phospho (S),[17] Oxidation (M)	[S/T]X([S/T]), ([S/T])X[D/E][D/E], ([S/T])X[D/E], ([S/T])XX[D/E]	CK1, CK2
	up in TBB	3580, 26644, 19474, 23791	51.97, 34.36, 43.48, 47.07	46.834	2, 2, 2, 2	542.247	0.542416	Ot18g01200	308813690	XP_003084151.1	Nucleolar GTPase/ATPase p130 (ISS) [Ostreococcus tauri]	85072.4	369.133	244.604	311.781	44374.1	84890.3	500.35	113310	44324.3	86387.7	75726.5	61801.6	49050.1	103839	58968.1	26074.4	65882.6	69877	38102.8	44075.9	21246.1	0.183677	0.0369802	0.790535	0.939725	2.52671	2.67991	VNSAEWLGK	[3] Phospho (S)	RXX([S/T]), ([S/T])X[D/E]	CAMK, CK2
	up in TBB	7229	34.76	21.3153	2	711.816	0.420513	Ot02g07400	308801124	XP_003075343.1	putative S-locus protein 4 (ISS) [Ostreococcus tauri]	53194.7	24040	36616.6	46732	43363.3	56296.9	361032	54649.1	40131.4	45648.5	54691.2	57562.3	74003.9	62142.9	60750.4	40789.3	111552	61830.1	11110.7	139620	7393.31	0.189857	0.0161795	0.196174	0.00269249	2.73482	1.51584	AEGEPAETSPAKR	[9] Phospho (S)	([S/T])P	CMGC
	up in TBB	19637	43.72	39.1945	2	685.303	0.0360728	Ot08g01290	308806778	XP_003080700.1	unnamed protein product [Ostreococcus tauri]	14472.7	13932.2	12451.8	3097.15	10270.4	11061	2952.98	13132.6	3042.74	186.364	41110.1	41617.5	35413.2	41484.7	44033.5	10844.9	6075.12	40731.8	4626.89	5663.19	3189.15	0.19254	0.00107464	0.574878	0.918824	1.78513	3.75586	VGSVDGEVGSVER	[3] Phospho (S)	RXX([S/T]), ([S/T])XXG, ([S/T])X[D/E]	CAMK, CK2
	up in TBB	10757, 19372, 48411, 33368	36.61, 22.31, 24.31, 32.82	53.7875	2, 3, 2, 3	904.457	0.294143	Ot16g02900	308812864	XP_003083739.1	putative blue light receptor (ISS) [Ostreococcus tauri]	64319	11241.9	91247	2236.53	63714.2	70206.7	60234.6	103829	46205.2	74795.7	137495	174295	128836	132267	156586	46551.7	71054.3	145896	38139.6	21351	19157.9	0.193551	0.0369896	0.509056	0.844857	1.52635	3.13406	AAAATLGRVSEVEQAVR	[10] Phospho (S)	([S/T])[D/E]X[D/E], ([S/T])[D/E], ([S/T])XX[D/E]	CK2
	up in TBB	3031, 2860, 7744	88.39, 69.66, 85.42	69.1266	3, 3, 3	1011.42	1.68759	Ot10g00080	308808266	XP_003081443.1	DNA polymerase theta/eta, DEAD-box superfamily (ISS) [Ostreococcus tauri]	383716	109731	147369	126826	418873	585811	103668	660712	319321	582618	417386	530814	405970	436969	496592	237303	450426	457546	150808	233160	53826.4	0.201694	0.0227847	0.213132	0.272171	1.8981	1.92811	LQDIDSDDAPSLDELFGDESEDDKQR	[11] Phospho (S)| [20] Phospho (S)	([S/T])[D/E][D/E][D/E], ([S/T])X[D/E][D/E], ([S/T])[D/E]X[D/E], ([S/T])[D/E], ([S/T])XX[D/E]	CK2
	up in TBB	6831	50.27	32.9402	2	710.311	0.542525	Ot11g01280	308809241	XP_003081930.1	unnamed protein product [Ostreococcus tauri]	25928.4	6384.79	3608.09	11274.2	46994.5	60547.7	30124	50470.7	35952.9	6095.57	81967	124467	91536.3	88046.2	65734.1	18838	36638.2	90350	17939.5	20849.2	21487.6	0.215142	0.00340241	0.395589	0.95975	1.94491	4.79616	SPPPSPSGSELER	[5] Phospho (S)| [7] Phospho (S)	[S/T]X([S/T]), ([S/T])XXG, PX([S/T])P, ([S/T])XX[D/E]	MAPK, CK1, CK2
	up in TBB	6179	47.8	67.1062	3	1038.08	0.866311	Ot10g00080	308808266	XP_003081443.1	DNA polymerase theta/eta, DEAD-box superfamily (ISS) [Ostreococcus tauri]	121378	28653	40503.1	134904	86953	134175	181141	93299	57225.1	149333	393718	449278	283079	379933	271309	82478.3	123035	355464	47277.8	48495.2	76132.7	0.217535	0.00105016	0.102481	0.952575	1.49172	4.30978	LQDIDSDDAPSLDELFGDESEDDKQR	[11] Phospho (S),[20] Phospho (S)	([S/T])[D/E][D/E][D/E], ([S/T])X[D/E][D/E], ([S/T])[D/E]X[D/E], ([S/T])[D/E], ([S/T])XX[D/E]	CK2
	up in TBB	9948	38.93	81.1419	3	962.099	0.355205	Ot04g02930	308802996	XP_003078811.1	putative RNA helicase (ISS) [Ostreococcus tauri]	185872	219983	52160.2	62875.7	159124	295843	187875	121017	150511	192821	308415	197826	311497	366439	265569	136003	189614	289949	74919	66205	62723.9	0.217573	0.0214811	0.0652694	0.370033	1.39419	2.13193	DLLEGEDSDSEEGRDPVEVLAMAIAK	[8] Phospho (S),[22] Oxidation (M)| [10] Phospho (S),[22] Oxidation (M)	[S/T]X([S/T]), ([S/T])XXG, ([S/T])[D/E]X[D/E], ([S/T])[D/E], ([S/T])X[D/E], ([S/T])XX[D/E]	CK1, CK2
	up in TBB	4064	26.85	48.3219	3	909.728	0.428753	Ot01g04060	308799371	XP_003074466.1	unnamed protein product [Ostreococcus tauri]	466480	80538.6	66627.9	134784	264096	279695	658799	352737	126710	217813	709732	631613	544935	682194	895514	202505	327151	692798	166884	203119	129519	0.223207	0.00409309	0.202614	0.884693	1.61552	3.42113	KTVVVPVSTDLVSSDSADDDDKMK	[13] Phospho (S),[16] Phospho (S),[23] Oxidation (M)	[S/T]X([S/T]), ([S/T])X[D/E][D/E], ([S/T])XX[D/E]	CK1, CK2
	up in TBB	7428	49.62	56.5967	2	933.87	0.602003	Ot13g00800	308810485	XP_003082551.1	unnamed protein product [Ostreococcus tauri]	106610	9733.35	14219.2	25395.8	45887.7	86846.3	20453.8	223125	21536.7	146774	107733	97729.2	61687.2	106514	91692.2	40369.3	99747.1	93071	39575.7	86608.9	18736.4	0.223271	0.0269644	0.416061	0.655948	2.47086	2.30549	VTVEDSDDDEGFSFPK	[6] Phospho (S)	([S/T])[D/E][D/E][D/E], ([S/T])[D/E]X[D/E], ([S/T])[D/E]	CK2
	up in TBB	12623	35.62	27.5245	2	570.253	0.0195549	Ot04g00240	308802458	XP_003078542.1	Putative transcription factor HALR/MLL3, involved in embryonic development (ISS) [Ostreococcus tauri]	5419.8	1896.11	13802.5	76943.7	5489.2	8594.73	82343.5	26435.3	9638.35	48685.7	68896	76865	88571.9	92800.6	85571.5	20710.3	35139.5	82541	31738.6	30993.6	9607.53	0.227177	0.00760669	0.498713	0.955625	1.69672	3.98551	ENSAVSPEVK	[6] Phospho (S)	([S/T])P	CMGC
	up in TBB	34639	21.39	61.2824	2	530.739	0.344086	Ot12g01310	308809934	XP_003082276.1	protein kinase family protein (ISS) [Ostreococcus tauri]	973.899	0	0	0	0	2004.8	0	1395.92	0	689.852	13831.7	10191.3	4402.9	5162.16	3871.05	194.78	818.115	7491.82	435.541	879.937	4346.26	0.230529	0.000830572	0.800108	0.999051	4.2002	38.4631	TFDLESLR	[1] Phospho (T)	([S/T])X[D/E]	CK2
	up in TBB	27312	27.44	65.2788	2	572.278	2.96451	Ot09g03250	308808009	XP_003081315.1	Nuclear pore complex component (sc Seh1) (ISS) [Ostreococcus tauri]	14240.1	205.153	261.02	362.478	14375	5998.19	774.002	12722.1	9327.46	9087.19	12590	14468	12597.9	12328.4	21209.7	5888.75	7581.78	14638.8	7685.63	4488.59	3771.82	0.230545	0.0414661	0.646219	0.901718	1.2875	2.48589	VETKTSRSR	[8] Phospho (S)
	up in TBB	5896	72.8	33.9201	2	930.842	0.104477	Ot05g04080	308804385	XP_003079505.1	unnamed protein product [Ostreococcus tauri]	96818.7	6637.76	64052.9	37579.4	110275	308833	469802	380972	232915	6275.5	135706	176962	154735	194581	142900	63072.7	279759	160977	42434.1	176205	24439.2	0.232218	0.0375641	0.593123	0.700175	4.43551	2.55224	ATSSAVEAADGSDDDDGR	[N-term] Acetylation (N Terminal),[0] Acetylation (N Terminal),[12] Phospho (S)	([S/T])[D/E][D/E][D/E], ([S/T])X[D/E][D/E], ([S/T])[D/E]X[D/E], ([S/T])[D/E], ([S/T])X[D/E]	CK2
	up in TBB	3904	51.93	23.6702	2	628.251	0.519344	Ot15g00560	308811783	XP_003083199.1	unnamed protein product [Ostreococcus tauri]	28693.3	40275.1	2310.4	7308.57	33717.8	54464.9	12960	46542.6	19131.5	58081.7	132770	134725	154093	179293	204916	22461	38236.1	161159	16722.3	20797.2	30814.7	0.237704	0.00265482	0.381271	0.981343	1.70233	7.17506	SSVDGASNDAPR	[1] Phospho (S)| [2] Phospho (S)	[S/T]X([S/T]), ([S/T])XXG, ([S/T])X[D/E], ([S/T])XX[D/E]	CK1, CK2
	up in TBB	2822, 15958	80.12, 58.58	54.2243	2, 2	800.367	0.032147	Ot11g00160	308809017	XP_003081818.1	Myosin class II heavy chain (ISS) [Ostreococcus tauri]	200586	22429.5	28623.4	248310	160760	156147	235502	240550	85143.4	190216	333649	418631	304812	410291	423909	132142	181512	378258	102166	64043.9	55055.6	0.257985	0.022666	0.278729	0.797665	1.37362	2.86252	SASLDEALEVTQTR	[1] Phospho (S)| [3] Phospho (S)	[S/T]X([S/T]), ([S/T])X[D/E][D/E], ([S/T])X[D/E], ([S/T])XX[D/E]	CK1, CK2
	up in TBB	5884	42.08	53.5983	2	634.29	0.380041	Ot04g02270	308802864	XP_003078745.1	DHX8_ARATH Putative pre-mRNA splicing factor ATP-dep (ISS) [Ostreococcus tauri]	44219.8	3992.91	8138.49	5191.6	12140.1	97725.9	1173.04	80443.1	29220.9	97941.7	30548.9	29819.1	25933.2	32155.3	28252.4	14736.6	61300.9	29341.8	16778.5	43818.5	2366.75	0.26379	0.032511	0.555048	0.58467	4.15978	1.99109	LSSPELWEAR	[3] Phospho (S)	([S/T])P, RXX([S/T]), ([S/T])X[D/E]	CMGC, CAMK, CK2
	up in TBB	9729, 46699	77.83, 68.42	45.4933	2, 2	953.376	2.87846	Ot13g00430	308810411	XP_003082514.1	unnamed protein product [Ostreococcus tauri]	20681.1	9938.17	22343.9	6952.97	72406.4	86476.4	75820	207622	66577.6	2901.84	77799.7	100600	120436	211829	85956	26464.5	87879.5	119324	26527.8	74432.1	54191	0.289483	0.00369606	0.475375	0.943255	3.32065	4.50884	FALTSSDDDTDAEDAPR	[6] Phospho (S)	([S/T])[D/E][D/E][D/E], [S/T]X([S/T]), ([S/T])[D/E]X[D/E], ([S/T])[D/E]	CK1, CK2
	up in TBB	3818, 35379, 23845	93.22, 74.89, 69.34	69.2366	2, 2, 2	1166.02	1.07828	Ot01g03000	308799161	XP_003074361.1	putative queuine tRNA-ribosyltransferase (ISS) [Ostreococcus tauri]	471512	101703	122037	77202.8	443975	663024	50102.8	735556	429060	704479	425704	474147	397013	464813	495468	243286	516445	451429	196656	287212	39552.5	0.292156	0.0468283	0.337217	0.405084	2.12279	1.85555	DDSPSTASTSPLTFDVIAVDGR	[3] Phospho (S)| [3] Phospho (S)| [3] Phospho (S)	([S/T])P, RXX([S/T])	CMGC, CAMK
	up in TBB	1148, 12208, 7623	44.23, 23.11, 32.42	38.7769	2, 2, 2	732.278	0.604514	Ot05g04850	308804539	XP_003079582.1	Predicted membrane protein (ISS) [Ostreococcus tauri]	658263	10787.7	15418.7	12123.2	806693	799614	626351	1.06097e+06	456664	7050.67	597736	875103	712934	910473	816207	300657	590131	782491	397678	395185	127540	0.310507	0.0371267	0.631877	0.913386	1.9628	2.6026	FGSFSKDTDHQD	[3] Phospho (S)
	up in TBB	978	23.85	33.5412	2	613.743	1.34628	Ot10g00970	308808438	XP_003081529.1	Ntr2, nitrate high-affinity transporter (IC) [Ostreococcus tauri]	1.08084e+06	27341.3	55054.8	29302.4	996934	299284	537427	287770	805854	141704	1.08281e+06	1.16053e+06	1.02009e+06	995261	1.13529e+06	437894	414408	1.0788e+06	549538	260779	71262	0.319631	0.0389871	0.474887	0.880362	1.05667	2.4636	LLTTSGAMEK	[3] Phospho (T),[5] Phospho (S),[8] Oxidation (M)	[S/T]X([S/T]), ([S/T])XXG	CK1
	up in TBB	3921, 49115, 21868	83.49, 46.77, 64.56	74.2641	2, 2, 2	700.321	0.329653	Ot13g01100	308810545	XP_003082581.1	Acyl-CoA:diacylglycerol acyltransferase (DGAT) (ISS) [Ostreococcus tauri]	115545	1187.74	824.277	625.861	256158	218385	235.526	267590	106950	278033	137384	264101	201865	239743	247833	74868.2	174239	218185	112854	118576	50614.2	0.320185	0.0325096	0.695139	0.947066	2.32727	2.91426	GGSSDDLLSDLIK	[3] Phospho (S)| [4] Phospho (S)	RXX([S/T]), ([S/T])X[D/E][D/E], ([S/T])[D/E], ([S/T])X[D/E], ([S/T])XX[D/E], LXRXX([S/T])	CAMK, CK2
	up in TBB	13808, 19249, 12065	26.75, 21.7, 29.26	42.6723	2, 2, 2	794.375	0.28284	Ot15g00570	308811785	XP_003083200.1	unnamed protein product [Ostreococcus tauri]	25726.4	17500.8	15129.7	8697.12	22712.5	25396	7683.97	26362	27668.4	104695	58172.3	76243	315576	243454	168557	17953.3	38361.2	172400	6650.68	37972.8	109381	0.321312	0.000487476	0.143438	0.991393	2.13672	9.6027	GESVTPLYEQTKR	[3] Phospho (S)	RXX([S/T]), LXRXX([S/T])	CAMK
	up in TBB	2451, 12973, 13508	50.94, 47.99, 48.7	41.3893	2, 2, 2	494.218	0.383204	Ot02g06890	308801022	XP_003075292.1	unnamed protein product [Ostreococcus tauri]	138042	1541.44	1228.71	962.036	118165	84371.4	1091.49	105743	47148.2	122638	166819	149141	89265.6	194361	109771	51987.8	72198.4	141872	69838.6	48737.2	42509.4	0.326721	0.037939	0.633224	0.927367	1.38876	2.72894	ANSAFLER	[3] Phospho (S)	RXX([S/T])	CAMK
	up in TBB	3961, 29194, 30323	50.79, 34.79, 48.96	36.4601	2, 2, 2	653.259	0.68581	Ot01g06180	308799803	XP_003074682.1	unnamed protein product [Ostreococcus tauri]	91201.5	13793.6	21497.4	55199.7	56475.2	68598.7	75182.9	80303.8	29965.4	52284.4	115583	171819	121641	142201	161673	47633.5	61267	142583	31071.8	20434.5	24428	0.327363	0.00651605	0.0844133	0.786717	1.28622	2.99334	SNSGVFQDESR	[3] Phospho (S)	[S/T]X([S/T])	CK1
	up in TBB	1011, 6722	106.18, 102.99	78.1727	2, 2	916.902	0.524624	Ot14g03290	308811620	XP_003083118.1	unnamed protein product [Ostreococcus tauri]	891964	47839.8	20315.2	67750	665016	675587	25997.8	637494	565170	1.0778e+06	1.04046e+06	664624	674175	621254	883857	338577	596411	776874	409868	376179	179086	0.33513	0.0485978	0.512492	0.827117	1.76152	2.29453	SSFGTGLDEIVDEVER	[1] Phospho (S)| [5] Phospho (T)	([S/T])XXG, ([S/T])XX[D/E]	CK2
	up in TBB	1585, 12486, 9869	43.35, 41.8, 32.84	51.9607	2, 2, 2	850.404	0.297036	Ot07g00840	308805757	XP_003080190.1	single-stranded DNA binding protein, pu (ISS) [Ostreococcus tauri]	648704	40118.3	95451.3	35727.7	543824	405255	40046	834219	441526	534173	639407	793415	643430	630212	749359	272765	451044	691165	298561	284974	75024.4	0.336067	0.0324839	0.424275	0.822635	1.6536	2.53392	LSSGGSRDSLSDLVAR	[2] Phospho (S)| [3] Phospho (S)| [9] Phospho (S)	RXX([S/T]), ([S/T])XXG, ([S/T])XX[D/E]	CAMK, CK2
	up in TBB	1568, 68413	29.96, 29.9	67.9483	2, 2	830.38	0.701057	Ot09g03660	308808091	XP_003081356.1	unnamed protein product [Ostreococcus tauri]	609049	27832.5	40019	45681.4	505008	462755	20437.9	847958	343914	754789	577050	610534	359303	487533	682275	245518	485971	543339	286811	331940	124437	0.336258	0.0480963	0.491146	0.791334	1.97937	2.21303	DGGIEKVDSFESLAI	[9] Phospho (S)	([S/T])F, ([S/T])X[D/E]	PDK1, CK2
	up in TBB	9588	59.19	53.425	2	1017.36	2.32122	Ot07g02030	308805995	XP_003080309.1	unnamed protein product [Ostreococcus tauri]	129591	55413.3	87452.6	18565.6	88407.8	223834	30505.5	142017	71490.7	173894	181852	186343	148066	141951	131146	75886.1	128348	157872	41471.7	77757.2	24746.4	0.346927	0.0301621	0.166034	0.390356	1.69132	2.08038	ADDDNDSSDDDDLFGAPK	[N-term] Acetylation (N Terminal),[0] Acetylation (N Terminal),[8] Phospho (S)	([S/T])[D/E][D/E][D/E], ([S/T])[D/E]X[D/E], ([S/T])[D/E]	CK2
	up in TBB	7295, 8038	36.93, 35.27	57.8644	2, 2	905.365	1.10882	Ot12g01380	308809948	XP_003082283.1	unnamed protein product [Ostreococcus tauri]	96377	12038.2	3659.59	50006.3	107906	73951.2	44151.5	104767	24494	87267.2	122174	167804	134559	122160	143094	53997.4	66926.1	137958	47467.2	32458.4	18890.7	0.354002	0.0477789	0.336957	0.779123	1.23943	2.5549	EFSDDDSEGEFVVVR	[3] Phospho (S)| [7] Phospho (S)	([S/T])[D/E][D/E][D/E], RXX([S/T]), ([S/T])X[D/E][D/E], ([S/T])[D/E]X[D/E], ([S/T])[D/E], ([S/T])X[D/E], ([S/T])XX[D/E]	CAMK, CK2
	up in TBB	5417, 50304	36.24, 30.78	47.2771	3, 3	708.651	0.428035	Ot04g01220	308802654	XP_003078640.1	fumarate hydratase class I (ISS) [Ostreococcus tauri]	65274.1	3193.21	5359.15	2824.82	30434.3	61202.8	1377.99	59544.3	31521.9	72343.8	205769	224041	179588	291709	241120	21417.1	45198.2	228445	27112.7	28749.3	42081.8	0.357436	0.00121753	0.482728	0.994735	2.11038	10.6665	DDLPLKDDSGADDAPLTASK	[9] Phospho (S)	([S/T])XX[D/E]	CK2
	up in TBB	2274	51.95	24.4887	2	606.784	0.561119	Ot12g01995	308810072	XP_003082345.1	charged multivesicular body protein 2a (IC) [Ostreococcus tauri]	112938	51177.6	74128.4	93199.3	108742	202467	16606.4	354903	206437	267737	140130	242614	239692	287651	452714	88037	209630	272560	25629.3	124298	114234	0.36903	0.00171643	0.224081	0.656807	2.38116	3.09597	VGVASESKAER	[5] Phospho (S)| [7] Phospho (S)	[S/T]X([S/T]), ([S/T])[D/E], ([S/T])XX[D/E]	CK1, CK2
	up in TBB	22280, 22340, 8679	23.63, 22.33, 37.86	20.875	3, 3, 2	542.237	0.725793	Ot09g00780	308807515	XP_003081068.1	DEAD-box protein abstrakt (ISS) [Ostreococcus tauri]	97989.7	29975.3	11390.2	45702.1	81810.4	83629.1	12596.5	132841	131280	110423	104002	122539	111065	89661.7	95798.6	53373.5	94154	104613	35945.1	49754.7	12889.8	0.372701	0.046999	0.237279	0.416843	1.76406	1.96003	AKPPTADSDSDERR	[5] Phospho (T)	([S/T])X[D/E]	CK2
	up in TBB	22437	32.89	31.1312	3	784.018	0.0448169	Ot01g02530	308799065	XP_003074313.1	mini-chromosome maintenance protein MCM6 (ISS) [Ostreococcus tauri]	8534.29	8290.39	4536.96	561.385	4979.97	20181.4	975.367	4867.25	5110.14	116873	12983.6	6358.7	48500.2	71768.4	68666	5380.6	29601.4	41655.4	3259.97	49335.8	30623.3	0.405113	0.0212534	0.431311	0.904454	5.50151	7.74177	AANASEDDAMAPAEPGRVPEKK	[5] Phospho (S),[10] Oxidation (M)	([S/T])[D/E][D/E][D/E], ([S/T])X[D/E][D/E], ([S/T])[D/E]X[D/E], ([S/T])[D/E], ([S/T])X[D/E], ([S/T])XX[D/E]	CK2
	up in TBB	1984	79.4	53.5421	2	1264.01	0.324087	Ot02g06540	308800952	XP_003075257.1	putative Ribosome recycling factor, (ISS) [Ostreococcus tauri]	445673	606609	611434	87488.3	611493	559084	409634	626512	402390	866867	1.40861e+06	1.93957e+06	2.17111e+06	1.86015e+06	2.31023e+06	472539	572898	1.93793e+06	226694	190533	346127	0.415509	0.00336496	0.0721374	0.918027	1.21238	4.10111	GAPADASSNDVDPEEIELDAMER	[7] Phospho (S),[21] Oxidation (M)| [8] Phospho (S),[21] Oxidation (M)	([S/T])X[D/E], ([S/T])XX[D/E]	CK2
	up in TBB	12696	58.05	51.4782	2	671.284	2.59058	Ot08g02330	308806984	XP_003080803.1	COG0402: Cytosine deaminase and related metal-dependent hydrolases (ISS) [Ostreococcus tauri]	60590	2474.37	19374.9	766.58	35210.8	21805.6	20130.7	42272.6	6462.11	28495.7	163113	139721	121671	82913.5	145540	23683.3	23833.3	130592	24942.7	13051.1	30484.6	0.419966	0.0148775	0.394779	0.952912	1.00633	5.51408	DPSSTLEDIER	[3] Phospho (S)	RXX([S/T]), LXRXX([S/T])	CAMK
	up in TBB	7412, 35392	34.46, 26.56	35.4443	2, 2	613.259	0.382588	Ot01g05600	308799687	XP_003074624.1	unnamed protein product [Ostreococcus tauri]	36108.7	5855.22	6884.75	8188.51	35645	56894.2	1475.14	57749.7	56588.7	50219.9	81600.1	101992	66528.4	106010	78484.5	18536.4	44585.5	86923	15852	24285.4	16634.8	0.42703	0.00209153	0.361965	0.963498	2.40529	4.68931	DDSPTSPLASR	[3] Phospho (S)	RXX([S/T])	CAMK
	up in TBB	900, 6156	46.1, 37.74	28.0374	2, 2	573.799	0.199372	Ot06g01920	308804986	XP_003079805.1	kinase associated protein phosphatase-maize (ISS) [Ostreococcus tauri]	446432	641642	893477	514846	825862	510571	5641.08	694420	826843	1.15007e+06	943141	892783	1.30906e+06	1.42332e+06	1.42767e+06	664452	637509	1.19919e+06	192964	423431	261703	0.441185	0.00694586	0.426697	0.0231995	1.04226	1.80479	APSPATAVKPK	[3] Phospho (S)	([S/T])P, RXX([S/T])	CMGC, CAMK
	up in TBB	5272	40.34	20.0253	2	582.774	0.815577	Ot10g02380	308808722	XP_003081671.1	unnamed protein product [Ostreococcus tauri]	130752	94788.1	127225	72822.9	127047	102143	1243.88	168298	147405	104379	170582	161279	161758	146803	206234	110527	104694	169331	25642.3	64378.3	22321.9	0.442207	0.00826735	0.401623	0.00121869	1.05572	1.53203	RVASPDTNPK	[4] Phospho (S)	([S/T])P, RXX([S/T]), ([S/T])X[D/E], LXRXX([S/T])	CMGC, CAMK, CK2
	up in TBB	4507	33.49	24.9276	2	488.2	0.425586	Ot16g00330	308812352	XP_003083483.1	putative Sm protein F (ISS) [Ostreococcus tauri]	84989.6	4328.6	90204.5	3347.83	66608	59178.4	23208.9	71641.3	28686	55786.3	208840	176271	179050	208209	214296	49895.7	47700.2	197333	42949.8	20806.7	18140.5	0.455821	0.0223173	0.316017	0.912886	1.04603	3.95491	LNSGADYR	[3] Phospho (S)	RXX([S/T]), ([S/T])XX[D/E], LXRXX([S/T])	CAMK, CK2
	up in TBB	19846	44.83	28.9982	2	483.723	1.15481	Ot08g00250	308806570	XP_003080596.1	putative BRCA1 interacting protein C-terminal helicase 1 (ISS) [Ostreococcus tauri]	2319.83	2452.68	5614.81	826.578	2812.6	2180.47	288.111	9824.11	0	16717.6	11456.7	11335.6	8604.16	10152.5	25479.1	2805.3	5802.07	13405.6	1744.19	7288.87	6846.33	0.468946	0.0017703	0.59089	0.946481	2.06825	4.77868	VSIGGNSPR	[7] Phospho (S)	([S/T])P	CMGC
	up in TBB	6547	50.11	37.9463	2	929.889	0.23355	Ot06g04000	308805402	XP_003080013.1	unnamed protein product [Ostreococcus tauri]	110373	22855.6	27060.2	203192	134087	128050	71550.6	168839	91325.9	70186.4	284967	486412	309412	483692	495085	99513.6	105990	411913	76138.7	42188.9	105168	0.500466	0.00561228	0.0991889	0.922998	1.06508	4.13927	ALDEESEDELESTRR	[6] Phospho (S)	([S/T])[D/E][D/E][D/E], ([S/T])X[D/E][D/E], ([S/T])[D/E]X[D/E], ([S/T])[D/E], ([S/T])X[D/E], ([S/T])XX[D/E]	CK2
	up in TBB	40500	27.45	58.5049	2	564.752	0.180018	Ot09g00790	308807517	XP_003081069.1	Ubiquitin fusion-degradation protein (IC) [Ostreococcus tauri]	1022.11	0	0	0	937.736	2460.94	0	1561.29	0	1576.69	13824.5	5350.84	2521.61	9435.7	13449.6	391.969	1119.78	8916.46	537.554	1085.15	4962.75	0.509584	0.0081536	0.623175	0.990969	2.85682	22.7479	DFLDISNPK	[6] Phospho (S)
	up in TBB	9818	27.26	39.7278	2	1025.92	0.0163048	Ot01g06350	308799837	XP_003074700.1	UDP-galactose transporter related protein (ISS) [Ostreococcus tauri]	71836.4	23922.1	3266.3	8564.47	38815	61751.6	35919.8	164777	116832	1108.55	104298	118743	69953.9	116217	138150	29280.9	76077.9	109472	27552.3	65128.4	25210.8	0.555891	0.0131259	0.372843	0.899582	2.59821	3.7387	EVNASSDGAESEKEGLIR	[6] Phospho (S),[11] Phospho (S)	([S/T])[D/E], ([S/T])[D/E]X[D/E], ([S/T])XX[D/E]	CK2
	up in TBB	5749, 6108, 6108, 40429	54.75, 40.43, 41.28, 31.53	23.5337	3, 2, 2, 2	622.598	0.493439	Ot14g00240	308811014	XP_003082815.1	unnamed protein product [Ostreococcus tauri]	174238	126162	118424	320549	165372	237870	5137.76	284654	134979	265938	329033	202208	230632	344232	312963	180949	185716	283814	81680.3	116326	63310	0.557352	0.0423298	0.263296	0.0201129	1.02634	1.56847	LASSSRPSSPGGTSTASR	[8] Phospho (S),[9] Phospho (S)	([S/T])P, ([S/T])XXG, PX([S/T])P	MAPK, CMGC
	up in TBB	7750	29.99	42.2458	2	455.736	0.0593102	Ot12g02650	308810204	XP_003082411.1	EDR1 (ISS) [Ostreococcus tauri]	20616.7	0	205.923	380.006	11878.1	16432.5	0	17104.8	7029.24	16950	32226.4	26280.2	34080.2	42133.1	31461.5	6616.15	11503.3	33236.3	9320.1	7708.49	5753.75	0.6075	0.0484784	0.567878	0.945206	1.73867	5.02351	LALEASVK	[6] Phospho (S)	([S/T])XX[D/E]	CK2
	up in TBB	5963	36.76	43.5552	3	609.602	0.179191	Ot18g00910	308813632	XP_003084122.1	unnamed protein product [Ostreococcus tauri]	74188.6	9885.83	8036.83	7645.4	47122.2	56135.7	4406.69	45921.4	22097.2	51889.7	136047	179816	116381	154011	123866	29375.8	36090.1	142024	30127	22066.7	25470.1	0.608062	0.00322505	0.187969	0.965729	1.22857	4.83473	ASRDDQESIEAIEQR	[8] Phospho (S)
	up in TBB	4417, 4388, 36118, 38714	34.39, 69.63, 43.21, 31.32	67.0706	3, 2, 3, 3	715.978	0.445941	Ot03g02080	308801613	XP_003078120.1	translation initiation factor IF-2, chloroplast, putative (ISS) [Ostreococcus tauri]	509036	86244.3	153200	84521.2	563985	358423	74883.3	474232	222274	444304	1.1124e+06	1.0257e+06	476500	899048	809832	279397	314823	864696	237137	165992	246052	0.62533	0.0122664	0.106925	0.816911	1.12679	3.09486	KVTQFMSEDDFDFLTAR	[6] Oxidation (M),[7] Phospho (S)	([S/T])[D/E][D/E][D/E], ([S/T])X[D/E][D/E], ([S/T])[D/E]X[D/E], ([S/T])[D/E], ([S/T])X[D/E], ([S/T])XX[D/E]	CK2
	up in TBB	3175, 2777, 15899, 11386	62.32, 54.1, 60.23, 52.07	22.0672	2, 2, 2, 2	741.776	0.290333	Ot02g03630	308800372	XP_003074967.1	Btf3 BTF3 transcription factor, putative (IC) [Ostreococcus tauri]	325092	416171	513790	330774	422256	871670	50007.8	1.27146e+06	657016	1.18363e+06	510194	584004	748807	740818	810487	401617	806757	678862	77613.5	489205	125999	0.637763	0.00260308	0.141272	0.00228751	2.00877	1.69032	KMAEQYSQEESG	[2] Oxidation (M),[11] Phospho (S)
	up in TBB	17869	51.95	60.6129	2	848.875	0.646516	Ot14g01260	308811218	XP_003082917.1	unnamed protein product [Ostreococcus tauri]	17857.3	8806.05	8830.77	8222.52	20175.5	27423.5	4213.59	30573.7	7098.41	28040.9	104359	98300.7	58102	84368.7	119079	12778.4	19470	92841.9	5758.29	12706.6	23073.1	0.639009	2.1529e-05	0.0641064	0.998973	1.52366	7.26552	GDLESVDGGDVVDALR	[5] Phospho (S)	([S/T])XXG
	up in TBB	7308, 36947	52.07, 42.51	58.6821	2, 2	726.788	0.46908	Ot08g01010	308806722	XP_003080672.1	putative Importin 9 (ISS) [Ostreococcus tauri]	44049.5	352.616	98.5013	5888.47	30216.9	113612	0	232420	52425	158829	144816	140382	88158.4	95480.3	117603	16121.2	111457	117288	19929.6	90537.5	25570.3	0.676328	0.0174458	0.527913	0.968694	6.9137	7.2754	DEGFTSGDLFER	[6] Phospho (S)	([S/T])X[D/E]	CK2
	up in TBB	13836	20.56	25.2641	2	591.257	0.772897	Ot16g01420	308812570	XP_003083592.1	unnamed protein product [Ostreococcus tauri]	24079.6	15557.3	3867.81	3080.32	8089.58	2707.27	14722.8	8667.23	4974.13	7595.23	28640.4	24874.5	28086.7	42161.9	28485.4	10934.9	7733.34	30449.8	8858.4	4544.74	6726.35	0.685843	0.0121793	0.0695972	0.760946	1.414	2.78463	SVASPEESPAK	[4] Phospho (S)	([S/T])X[D/E][D/E], ([S/T])X[D/E], ([S/T])XX[D/E]	CK2
	up in TBB	3403, 37027	52.27, 42.02	28.2253	2, 2	842.293	0.262057	Ot07g03650	308806319	XP_003080471.1	unnamed protein product [Ostreococcus tauri]	113179	69421.1	14218.7	15072.5	70164.3	54402.9	1200.99	64230.3	63528.6	91385.4	317004	229746	163165	239024	272118	56411.1	54949.6	244211	42041.9	33077.6	56749.7	0.739429	0.00425283	0.23843	0.93631	1.0266	4.32913	VSDASSSEDAEDVGR	[5] Phospho (S),[7] Phospho (S)	[S/T]X([S/T]), ([S/T])XX[D/E]	CK1, CK2
	up in TBB	16930	21.6	28.3499	2	593.242	0.697884	Ot01g06000	308799767	XP_003074664.1	RNA polymerase III subunit RPC2 (ISS) [Ostreococcus tauri]	14874.1	4084.45	6269	3065.44	12122.7	16098	932.557	18536.8	7336.47	21306.8	16520.8	20663.5	24234.2	29450.1	22736.9	8083.12	12842.1	22721.1	5169.44	8468.05	4749.93	0.741024	0.00563151	0.135646	0.720297	1.58876	2.81093	SSASPDGESLR	[9] Phospho (S)
	up in TBB	484	41.75	22.3936	2	582.756	0.165228	Ot05g04480	308804465	XP_003079545.1	TPA: PDR1 ABC transporter (ISS) [Ostreococcus tauri]	692728	220831	136312	779782	892333	1.06682e+06	31094.8	1.09029e+06	920466	1.62975e+06	1.42052e+06	1.50025e+06	1.38531e+06	1.3229e+06	1.77701e+06	544397	947684	1.4812e+06	342672	578925	177346	0.756243	0.0121703	0.198041	0.721057	1.7408	2.7208	RGSQSSFTSK	[3] Phospho (S)| [3] Phospho (S)	RXX([S/T]), LXRXX([S/T])	CAMK
	up in TBB	2077, 35964, 31721	47.5, 38.65, 38.74	44.9196	2, 2, 2	604.266	0.251056	Ot01g04530	308799471	XP_003074516.1	Multidrug/pheromone exporter, ABC superfamily (ISS) [Ostreococcus tauri]	93441.4	27375.3	47974.5	19783.6	166746	137054	597.279	136139	52456.5	162655	126055	222891	152232	193668	155558	71064.2	97780.2	170081	60678.2	68412.9	38121.8	0.805028	0.0211835	0.274523	0.642556	1.37594	2.39334	SASTASIESFK	[3] Phospho (S)| [6] Phospho (S)| [3] Phospho (S)	[S/T]X([S/T]), ([S/T])X[D/E]	CK1, CK2
	up in TBB	8252	48.84	24.8285	3	867.317	0.90048	Ot14g00810	308811128	XP_003082872.1	putative chloroplast lycopene beta cyclase precursor (ISS) [Ostreococcus tauri]	92195.4	38985.3	28368.4	31582.2	71403.5	159190	3375.92	112571	70678	141144	192913	137172	121034	220473	179991	52507	97391.9	170317	27998.2	62282.3	40765.3	0.80512	0.00117678	0.158661	0.831802	1.85484	3.24369	SNSNIDDDEHNGGSAGSSGDGEDGAR	[17] Phospho (S)| [18] Phospho (S)	([S/T])XXG, ([S/T])X[D/E], ([S/T])XX[D/E]	CK2
	up in TBB	6947, 30215, 32006	45.04, 27.26, 29.7	36.9162	2, 2, 2	750.294	0.866419	Ot03g05010	308802195	XP_003078411.1	Ca2+-dependent lipid-binding protein CLB1/vesicle protein vp115/Granuphilin A, contains C2 domain (ISS) [Ostreococcus tauri]	59482.4	22849.2	48553.1	12929.6	111833	111492	14290.8	117976	98800.9	11197.6	106951	183969	123118	179667	174640	51129.4	70751.4	153669	38795.3	53411.6	35880.7	0.816666	0.00937945	0.115211	0.791257	1.38377	3.00549	FTLDSMDMDKGK	[5] Phospho (S),[6] Oxidation (M),[8] Oxidation (M)
	up in TBB	1139	61.07	21.6844	2	731.296	0.483294	Ot01g00080	308798575	XP_003074067.1	unnamed protein product [Ostreococcus tauri]	402068	343131	42325.7	496191	296012	398248	52909.1	324888	177268	353074	1.10842e+06	825133	1.11586e+06	1.01322e+06	1.0844e+06	315945	261277	1.02941e+06	170228	142924	121173	0.817488	0.0127362	0.0886015	0.819377	1.20923	3.25818	LSSSGEEGASSQSR	[3] Phospho (S)| [4] Phospho (S)	RXX([S/T]), [S/T]X([S/T]), ([S/T])X[D/E][D/E], ([S/T])X[D/E], ([S/T])XX[D/E]	CAMK, CK1, CK2
	up in TBB	14871, 21093	41.29, 24.92	36.8014	2, 2	886.901	0.510471	Ot05g00250	308803619	XP_003079122.1	OSJNBa0053L11.37 gene product (ISS) [Ostreococcus tauri]	8348.84	2309.16	41446	2983.81	13750.5	11897.8	10100.6	14525.7	6385.1	5595.28	41594.7	89393.1	38702.7	39793	43845	13767.6	9700.89	50665.7	16148.1	3745.51	21736.8	0.822846	0.0114964	0.0778251	0.905847	1.41921	3.68005	LTTTPGGSASASSEDLAK	[10] Phospho (S)
	up in TBB	7764	26.44	43.6108	2	913.899	0.0601903	Ot18g00910	308813632	XP_003084122.1	unnamed protein product [Ostreococcus tauri]	131268	68956.9	20216.2	23196.7	78383.7	72571.9	5765.64	128191	44698.9	66363	230603	323986	185783	223975	208596	64404.4	63518.1	234589	45655.2	44615.4	52863.1	0.82499	0.00376128	0.11165	0.896303	1.01395	3.64243	ASRDDQESIEAIEQR	[2] Phospho (S)	([S/T])X[D/E][D/E], ([S/T])X[D/E], ([S/T])XX[D/E]	CK2
	up in TBB	3807	32.57	28.3777	2	484.216	0.419941	Ot14g03060	308811574	XP_003083095.1	START domain-containing proteins involved in steroidogenesis/phosphatidylcholine transfer (ISS) [Ostreococcus tauri]	31216.7	3939.56	53870.8	1903.32	30171.1	56827.2	217.381	55894.7	35162.5	56817	60131.9	93878.9	80476.4	102965	99577.4	24220.3	40983.7	87405.9	21638.3	24595.8	17493	0.844828	0.0219216	0.288106	0.889888	1.69212	3.60879	TASPDLGAR	[3] Phospho (S)	([S/T])P, RXX([S/T]), R[S/T]X([S/T]), ([S/T])X[D/E]	CMGC, CAMK, CK2
	up in TBB	39967	23.97	18.5123	2	767.31	1.09782	Ot07g01740	308805937	XP_003080280.1	unnamed protein product [Ostreococcus tauri]	7951.51	452.865	556.199	234.456	8994.06	4084.21	1928.97	511.822	1048.54	2327.47	28116.8	23475.3	26330.1	35939.5	34547.4	3637.82	1980.2	29681.8	4430.59	1376.06	5362.75	0.846497	0.00393638	0.177419	0.986606	1.83709	8.15923	LKDAESSQDDAMK	[7] Phospho (S),[12] Oxidation (M)	([S/T])X[D/E][D/E], ([S/T])X[D/E]	CK2
	up in TBB	34334, 4881, 29346	37.39, 36.7, 23.9	71.1443	2, 2, 2	768.847	0.273288	OstapCp59	113170470	YP_717262.1	ribulose-1,5-bisphosphate carboxylase/oxygenase large subunit [Ostreococcus tauri]	335.167	279.415	416.528	248.493	368.024	880.415	705.571	0	520.155	149190	4048.5	358.229	576.308	1310.04	2663.1	329.526	30259.1	1791.23	67.3809	66485	1550.52	0.853954	0.0200063	0.38318	0.758867	91.8264	5.4358	EIKFEFDTVDTL	[8] Phospho (T)	([S/T])X[D/E]	CK2
	up in TBB	1986, 7466	38.07, 26.78	33.657	2, 2	597.774	0.0809021	Ot02g02460	308800188	XP_003074875.1	Soj Sojo-related cytoskeleton protein, putative (IC) [Ostreococcus tauri]	233473	19876.4	5478.24	11461.1	160159	174498	7875.26	330612	195526	1440.81	283213	289198	205589	219001	208463	86089.5	141990	241093	104475	138962	41537.6	0.880389	0.0309023	0.277973	0.879816	1.64934	2.80049	EVSSPTEPIR	[3] Phospho (S)| [4] Phospho (S)| [6] Phospho (T)	([S/T])P, RXX([S/T]), [S/T]X([S/T]), ([S/T])[D/E], ([S/T])XX[D/E]	CMGC, CAMK, CK1, CK2
	up in TBB	2520, 25923, 2520	34.63, 28.82, 32.99	28.6918	2, 2, 2	606.758	0.260791	Ot13g01530	308810631	XP_003082624.1	unnamed protein product [Ostreococcus tauri]	65253.9	125388	132459	12187.7	75139.3	113951	10029.5	168595	55299.8	150709	181721	254263	306050	296340	295114	82085.6	99716.9	266698	49065.9	66264.2	51503.6	0.890587	0.0124289	0.109527	0.816979	1.21479	3.24902	MNLSPTQQR	[N-term] Acetylation (N Terminal),[0] Acetylation (N Terminal),[1] Oxidation (M),[4] Phospho (S)| [N-term] Acetylation (N Terminal),[0] Acetylation (N Terminal),[1] Oxidation (M),[4] Phospho (S)	([S/T])P	CMGC
	up in TBB	15213, 122608, 17212, 826, 103	50.99, 38.98, 36.63, 62.62, 67.08	82.3473	3, 2, 3, 2, 2	843.414	0.217307	Ot01g05810	308799729	XP_003074645.1	Dehydrogenases with different specificities (related to short-chain alcohol dehydrogenases) (ISS) [Ostreococcus tauri]	2.574e+06	1.70499e+06	794170	654704	2e+06	2.11431e+06	3.20743e+06	3.63947e+06	1.9729e+06	144213	2.56619e+06	2.79564e+06	2.13221e+06	2.64205e+06	2.69381e+06	1.54557e+06	2.21567e+06	2.56598e+06	813606	1.35747e+06	256430	0.897906	0.0477295	0.0989377	0.107589	1.43356	1.66022	YDPSAVDALVQKLDTLATEGSVR	[21] Phospho (S)
	up in TBB	12037	35.12	40.6526	2	688.749	0.876789	Ot01g00680	308798695	XP_003074127.1	Protein farnesyltransferase, alpha subunit/protein geranylgeranyltransferase type I, alpha subunit (ISS) [Ostreococcus tauri]	7803.07	921.929	3553.15	468.668	14062.8	55616.5	0	29119.8	12568.4	38018.4	43791.9	56768.2	31954.3	39474.9	45665.4	5361.92	27064.6	43531	5669.94	21691.3	9087.36	0.944179	0.00285966	0.363298	0.986115	5.04756	8.11854	ESPNEGFTVDSD	[11] Phospho (S)	([S/T])[D/E]	CK2
	up in TBB	10082	42.65	44.4688	2	613.277	1.06546	Ot14g00150	308810996	XP_003082806.1	putative DNA helicase (ISS) [Ostreococcus tauri]	33421.3	9240.55	16194.7	3797.89	23445.4	19755.1	4079.22	32434.7	6273.8	23345.2	56649.4	51624.3	36508.1	44452.4	62579.2	17220	17177.6	50362.7	11684.5	11915.6	10213.2	0.957789	0.0107266	0.0590914	0.766734	1.00247	2.92467	ALSEEIGAEAR	[3] Phospho (S)	RXX([S/T]), ([S/T])[D/E], ([S/T])X[D/E]	CAMK, CK2
	no-change in TBB	4479	20.72	31.8333	2	661.317	0.0177659	Ot02g06290	308800902	XP_003075232.1	unnamed protein product [Ostreococcus tauri]	97464.9	74386.4	102225	228691	202971	185085	223976	296017	210252	191903	88430.3	171391	197313	206393	204306	141148	221446	173567	69581.3	44405.6	49596.5	0.0531801	0.368572	0.0413215	0.0132302	1.5689	1.22968	ARAPSPDSTIAR	[5] Phospho (S)	([S/T])P, RXX([S/T]), ([S/T])X[D/E]	CMGC, CAMK, CK2
	no-change in TBB	9477	50.63	74.5485	3	835.424	0.0574226	Ot10g00060	308808262	XP_003081441.1	unnamed protein product [Ostreococcus tauri]	238791	195881	195891	165328	84230.7	155823	102958	32268.7	70882.3	95856.3	258096	70491.1	92065.7	84222.8	130202	176024	91557.7	127016	57595.7	45335.3	76550.7	0.0540106	0.220369	0.200912	0.0344707	1.92255	1.38585	IASLGLSASEIPPPEFYIAHVGR	[3] Phospho (S)| [7] Phospho (S)	RXX([S/T]), ([S/T])XX[D/E]	CAMK, CK2
	no-change in TBB	3301, 950	79.51, 37.81	39.2986	2, 3	1201.5	0.768674	Ot02g05980	308800840	XP_003075201.1	unnamed protein product [Ostreococcus tauri]	820267	748604	671188	771024	589628	858137	1.3875e+06	1.71777e+06	1.12579e+06	638126	669344	826676	644420	678110	776869	720142	1.14547e+06	719084	90629.3	426161	78490.2	0.0555936	0.994784	0.0063491	5.00936e-07	1.59061	1.00147	EADEHASLDEEQPQEAVAEPK	[7] Phospho (S)	([S/T])X[D/E][D/E], ([S/T])X[D/E], ([S/T])XX[D/E]	CK2
	no-change in TBB	2358, 2213	43.11, 33.78	39.5176	2, 3	900.912	0.103806	Ot05g00740	308803717	XP_003079171.1	Leucine permease transcriptional regulator (ISS) [Ostreococcus tauri]	457509	413515	151435	143212	336198	618338	806468	886352	596511	234598	395203	434830	382894	414489	523298	300374	628453	430143	146337	252213	55673.6	0.0575308	0.104663	0.252643	0.0352437	2.09224	1.43203	DVSEHPAPVSPTLSER	[10] Phospho (S)	([S/T])P, PX([S/T])P	MAPK, CMGC
	no-change in TBB	4277, 9142	56.28, 42.19	32.584	3, 2	695.319	0.979782	Ot17g00640	308813035	XP_003083824.1	putative RING zinc finger protein (ISS) [Ostreococcus tauri]	329009	235209	170262	91298.8	270259	295391	345922	320217	314834	395499	223022	182883	132092	167984	198098	219208	334373	180816	91753.8	38638.1	33996	0.0588995	0.634532	0.0317996	0.00321604	1.52537	1.21232	SALASASTATAGGGTNERPER	[7] Phospho (S)| [10] Phospho (T)	([S/T])XXG
	no-change in TBB	3303	25.56	22.3375	2	564.751	1.438	Ot06g04220	308805446	XP_003080035.1	unnamed protein product [Ostreococcus tauri]	146832	80875.3	77631.9	252309	95907.1	50537.4	14441.6	87719.7	113519	14474.5	106124	91552	75132.6	114649	125246	130711	56138.5	102541	73413.9	44147	19665.4	0.0605626	0.545982	0.556022	0.00379283	2.32837	1.27473	SVSVEREDK	[3] Phospho (S)	[S/T]X([S/T]), R[S/T]X([S/T]), ([S/T])X[D/E]	CK1, CK2
	no-change in TBB	7260, 7260	45.53, 42.45	36.1884	2, 2	777.808	0.77765	Ot05g02030	308803975	XP_003079300.1	mitogen-activated protein kinase 2 (ISS) [Ostreococcus tauri]	28387.7	19601.1	54355	33333.4	80100.5	52059.6	156620	59115.1	50396.3	113995	57136.7	52408.6	16246.2	21247.3	28059.5	43155.6	86437.2	35019.7	24288.6	47202.5	18588.3	0.0698614	0.574145	0.205628	0.0262529	2.00292	1.23232	SASSAEVDASTLTR	[1] Phospho (S),[13] Phospho (T)| [3] Phospho (S),[10] Phospho (S)| [4] Phospho (S),[11] Phospho (T)| [1] Phospho (S),[13] Phospho (T)	RXX([S/T]), [S/T]X([S/T]), R[S/T]X([S/T]), ([S/T])X[D/E], ([S/T])XX[D/E]	CAMK, CK1, CK2
	no-change in TBB	9090, 233, 2314, 558, 558	58.67, 21.71, 38.26, 45.72, 43.21	53.0866	2, 2, 2, 2, 2	1035.45	2.57388	Ot04g00360	308802482	XP_003078554.1	unnamed protein product [Ostreococcus tauri]	6.34261e+06	4.29956e+06	3.66787e+06	4.84884e+06	4.41822e+06	4.37384e+06	1.02387e+07	9.10472e+06	4.97584e+06	7.58349e+06	4.79395e+06	3.70081e+06	2.40932e+06	4.3568e+06	4.15082e+06	4.71542e+06	7.25531e+06	3.88234e+06	1.00302e+06	2.54594e+06	912546	0.0712371	0.211904	0.00636277	0.000365684	1.53864	1.21458	LRETKTLAELMSINMGA	[6] Phospho (T),[11] Oxidation (M),[12] Phospho (S),[15] Oxidation (M)	[S/T]X([S/T]), ([S/T])XX[D/E]	CK1, CK2
	no-change in TBB	3041	51.3	44.1917	3	847.684	0.279701	Ot01g03200	308799199	XP_003074380.1	putative protein (ISS) [Ostreococcus tauri]	213499	210586	185042	116339	263664	261810	295448	404499	172883	413417	221825	276860	263572	270895	346981	197826	309611	276027	53727.7	101193	45151.1	0.073075	0.0490947	0.0137769	0.00155481	1.56507	1.3953	DMFADSDEDDDALAPEPAPPAKK	[2] Oxidation (M),[6] Phospho (S)	([S/T])[D/E][D/E][D/E], ([S/T])X[D/E][D/E], ([S/T])[D/E]X[D/E], ([S/T])[D/E], ([S/T])X[D/E], ([S/T])XX[D/E]	CK2
	no-change in TBB	7083, 10452, 57793, 67936	102.21, 58.79, 101.63, 43.69	74.4588	2, 3, 2, 3	1277.53	0.979378	Ot01g05060	308799579	XP_003074570.1	FOG: PPR repeat (ISS) [Ostreococcus tauri]	590458	448920	558601	240240	526739	265941	39358.6	291377	142899	441054	504838	407191	353997	582439	505216	472991	236126	470736	140329	152763	90132.2	0.0774394	0.889689	0.428574	0.00040162	2.00313	1.00479	AFEDLGADDVASALESFSEEDTR	[16] Phospho (S)	([S/T])F	PDK1
	no-change in TBB	8075	25.04	53.4608	2	723.338	1.31497	Ot14g02930	308811548	XP_003083082.1	unnamed protein product [Ostreococcus tauri]	52760.8	138676	118122	34667.6	39625.4	40123.5	3895.68	44165.5	11520.4	47510.4	96909.1	91696.7	74323.6	66435.8	86764.7	76770.2	29443.1	83226	48143.1	20193.7	12576.4	0.0774528	0.448694	0.600829	0.0152898	2.60741	1.08409	ASTIELLSAMSAR	[10] Oxidation (M),[11] Phospho (S)
	no-change in TBB	3300	73.15	42.9841	2	1039.41	0.420454	Ot10g02260	308808698	XP_003081659.1	Translation initiation factor eIF3, p35 subunit (ISS) [Ostreococcus tauri]	389404	288082	387147	59741.4	303702	376162	717302	695761	323036	661545	269068	326143	196041	266258	251876	285615	554761	261877	134567	189273	46463.7	0.0794411	0.838369	0.299713	0.0170172	1.94234	1.09065	SAVSYEDDDDALSDPAAEK	[13] Phospho (S)	([S/T])[D/E]	CK2
	no-change in TBB	8411	30.03	39.8678	2	577.768	0.214145	Ot02g07070	308801058	XP_003075310.1	transducin / WD-40 repeat protein-like (ISS) [Ostreococcus tauri]	41073.9	39609.5	12678.2	59161.7	38919.9	11542.9	15286.4	17409.2	15468.7	328.826	53746.8	40661.9	18224.5	41251.7	22645.1	38288.7	12007.2	35306	16594.3	6865.06	14630.2	0.0821118	0.886142	0.76214	0.0102606	3.18881	1.08448	ILSAPAMAER	[3] Phospho (S),[7] Oxidation (M)	RXX([S/T])	CAMK
	no-change in TBB	41961	22.93	9.90392	2	490.203	0.751248	Ot08g03160	308807150	XP_003080886.1	Kinesin light chain (ISS) [Ostreococcus tauri]	0	0	0	0	0	19.2421	56185.6	0	0	317.1	0	0	0	0	0	0	11304.4	0	0	25089.7	0	0.0822094	NaN	0.917669	0	∞	0	DAHVSSAGR	[5] Phospho (S)	([S/T])XXG
	no-change in TBB	899	27.88	19.5066	2	513.219	0.00444319	Ot15g02040	308812079	XP_003083347.1	Membrane coat complex Retromer, subunit VPS5/SNX1, Sorting nexins, and related PX domain-containing proteins (ISS) [Ostreococcus tauri]	1.1177e+06	1.15999e+06	1.00931e+06	374239	1.34257e+06	1.19613e+06	1.80045e+06	1.75653e+06	1.24905e+06	1.53632e+06	917587	864903	945508	1.12826e+06	1.05807e+06	1.00076e+06	1.5077e+06	982865	370292	279472	107664	0.0850362	0.798559	0.0331141	0.00196939	1.50655	1.01821	GTSPETPTR	[3] Phospho (S)	([S/T])X[D/E]	CK2
	no-change in TBB	5761	22.76	79.1288	4	1136.32	0.221937	Ot02g00750	308800030	XP_003074796.1	unnamed protein product [Ostreococcus tauri]	589447	474256	463652	575169	614382	1.03953e+06	610865	431091	1.2339e+06	982185	472606	442342	509881	595192	447602	543381	859514	493525	69478	329011	62789.3	0.0865154	0.26587	0.00880754	1.67514e-06	1.58179	1.10102	TASSPPKDTPAVDREEPSTSSSVVESSAIPTILAQAAPAIIGASR	[9] Phospho (T)
	no-change in TBB	2362	67.68	60.8777	3	897.772	0.854486	Ot04g03020	308803014	XP_003078820.1	putative protein (ISS) [Ostreococcus tauri]	293664	371123	394837	319804	503789	698126	428038	782357	300450	759441	276968	388959	314214	439482	377197	376644	593682	359364	81614.7	216452	64110.1	0.0886552	0.742085	0.0114124	2.83403e-05	1.57624	1.04808	GDSVRDPSSPLLGTAIAGSPIADASTR	[3] Phospho (S)| [8] Phospho (S)| [8] Phospho (S)	RXX([S/T]), ([S/T])XX[D/E]	CAMK, CK2
	no-change in TBB	7653	47.4	51.4565	2	815.836	0.431594	Ot02g06750	308800994	XP_003075278.1	RWP-RK domain-containing protein (ISS) [Ostreococcus tauri]	146886	35943.9	114169	98882.4	86314	96703.5	260903	184295	99575	225647	89612.6	66399.8	62352	74160.5	49103.8	96439	173425	68325.7	40704.3	73887.8	14967.1	0.0934485	0.332193	0.122023	0.0111159	1.79828	1.41146	TDDPSDTEAFLSPR	[5] Phospho (S)	([S/T])[D/E]X[D/E], ([S/T])XX[D/E]	CK2
	no-change in TBB	11012	35.61	70.8006	3	1417.62	1.07693	Ot12g02820	308810238	XP_003082428.1	regulatory protein of P-starvation acclimation response Psr1 (ISS) [Ostreococcus tauri]	533628	278201	184032	1.09978e+06	289498	269588	72681.8	88693.7	536377	74611.9	479280	287362	374645	324773	311700	477028	208390	355552	371340	201222	76146.7	0.0946831	0.761047	0.47405	0.0121385	2.28911	1.34166	RASSGDLAAYEAASTPTSAGNLSELIHSQFASPDATPDER	[3] Phospho (S),[4] Phospho (S)	RXX([S/T]), ([S/T])X[D/E], ([S/T])XX[D/E], LXRXX([S/T])	CAMK, CK2
	no-change in TBB	1951	61.12	50.706	3	1039.11	0.734358	Ot11g02060	308809397	XP_003082008.1	unnamed protein product [Ostreococcus tauri]	697345	644065	708291	381765	368312	865386	1.22823e+06	888512	433189	935338	756788	632909	599406	953458	501978	559956	870131	688908	170611	284502	173698	0.0956448	0.256489	0.0181681	0.00145385	1.55393	1.23029	AETVTAPSAVNDGPTWVGESSDEDDGSVSR	[21] Phospho (S)	([S/T])[D/E][D/E][D/E], ([S/T])[D/E]X[D/E], ([S/T])[D/E]	CK2
	no-change in TBB	4563, 37409, 17913, 36525	93.83, 72.2, 54.38, 73.41	27.2438	2, 2, 2, 2	766.815	0.172063	Ot12g02420	308810158	XP_003082388.1	trehalose-6-phosphate synthase (ISS) [Ostreococcus tauri]	126006	68886.2	69883.4	126003	78736.6	45968.2	11669.2	99617.1	33903.4	79613.7	65354.8	54913.6	95832	85872.4	73689.8	93903	54154.3	75132.5	29554.2	35345.2	16204.2	0.100279	0.26384	0.272572	0.000765019	1.73399	1.24983	SSGDLSAQSGASETR	[1] Phospho (S)| [2] Phospho (S)| [6] Phospho (S)| [12] Phospho (S)	([S/T])[D/E], ([S/T])X[D/E]	CK2
	no-change in TBB	8990	40.3	23.3943	2	679.765	0.0624707	Ot09g03020	308807963	XP_003081292.1	unnamed protein product [Ostreococcus tauri]	53095	88714.5	74782.2	30376	41780.4	56846.7	26329	19041.8	17225.3	50280.1	64851.7	42538.3	66811.7	69240.8	72417.4	57749.6	33944.6	63172	23848.1	18377.9	11875.7	0.101109	0.520706	0.107721	0.00211027	1.70129	1.09389	TSQDDIANDGSR	[11] Phospho (S)	([S/T])XXG
	no-change in TBB	10730	37.05	45.7218	3	769.327	4.26116	Ot03g03560	308801907	XP_003078267.1	unnamed protein product [Ostreococcus tauri]	23684.7	188437	174913	67584.2	34154.2	62837.2	6535.8	65026.8	22370.7	7610.12	86836.5	75262.3	47284.2	132607	54669.8	97754.7	32876.1	79331.9	78451.2	29042.6	33713.3	0.101767	0.926342	0.615359	0.0347199	2.97342	1.23222	AAMLDDTIRSPALDSPTEAR	[3] Oxidation (M),[10] Phospho (S),[15] Phospho (S)	([S/T])P, ([S/T])XX[D/E]	CMGC, CK2
	no-change in TBB	3396, 4377, 35008, 6903, 61088, 4377, 19087, 19087, 31119	57.35, 49.38, 49.99, 48.81, 39.69, 46.71, 31.4, 32.26, 44.48	86.2301	3, 3, 3, 3, 3, 3, 4, 4, 3	1129.19	0.317101	Ot17g01430	308813193	XP_003083903.1	unnamed protein product [Ostreococcus tauri]	949283	1.27348e+06	1.02143e+06	1.13631e+06	329970	1.04048e+06	27621.3	84729.3	540089	531344	970195	228341	916130	665938	724617	942095	444852	701044	363517	410819	293232	0.10905	0.411176	0.655562	0.045295	2.11777	1.34384	VKENVSDEEATEEEEIEEAVVTAETAVISR	[11] Phospho (T)
	no-change in TBB	6960	54.38	31.3662	2	735.838	0.0708348	Ot02g07370	308801118	XP_003075340.1	unnamed protein product [Ostreococcus tauri]	95465.9	26372.9	17470.2	80659.8	156583	70466.5	157936	169714	114730	133320	45980	70787.5	39368.5	66742.3	57637	75310.4	129234	56103.1	56525.3	39189.1	13357.6	0.110779	0.956708	0.32348	0.0257886	1.71601	1.34236	NRSTNDLSTGVAR	[3] Phospho (S)	RXX([S/T]), ([S/T])XX[D/E]	CAMK, CK2
	no-change in TBB	5500	74.04	53.4746	2	992.882	0.746769	Ot15g01030	308811879	XP_003083247.1	Putative zinc transporter (ISS) [Ostreococcus tauri]	160623	35017.8	300138	147663	155374	356445	328216	216102	149960	342483	130008	156774	135243	162954	104834	159763	278642	137963	94118.1	90907.6	23165.8	0.111146	0.916918	0.234972	0.0146958	1.74409	1.15801	SGDDVEDELEPNELETN	[1] Phospho (S)	([S/T])X[D/E][D/E], ([S/T])X[D/E], ([S/T])XX[D/E]	CK2
	no-change in TBB	8842, 12340	34.78, 25.12	25.8144	2, 2	629.264	0.361426	Ot13g01030	308810531	XP_003082574.1	putative phosphoprotein (ISS) [Ostreococcus tauri]	45279.2	68309.4	13576.8	46541.4	49509.5	109277	52112	95627	41763.4	82652.5	43147.4	59635.3	52354.8	48465	54979.1	44643.2	76286.5	51716.3	19703.4	28632.3	6280.15	0.112227	0.380787	0.128082	0.0155631	1.7088	1.15844	MYASSPPPSPK	[1] Oxidation (M),[5] Phospho (S)| [1] Oxidation (M),[9] Phospho (S)	([S/T])P, ([S/T])XXG, PX([S/T])P	MAPK, CMGC
	no-change in TBB	1199	42.47	47.3299	3	960.128	0.766163	Ot05g03410	308804251	XP_003079438.1	unnamed protein product [Ostreococcus tauri]	732888	417755	517918	613561	496642	597109	482598	1.13757e+06	759625	1.56776e+06	446373	636596	763377	811853	866624	555753	908931	704964	121128	443737	167716	0.112347	0.171217	0.0189173	0.000506135	1.6355	1.26849	ASLPNDPRPATPDTEDVRPAPAVVDR	[N-term] Acetylation (N Terminal),[0] Acetylation (N Terminal),[11] Phospho (T)	([S/T])P, RXX([S/T]), PX([S/T])P, ([S/T])X[D/E]	MAPK, CMGC, CAMK, CK2
	no-change in TBB	9563	48.39	49.1252	2	1155.98	0.0394753	Ot05g04390	308804447	XP_003079536.1	unnamed protein product [Ostreococcus tauri]	294342	509469	105046	129268	294583	332477	363149	708931	358043	343968	160520	189095	206308	248796	212379	266542	421314	203419	162402	161233	32377.5	0.115249	0.702275	0.112456	0.00943995	1.58067	1.31031	VLGGAVSDSEYVSDDQLGSPR	[7] Phospho (S),[11] Phospho (Y)	([S/T])[D/E]X[D/E], ([S/T])[D/E], ([S/T])XX[D/E]	CK2
	no-change in TBB	6380, 311, 2438	47.93, 57.58, 34.92	73.2111	2, 2, 3	1365.09	2.3138	Ot03g01560	308801509	XP_003078068.1	unnamed protein product [Ostreococcus tauri]	1.93617e+06	847341	2.56662e+06	2.40446e+06	2.29917e+06	3.93055e+06	3.64188e+06	4.13075e+06	1.39887e+06	3.50513e+06	1.73204e+06	1.87207e+06	1.64366e+06	1.80722e+06	1.98853e+06	2.01075e+06	3.32144e+06	1.8087e+06	690339	1.10212e+06	131786	0.11683	0.855041	0.0612165	0.000824945	1.65184	1.11171	STLTAEEEALRQQLAALEDSDDED	[20] Phospho (S)	([S/T])[D/E][D/E][D/E], ([S/T])X[D/E][D/E], ([S/T])[D/E]X[D/E], ([S/T])[D/E], ([S/T])X[D/E], ([S/T])XX[D/E]	CK2
	no-change in TBB	2104	53.07	26.6821	2	739.8	0.0984524	Ot05g00260	308803621	XP_003079123.1	cryptochrome-like protein 1 (ISS) [Ostreococcus tauri]	303723	189742	254160	367632	256856	163309	45780.3	270833	144395	282616	205712	193245	142062	286924	158613	274423	181387	197311	66023.7	97893	56275.1	0.14283	0.0731068	0.121848	0.00180531	1.51292	1.39081	ATTGSEVSPAVSGR	[5] Phospho (S),[12] Phospho (S)| [8] Phospho (S),[12] Phospho (S)| [3] Phospho (T),[12] Phospho (S)	([S/T])P, RXX([S/T]), [S/T]X([S/T]), ([S/T])[D/E], ([S/T])XX[D/E]	CMGC, CAMK, CK1, CK2
	no-change in TBB	516, 4147	63.14, 38.49	28.1953	2, 2	781.3	0.0697676	Ot10g01900	308808626	XP_003081623.1	protein kinase, putative (ISS) [Ostreococcus tauri]	1.29894e+06	1.49352e+06	1.44742e+06	1.41962e+06	1.22276e+06	861955	90596.1	1.35143e+06	665253	1.25994e+06	1.11599e+06	1.14255e+06	840600	1.10975e+06	1.23835e+06	1.37645e+06	845834	1.08945e+06	112064	507533	148352	0.145671	0.0131881	0.350411	4.01119e-06	1.62733	1.26344	AIAEENGSDVGSPR	[8] Phospho (S),[12] Phospho (S)	([S/T])P, ([S/T])XXG, ([S/T])[D/E]	CMGC, CK2
	no-change in TBB	7217	57.19	54.2465	2	809.371	0.0414477	Ot07g04460	308806481	XP_003080552.1	Dolichol-phosphate mannosyltransferase (ISS) [Ostreococcus tauri]	80448.8	19837.2	18642.7	13757.9	63924.5	26004.2	76114.5	150217	36495.2	122710	22928.8	21863.8	30830.6	28724	27554.4	39322.2	82308.1	26380.3	30649.3	53738.2	3840.19	0.149107	0.686416	0.337604	0.0238932	2.09317	1.49059	VMLAPGASDLTGSFR	[2] Oxidation (M),[13] Phospho (S)	[S/T]X([S/T]), ([S/T])F	PDK1, CK1
	no-change in TBB	14748	21.07	29.2736	2	540.271	0.595355	Ot06g04910	308805584	XP_003080104.1	photosystem II 22 kda polypeptide (ISS) [Ostreococcus tauri]	5740.62	4604.05	5863.2	1985.09	10435.8	11488.8	39111.5	21177.2	67158.7	1430.83	5220.31	12029.7	3413.65	2069.86	3024.67	5725.76	28073.4	5151.64	3060.01	25893.7	4011.06	0.154152	0.676754	0.569772	0.0374022	4.903	1.11144	NPIRTVSGR	[5] Phospho (T)	([S/T])XXG
	no-change in TBB	5556, 12915	55.62, 20.01	41.5308	2, 3	1031.89	0.377852	Ot15g00760	308811825	XP_003083220.1	Tuftelin-interacting protein TIP39, contains G-patch domain (ISS) [Ostreococcus tauri]	223340	268397	28824.2	319352	291246	270511	514515	449149	268468	393233	243498	167815	98268.5	170090	213349	226232	379175	178604	115817	108944	54911.5	0.154538	0.968424	0.300725	0.0375532	1.67605	1.26667	GVEEAESDEEMDLGETAR	[7] Phospho (S),[11] Oxidation (M)	([S/T])[D/E][D/E][D/E], ([S/T])X[D/E][D/E], ([S/T])[D/E]X[D/E], ([S/T])[D/E], ([S/T])X[D/E], ([S/T])XX[D/E]	CK2
	no-change in TBB	10123	48.53	29.2806	2	752.34	0.613369	Ot10g02300	308808706	XP_003081663.1	unnamed protein product [Ostreococcus tauri]	46921	63548.7	58465	11713.1	34120.7	67479.2	76005.7	90593.2	32132.5	68111	43683.7	31010.1	46302.8	43100.4	48303.8	42953.7	66864.3	42480.2	20823.6	21534	6743.95	0.169308	0.702302	0.113758	0.0123894	1.55666	1.01115	AESPASQPEPVSPK	[12] Phospho (S)	PX([S/T])P	MAPK
	no-change in TBB	2683	20.47	56.3871	3	852.435	0.0835704	Ot07g03260	308806241	XP_003080432.1	putative transcription regulatory protein (ISS) [Ostreococcus tauri]	836232	610017	673853	868822	652250	552837	681361	487348	136209	733926	487795	434118	458073	640765	413553	728235	518336	486861	116334	235174	90377.1	0.172339	0.00464699	0.0663852	0.000225854	1.40495	1.49578	SLSSAVNIGVPPQPPGPPPPGEVGPK	[1] Phospho (S)| [4] Phospho (S)
	no-change in TBB	7900	24.55	18.8613	2	653.271	0.33325	Ot17g02670	308813441	XP_003084027.1	unnamed protein product [Ostreococcus tauri]	67092.2	155063	20549.2	45484.3	179088	101675	209116	159377	140557	86464.2	47839.1	76518	74337.7	100511	107443	93455.4	139438	81329.9	69713.8	48698.2	23682.9	0.179668	0.811717	0.209045	0.0341212	1.49203	1.14909	DKSFNDKEDK	[3] Phospho (S)	RXX([S/T]), ([S/T])F, ([S/T])XX[D/E]	PDK1, CAMK, CK2
	no-change in TBB	4985	117.33	66.0214	2	1298.55	6.00999	Ot01g04020	308799363	XP_003074462.1	preprotein translocase secA family protein (ISS) [Ostreococcus tauri]	480631	204195	63100.1	417451	396965	424695	470977	559378	305135	532660	419150	368651	244350	345859	308749	312469	458569	337352	173456	100617	65594.3	0.180546	0.500291	0.154856	0.0489381	1.46757	1.07963	ALTSITSFDDDELALSDDDDTTR	[3] Phospho (T)| [7] Phospho (S)| [6] Phospho (T)	RXX([S/T]), [S/T]X([S/T]), ([S/T])X[D/E][D/E], ([S/T])F, ([S/T])X[D/E], ([S/T])XX[D/E]	PDK1, CAMK, CK1, CK2
	no-change in TBB	5085	54.8	46.0603	2	1153.48	0.247227	Ot07g00020	308805593	XP_003080108.1	Mre11 protein (ISS) [Ostreococcus tauri]	215418	316988	210522	138974	362295	208207	418771	599862	214108	459015	264391	393765	206119	251375	264508	248839	379993	276032	89682.8	168166	70044.7	0.187442	0.514893	0.0279291	0.00124208	1.52706	1.10928	NAAPDDDSGDEVDDVAAPPISR	[8] Phospho (S)	([S/T])X[D/E][D/E], ([S/T])X[D/E], ([S/T])XX[D/E]	CK2
	no-change in TBB	7184, 7184	34.24, 33.38	43.1909	3, 3	755.961	0.623021	Ot01g02410	308799041	XP_003074301.1	SL-TPS/P (ISS) [Ostreococcus tauri]	132928	38590.6	93421.7	11563.1	70829.3	107351	159603	95162.8	57150.3	113979	91763.1	84095.4	31438.7	58088.4	41519.4	69466.5	106649	61381	47194.3	36879.6	26176.7	0.18913	0.870497	0.240035	0.0442045	1.53526	1.13173	ASMSSLNAMSTDGSMYDLTR	[2] Phospho (S),[3] Oxidation (M),[9] Oxidation (M),[15] Oxidation (M)| [2] Phospho (S),[3] Oxidation (M),[9] Oxidation (M),[15] Oxidation (M)
	no-change in TBB	6115, 38535	44.39, 27.75	35.5391	2, 2	562.285	0.107984	Ot03g03430	308801881	XP_003078254.1	putative calcium dependent protein kinase (ISS) [Ostreococcus tauri]	75605.6	12171.7	36478.4	67160.4	53152.8	46053.3	96070.3	114864	79216.6	42643.2	49241.7	55452.5	50476	41108.4	51073.8	48913.8	75769.5	49470.5	25337.6	31356.1	5228.35	0.203445	0.611195	0.129256	0.0193277	1.54904	1.01138	TARPSSVLGR	[5] Phospho (S)| [6] Phospho (S)	RXX([S/T]), ([S/T])XXG	CAMK
	no-change in TBB	3094, 7197, 2637	41.31, 21.25, 36.42	29.0477	3, 2, 2	564.229	0.342628	Ot14g00640	308811094	XP_003082855.1	GDP-mannose dehydratase (ISS) [Ostreococcus tauri]	280518	330053	343570	340499	258916	1.63097e+06	65863.5	1.96491e+06	684197	1.40433e+06	191480	289952	362489	294810	421509	310711	1.15005e+06	312048	38521.1	766880	86383.1	0.210485	0.878323	0.41245	7.30649e-05	3.70136	1.0043	SGAMAETLSDGDRER	[4] Oxidation (M),[9] Phospho (S)	[S/T]X([S/T]), ([S/T])[D/E]X[D/E], ([S/T])[D/E]	CK1, CK2
	no-change in TBB	3363	76.49	75.6543	3	996.145	0.462593	Ot09g02120	308807783	XP_003081202.1	putative chromosome associated protein (ISS) [Ostreococcus tauri]	552166	733834	667806	1.3951e+06	300782	687850	588688	234326	247961	502355	809512	355884	544916	504679	621634	729937	452236	567325	406845	203628	166386	0.211909	0.568731	0.0696503	0.00902954	1.61406	1.28663	VNLEEALNFVGDDTQQVAPIERGPPTP	[26] Phospho (T)	([S/T])P, PX([S/T])P	MAPK, CMGC
	no-change in TBB	30731	22.22	33.8511	2	974.388	4.75177	Ot07g03120	308806213	XP_003080418.1	auxin efflux carrier family protein (ISS) [Ostreococcus tauri]	12088.6	7139.54	25825.5	49787.2	13676.1	5847.52	11515.3	7951.44	9272.15	0	18448	12825.4	25052.2	27755.5	33313.4	21703.4	6917.29	23478.9	17136.8	4380.35	8004.54	0.214711	0.512569	0.787844	0.0413349	3.13756	1.08181	DGYQSESEGGPEASVAER	[14] Phospho (S)
	no-change in TBB	9635	40.95	42.1615	2	861.829	0.029718	Ot15g01910	308812053	XP_003083334.1	Chromatin remodeling complex WSTF-ISWI, large subunit (contains heterochromatin localization, PHD and BROMO domains) (ISS) [Ostreococcus tauri]	93315.8	30210.5	141011	49232.8	107632	105956	175641	160878	83496.1	74927.3	75303.9	67447.9	38344.5	65568.9	72168.7	84280.5	120180	63766.8	44713.6	45629.2	14720.7	0.220413	0.604375	0.0625929	0.0130761	1.42595	1.3217	IAIEEVESDDSAER	[8] Phospho (S),[11] Phospho (S)	([S/T])[D/E], ([S/T])X[D/E]	CK2
	no-change in TBB	7747	33.37	27.7483	3	692.303	0.0835792	Ot03g00050	308801207	XP_003077917.1	Cytoskeleton-associated protein and related proteins (ISS) [Ostreococcus tauri]	114676	84667	278338	278623	169813	122353	2898.39	138917	116432	122054	99604.6	167997	112238	131343	140433	185223	100531	130323	90443.3	55222.1	26425.8	0.22354	0.333716	0.520321	0.00979552	1.84245	1.42126	SASNDGSSKSPRSPAITPR	[7] Phospho (S),[13] Phospho (S)| [8] Phospho (S),[13] Phospho (S)	PX([S/T])P	MAPK
	no-change in TBB	5807, 43367	75.75, 42.71	63.2975	2, 2	903.438	0.197352	Ot01g03100	308799179	XP_003074370.1	Predicted E3 ubiquitin ligase (ISS) [Ostreococcus tauri]	140656	32432	59760.9	45016.3	119441	77879.6	97857.9	164899	71382.5	138683	108656	119774	78466.9	75532.2	101863	79461.4	110140	96858.3	47774.4	40333.1	19250.9	0.223835	0.288672	0.0578593	0.0273758	1.38609	1.21893	SLSEDEILPLSQAAPR	[1] Phospho (S)| [3] Phospho (S)	([S/T])[D/E][D/E][D/E], RXX([S/T]), [S/T]X([S/T]), ([S/T])X[D/E][D/E], ([S/T])[D/E]X[D/E], R[S/T]X([S/T]), ([S/T])[D/E], ([S/T])X[D/E], ([S/T])XX[D/E]	CAMK, CK1, CK2
	no-change in TBB	4131	42.58	25.1749	2	584.731	0.0696158	Ot01g03360	308799231	XP_003074396.1	unnamed protein product [Ostreococcus tauri]	79644.2	51422.7	76195.1	7907.09	166004	78896.4	56527.4	185329	116345	149034	38995.4	65025.9	46454	61191.2	57463.1	76234.5	117226	53825.9	57780.5	51971.1	10807.4	0.23534	0.996689	0.308044	0.0455691	1.5377	1.41632	HSSIPGSPAR	[3] Phospho (S),[7] Phospho (S)	([S/T])P, ([S/T])XXG, PX([S/T])P	MAPK, CMGC
	no-change in TBB	41990, 7982, 28645, 37258	49.57, 45.18, 36.88, 44.4	71.6179	2, 2, 2, 2	615.318	0.202222	Ot01g05920	308799751	XP_003074656.1	unnamed protein product [Ostreococcus tauri]	0	0	0	0	0	0	69284.1	7.61354	0	0	0	0	0	0	0	0	13858.3	0	0	30984	0	0.239622	NaN	0.785858	0	∞	0	LLGSVASFLSR	[7] Phospho (S)| [7] Phospho (S)	([S/T])F	PDK1
	no-change in TBB	5389, 4231	58.87, 35.7	71.5502	2, 3	1152.49	0.759969	Ot17g00320	308812971	XP_003083792.1	putative helicase; 55525-51977 (ISS) [Ostreococcus tauri]	494569	635148	692808	79963.2	504197	629541	787792	531904	454617	889376	345595	302421	331339	285379	454789	481337	658646	343905	239883	179202	66336.6	0.266863	0.751456	0.133049	0.0332831	1.36837	1.39962	EFLVDEYDSSAEHAVEDLR	[9] Phospho (S)| [10] Phospho (S)	([S/T])X[D/E], ([S/T])XX[D/E]	CK2
	no-change in TBB	17612, 29754	58.34, 57.87	38.5219	2, 2	997.411	1.45341	Ot08g01220	308806764	XP_003080693.1	P0016F11.32 gene pro (ISS) [Ostreococcus tauri]	23406	36169.3	8214.61	39012	60001.4	119049	11336.1	237644	197001	16831.2	8042.87	46833	33773.9	50686.8	35835.7	33360.7	116372	35034.5	19241.7	102660	16695.6	0.280719	0.886768	0.413006	0.0434202	3.48831	1.05017	ELHDYSYESAEEASKR	[9] Phospho (S)	([S/T])X[D/E][D/E], ([S/T])XX[D/E]	CK2
	no-change in TBB	2304, 763	21.51, 46.69	25.8921	2, 2	612.79	0.134794	Ot07g03640	308806317	XP_003080470.1	unnamed protein product [Ostreococcus tauri]	926743	921776	1.21003e+06	1.02734e+06	879770	795908	109256	1.20553e+06	627865	1.12397e+06	596832	841020	627378	665132	647406	993132	772505	675554	132820	439432	95914.2	0.285527	0.00156519	0.149224	3.60707e-05	1.2856	1.4701	RSTGAAISPER	[8] Phospho (S)	([S/T])P, ([S/T])X[D/E]	CMGC, CK2
	no-change in TBB	12437	66.88	56.2097	2	1039.42	1.11444	Ot17g00620	308813031	XP_003083822.1	putative tyrosine kinase-like (ISS) [Ostreococcus tauri]	35506.7	16305.6	85007.9	133346	54806.5	97085.9	101800	99956.7	38300.6	98528.2	42152.6	65099.4	53933.4	50654.3	37330.1	64994.6	87134.3	49834	45870.5	27354.5	10791.9	0.286113	0.896767	0.114757	0.0175037	1.34064	1.30422	GVSDADIDDYVDDADSIGR	[3] Phospho (S)| [16] Phospho (S)	RXX([S/T]), LXRXX([S/T])	CAMK
	no-change in TBB	8336	25.14	54.0549	2	855.877	1.52502	Ot11g00940	308809173	XP_003081896.1	putative CTR1-like protein kinase (ISS) [Ostreococcus tauri]	119207	111076	88288.3	21736.3	90620.5	105687	123747	169356	65654.2	114374	69917	106440	102222	85461.6	113968	86185.6	115764	95601.8	38365.8	37250.1	17756.3	0.289837	0.493369	0.0606809	0.0232372	1.34319	1.10925	MPLDFSEEIPPSPR	[1] Oxidation (M),[12] Phospho (S)	([S/T])P, PX([S/T])P	MAPK, CMGC
	no-change in TBB	6933	30.23	21.1094	2	699.283	0.398687	Ot08g00790	308806678	XP_003080650.1	R1_CITRE Alpha-glucan water dikinase, chloroplast precursor (ISS) [Ostreococcus tauri]	74172.9	35547.5	86800.7	78744.8	107711	132421	36471.6	171079	107458	136243	85812.7	75017	137976	118760	151520	76595.3	116735	113817	26304.6	50269.9	32860.6	0.300151	0.106072	0.0455921	0.0185313	1.52405	1.48595	GTFHNGSQDAQR	[7] Phospho (S)	([S/T])X[D/E]	CK2
	no-change in TBB	3216, 26777	74.38, 69.21	74.0906	3, 3	1421.99	1.79829	Ot03g03030	308801801	XP_003078214.1	Arp2/3 complex-interacting protein VIP1/Asp1, involved in regulation of actin cytoskeleton (ISS) [Ostreococcus tauri]	1.57648e+06	1.46195e+06	1.73074e+06	1.10209e+06	1.39934e+06	1.21558e+06	210488	892238	2.02566e+06	1.45679e+06	1.22375e+06	882223	1.05438e+06	1.12452e+06	1.30787e+06	1.45412e+06	1.16015e+06	1.11855e+06	233710	673389	163487	0.301122	0.0335885	0.100474	4.2817e-05	1.25339	1.30001	ADEPDVISTDGFTEAELNDFIPERVPTPTPSEPAEELR	[27] Phospho (T)	([S/T])P, RXX([S/T])	CMGC, CAMK
	no-change in TBB	8781, 17865, 20588, 17865	78.15, 23.88, 26.02, 25.82	54.4736	2, 3, 3, 3	823.413	0.383448	Ot04g02440	308802898	XP_003078762.1	cAMP-dependent protein kinase catalytic subunit (ISS) [Ostreococcus tauri]	140480	36685.1	23601	183398	126118	73239.7	159001	193312	92864.2	143622	88882.8	92722.7	81867.1	112937	75285.8	102057	132408	90339	69102.4	49007.2	14290.2	0.317574	0.738501	0.135	0.0355591	1.29739	1.12971	SVASTGHLPVLVEEK	[1] Phospho (S)| [4] Phospho (S)
	no-change in TBB	2113, 11142	26.6, 20.83	47.5433	3, 3	737.019	0.237763	Ot04g00260	308802462	XP_003078544.1	unnamed protein product [Ostreococcus tauri]	256098	237149	370703	289954	218394	189271	10187.7	360821	156352	402505	205198	173478	143751	244156	190040	274460	223828	191325	59948.8	159751	37306.2	0.333011	0.0227176	0.332779	0.000504251	1.22621	1.43452	IVVAAPVDANAIPSRSESPR	[14] Phospho (S),[16] Phospho (S)	[S/T]X([S/T]), ([S/T])[D/E], ([S/T])XX[D/E]	CK1, CK2
	no-change in TBB	682, 4754, 224	36.37, 34.88, 28.11	23.0379	2, 3, 2	625.301	0.135465	Ot13g00540	308810433	XP_003082525.1	putative TAF6 (ISS) [Ostreococcus tauri]	2.06053e+06	2.74176e+06	2.37593e+06	3.10589e+06	2.25889e+06	2.40797e+06	146938	2.72259e+06	1.94013e+06	2.71303e+06	1.78212e+06	2.19248e+06	2.21151e+06	2.16291e+06	2.40308e+06	2.5086e+06	1.98613e+06	2.15042e+06	415884	1.07627e+06	226460	0.334201	0.130317	0.242825	5.33095e-06	1.26306	1.16656	KTPVSPNSPSR	[5] Phospho (S)	PX([S/T])P	MAPK
	no-change in TBB	3833, 29321	33.48, 24.12	74.504	3, 3	1237.19	0.396809	Ot02g07490	308801142	XP_003075352.1	unnamed protein product [Ostreococcus tauri]	726667	787215	887915	721106	397257	884833	108344	433454	361332	1.08887e+06	448355	374371	716518	848000	669334	704032	575366	611316	184151	401095	195673	0.339251	0.485384	0.113572	0.00171679	1.22363	1.15167	TPPSALPDLPSLAHAGSWADFDETAMEEDEEER	[11] Phospho (S),[26] Oxidation (M)| [17] Phospho (S),[26] Oxidation (M)	([S/T])XX[D/E]	CK2
	no-change in TBB	16929, 10981	46.98, 22.61	27.7318	3, 2	802.659	0.06942	Ot04g04220	308803254	XP_003078940.1	DNA polymerase V family (ISS) [Ostreococcus tauri]	301134	147806	125445	203373	202413	132638	19567.7	252973	130641	228472	268887	193405	233293	213973	294934	196034	152858	240898	67914.3	92748.7	41053.7	0.340488	0.192071	0.163334	0.00100743	1.28246	1.22886	ETADVEDASASEDEAPPKKEK	[9] Phospho (S),[11] Phospho (S)	([S/T])[D/E][D/E][D/E], [S/T]X([S/T]), ([S/T])X[D/E][D/E], ([S/T])[D/E]X[D/E], ([S/T])[D/E], ([S/T])XX[D/E]	CK1, CK2
	no-change in TBB	11828	33.48	28.7302	2	779.309	0.355774	Ot01g06180	308799803	XP_003074682.1	unnamed protein product [Ostreococcus tauri]	39254.2	53269.4	70685.2	14363.2	45394	25344.4	11545.5	39901.2	16009.5	64852	66112.1	56944.1	55750	70436.6	69445.5	44593.2	31530.5	63737.7	20609.9	21557.8	6947.09	0.342997	0.124436	0.0962721	0.0461962	1.41429	1.42931	SEENAQAASVVHR	[1] Phospho (S),[9] Phospho (S)	([S/T])[D/E], ([S/T])X[D/E]	CK2
	no-change in TBB	4338, 20699, 2630	64.52, 22.13, 40.49	53.425	2, 3, 3	932.933	0.388632	Ot17g02390	308813385	XP_003083999.1	Vesicle coat complex COPII, subunit SEC23 (ISS) [Ostreococcus tauri]	741830	82803.4	924546	1.01374e+06	582911	633207	1.14513e+06	944493	729484	691145	413990	417665	457384	480988	495548	669166	828692	453115	367591	212439	36685.2	0.355926	0.810127	0.147265	0.0466602	1.2384	1.47681	LLDYLANTAEGGAHSPR	[15] Phospho (S)	([S/T])P	CMGC
	no-change in TBB	14127, 132, 1238	21.3, 49.84, 38.31	26.9246	2, 2, 2	603.287	0.834759	Ot05g00090	308803587	XP_003079106.1	phox (ISS) [Ostreococcus tauri]	1.77204e+06	1.78133e+06	2.47228e+06	2.14968e+06	1.48074e+06	1.75807e+06	13226.1	2.65164e+06	1.37624e+06	2.15994e+06	1.14838e+06	1.84525e+06	1.21554e+06	1.1951e+06	1.40333e+06	1.93121e+06	1.59182e+06	1.36152e+06	384452	1.00151e+06	287305	0.357814	0.0223089	0.493023	0.000386642	1.21321	1.41842	AISPAPEERR	[3] Phospho (S)
	no-change in TBB	5510	24.56	25.6928	2	594.26	0.453768	Ot10g03560	308808958	XP_003081789.1	acetyl-CoA carboxylase (ISS) [Ostreococcus tauri]	152974	74575	179520	85343.4	141744	122126	27940.8	225962	146336	15887	139897	188544	70358.5	166677	166745	126831	107650	146444	45093.9	87289.5	45896.1	0.360307	0.568108	0.203001	0.0042612	1.17818	1.15464	KVNSMEDLR	[4] Phospho (S),[5] Oxidation (M)	([S/T])X[D/E][D/E], ([S/T])X[D/E], ([S/T])XX[D/E]	CK2
	no-change in TBB	1090, 8423	35.3, 30.21	34.3524	2, 2	683.296	0.475457	Ot10g01880	308808622	XP_003081621.1	DNA-directed RNA polymerase subunit E' (ISS) [Ostreococcus tauri]	823697	215350	623271	509644	601922	373870	679704	565028	421343	23976.7	346162	403232	371849	473503	412180	554777	412784	401385	221630	248587	48070.2	0.364679	0.332171	0.294272	0.0059489	1.34399	1.38216	RFEQEQSFSK	[7] Phospho (S)	([S/T])F	PDK1
	no-change in TBB	4056, 23956, 25207	34.79, 29.01, 20.23	67.2707	3, 3, 3	935.785	0.623913	Ot13g02900	308810905	XP_003082761.1	68 kDa protein HP68 (ISS) [Ostreococcus tauri]	574156	135648	121826	190189	435704	316827	213430	443214	237089	669750	403601	259132	213877	277684	332910	291504	376062	297441	202505	187105	73090.4	0.367013	0.575147	0.0638748	0.0203844	1.29007	1.02036	SISSASGMSAPEGPAPIVVLSQIPGNDK	[1] Phospho (S),[8] Oxidation (M)| [4] Phospho (S),[8] Oxidation (M)| [6] Phospho (S),[8] Oxidation (M)	[S/T]X([S/T]), ([S/T])XXG	CK1
	no-change in TBB	14269	22.23	19.0047	2	547.754	2.0627	Ot11g01250	308809235	XP_003081927.1	putative karyopherin-beta 3 variant (ISS) [Ostreococcus tauri]	24203.3	17837.7	30783.7	42532	3533.49	11638.3	7311.04	9414.76	37827	4660.06	13568.6	18392.5	17769	21556.9	15174.5	23778.1	14170.2	17292.3	14543.9	13473.7	3081.19	0.369833	0.888302	0.211834	0.0333353	1.67803	1.37507	HSSVSVDKR	[3] Phospho (S)	RXX([S/T])	CAMK
	no-change in TBB	2559, 16394	36.61, 30.67	25.9539	2, 2	666.303	0.0506554	Ot08g03760	308807270	XP_003080946.1	putative p40 (ISS) [Ostreococcus tauri]	254131	205105	295099	277694	283971	236061	6443.09	313852	242381	303470	244902	446175	305413	331356	335309	263200	220441	332631	35764.5	124639	73038.2	0.374538	0.0908517	0.354424	7.81163e-05	1.19397	1.26379	TNHPLAESPSAK	[8] Phospho (S)| [8] Phospho (S)	([S/T])P	CMGC
	no-change in TBB	13972	20.18	24.1287	2	501.219	0.843539	Ot01g01630	308798885	XP_003074222.1	unnamed protein product [Ostreococcus tauri]	11978.6	12114.4	17495.9	23378	8050.35	14475.3	73836.3	19864.2	8772.02	16704.1	8752.39	16413	14236.6	17697.8	13387.4	14603.5	26730.4	14097.4	5945.34	26642.7	3443.02	0.375124	0.990145	0.0778298	0.00094164	1.83042	1.03589	ATSSIASER	[4] Phospho (S)	[S/T]X([S/T])	CK1
	no-change in TBB	14364, 8145	33.61, 60.06	76.9337	3, 2	1079.81	0.845339	Ot09g02520	308807863	XP_003081242.1	unnamed protein product [Ostreococcus tauri]	264183	151519	160466	388220	127086	507324	428471	274452	78568.4	427238	244453	213530	338707	289009	290448	218295	343211	275229	108515	170313	47970.9	0.381615	0.199422	0.0757988	0.00699482	1.57223	1.26081	AQAAFSPYRVDDEGWYDSDEDPIELLR	[18] Phospho (S)	([S/T])[D/E][D/E][D/E], ([S/T])X[D/E][D/E], ([S/T])[D/E]X[D/E], ([S/T])[D/E], ([S/T])X[D/E], ([S/T])XX[D/E]	CK2
	no-change in TBB	13448	74.93	46.2569	2	933.393	0.836445	Ot03g01050	308801407	XP_003078017.1	trithorax-like (ISS) [Ostreococcus tauri]	41426.6	18920.6	14601.2	15576.8	58668.6	77436.4	82327.5	128858	48838.2	4965.82	29501.8	29651.6	15669.9	21442.9	26993	29838.8	68485.3	24651.9	19495.1	45654.6	6020.26	0.384296	0.861018	0.269674	0.00743016	2.29518	1.21041	RSSEDDGSTLDYDVVK	[3] Phospho (S)	([S/T])[D/E][D/E][D/E], RXX([S/T]), ([S/T])[D/E]X[D/E]	CAMK, CK2
	no-change in TBB	6646, 6646, 22794	31.04, 29.87, 23.7	24.1058	2, 2, 2	563.267	2.8235	Ot02g06890	308801022	XP_003075292.1	unnamed protein product [Ostreococcus tauri]	66250.1	79690	70944	89834.5	65470.2	59584	4494.16	80247.2	87935.2	85232.4	43302.3	60370	47222.4	78732.7	53222.3	74437.8	63498.6	56569.9	10299.3	34809.8	13966.4	0.390655	0.0429621	0.216059	0.00018297	1.17227	1.31585	DASLGTPTKR	[6] Phospho (T)| [8] Phospho (T)	([S/T])P, [S/T]X([S/T])	CMGC, CK1
	no-change in TBB	4475	65.88	53.0866	3	881.387	0.132981	Ot09g02160	308807791	XP_003081206.1	PAS (ISS) [Ostreococcus tauri]	400352	138314	1.24235e+06	515775	362224	369492	243723	263108	192565	506655	371877	292047	440091	324141	479979	531803	315109	381627	420120	124964	78287.3	0.405268	0.771205	0.0655434	0.0200258	1.68768	1.39351	ATTELNAEESDEDAELDVDAIRR	[10] Phospho (S)	([S/T])[D/E][D/E][D/E], ([S/T])X[D/E][D/E], ([S/T])[D/E]X[D/E], ([S/T])XX[D/E]	CK2
	no-change in TBB	991	73.2	28.6918	2	802.31	0.0765379	Ot07g03650	308806319	XP_003080471.1	unnamed protein product [Ostreococcus tauri]	492993	437163	547297	455705	365647	365493	2708.58	781906	367880	675006	449899	452573	462308	408506	513330	459761	438599	457323	67363.8	305816	37491.2	0.409499	0.991245	0.472929	5.50465e-07	1.04825	1.00533	VSDASSSEDAEDVGR	[7] Phospho (S)	[S/T]X([S/T])	CK1
	no-change in TBB	1259, 15197, 8062	29.89, 28.09, 28.92	25.9539	2, 2, 2	754.284	2.73827	Ot02g06640	308800972	XP_003075267.1	modular polyketide synthase (ISS) [Ostreococcus tauri]	280996	321766	71964	207000	255134	616451	18311.2	708875	2.50602e+06	672505	229777	256192	144325	282786	166492	227372	904432	215914	96336.9	938783	58851.4	0.422722	0.921319	0.383617	0.00582201	3.97776	1.05307	VSTAYARCIAR	[2] Phospho (S),[3] Phospho (T),[5] Phospho (Y)
	no-change in TBB	1591, 1591	36.72, 35.09	23.4199	2, 2	544.224	0.424928	Ot18g00370	308813524	XP_003084068.1	RNA-binding protein La (ISS) [Ostreococcus tauri]	153380	293917	246630	197994	153582	191636	21828.4	233219	136822	343523	208696	160777	203278	221548	276082	209101	185406	214076	61058.8	118790	41493.6	0.444892	0.793345	0.130876	0.000133795	1.1278	1.02379	TGAGSSLGSDR	[6] Phospho (S)| [9] Phospho (S)	([S/T])[D/E]	CK2
	no-change in TBB	4331	56.56	59.636	3	1005.04	1.03809	Ot13g00400	308810405	XP_003082511.1	glycine-rich protein (ISS) [Ostreococcus tauri]	606811	203316	700273	904069	540552	343695	666901	674255	74509.6	573598	486731	521789	310003	565607	453875	591004	466592	467601	256440	256676	97381.9	0.469314	0.607233	0.116933	0.00737871	1.26664	1.26391	AAFGYSDSEDEMDDFIVRDETDGPR	[6] Phospho (S),[8] Phospho (S),[12] Oxidation (M)	([S/T])[D/E][D/E][D/E], [S/T]X([S/T]), ([S/T])X[D/E][D/E], ([S/T])[D/E]X[D/E], ([S/T])[D/E], ([S/T])X[D/E], ([S/T])XX[D/E]	CK1, CK2
	no-change in TBB	913, 10892	23.65, 20.84	23.8977	2, 2	644.314	0.375597	Ot06g03610	308805328	XP_003079976.1	5'-3' exoribonuclease 1 (ISS) [Ostreococcus tauri]	592918	427615	873402	997862	608530	756352	9773.38	1.00935e+06	604076	972453	572268	632988	819681	884417	937745	700066	670402	769420	230660	404457	159348	0.47006	0.518283	0.368001	0.000590725	1.04425	1.09907	IQREPSPQPR	[6] Phospho (S)	([S/T])P, RXX([S/T])	CMGC, CAMK
	no-change in TBB	12029	45.88	27.1369	3	702.625	0.0371287	Ot15g00630	308811797	XP_003083206.1	Nucleoporin-like protein [Oryza sativa (ISS) [Ostreococcus tauri]	61181.2	229506	34779.4	292920	103946	166611	98522.9	197275	147162	145300	83185.1	152199	116846	72481.2	97492.2	144467	150974	104441	111669	36007.5	31449.2	0.479053	0.870594	0.0666636	0.0286497	1.04505	1.38324	IRGDEGSASESETEASTSGR	[7] Phospho (S)| [7] Phospho (S)	([S/T])XX[D/E]	CK2
	no-change in TBB	14827	100.14	71.2707	3	1121.52	1.65462	Ot18g01900	308813830	XP_003084221.1	unnamed protein product [Ostreococcus tauri]	361851	59289.5	72582.7	151589	101702	165549	47119.1	40951.9	106518	145078	237685	74017.5	111861	120411	139440	149403	101043	136683	123932	56233.3	61271.6	0.483628	0.86777	0.0755494	0.0179296	1.47861	1.09306	DAAADVEALAAAHGLLGDEDAPSPLASEELHAR	[23] Phospho (S)	([S/T])P	CMGC
	no-change in TBB	18301	32.91	56.6179	2	928.884	0.679488	Ot01g01900	308798939	XP_003074249.1	unnamed protein product [Ostreococcus tauri]	59314.3	29709.1	19494.3	22892.1	56347.4	29506.9	13990.4	65618.3	3352.73	57676.9	37818.9	69272.5	27790.6	51650.3	40719.9	37551.5	34029	45450.4	18903.5	27019.1	15798.9	0.491008	0.394527	0.180626	0.0129577	1.10351	1.21035	SLDAFYDDEISSTSAR	[12] Phospho (S)
	no-change in TBB	5359, 33810	80.04, 64.04	24.2636	2, 2	785.348	0.602351	Ot05g01320	308803833	XP_003079229.1	putative RNA binding protein (ISS) [Ostreococcus tauri]	60783.2	119208	22990.3	66542.1	98050.7	89719.9	944.18	97449.7	54481.7	91398.9	41189.4	71853	88785.6	75175	71356	73514.9	66798.9	69671.8	36923.3	40492.5	17424.6	0.506159	0.872181	0.361706	0.00816505	1.10054	1.05516	IASASGSPTSSPTNGR	[7] Phospho (S)	([S/T])P	CMGC
	no-change in TBB	1390, 5883, 10675, 804	53.48, 29.95, 35.75, 43.45	28.6316	2, 3, 2, 3	1123.92	0.142686	Ot03g03590	308801913	XP_003078270.1	putative polyamine oxidase (ISS) [Ostreococcus tauri]	1.34155e+06	1.65802e+06	1.70419e+06	2.20065e+06	1.56667e+06	1.6839e+06	51259.8	2.9508e+06	1.3548e+06	2.72656e+06	1.10422e+06	1.73024e+06	2.0201e+06	1.75689e+06	1.89776e+06	1.69422e+06	1.75346e+06	1.70184e+06	315643	1.16638e+06	353787	0.507239	0.982057	0.274714	3.56187e-05	1.03497	1.0045	LVQDDGNDSDDSETHANVR	[9] Phospho (S),[12] Phospho (S)	([S/T])[D/E], ([S/T])X[D/E]	CK2
	no-change in TBB	6247	47.5	74.7773	3	923.148	0.329886	Ot06g02500	308805102	XP_003079863.1	putative alkaline alpha-galacto (ISS) [Ostreococcus tauri]	273918	228906	250381	48418.5	217393	241988	1883.45	200888	213842	275858	206155	178621	125888	186204	182217	203803	186892	175817	89505.4	107356	29874.6	0.519971	0.97718	0.382011	0.00909367	1.09049	1.15918	LAGLTPPRPSQLDLLPEAESVDGLAK	[10] Phospho (S)| [5] Phospho (T)	([S/T])P, ([S/T])XX[D/E]	CMGC, CK2
	no-change in TBB	9600, 28133, 28133	102.17, 40.53, 38.98	69.4216	2, 2, 2	971.475	0.63429	Ot01g03550	308799269	XP_003074415.1	unnamed protein product [Ostreococcus tauri]	244583	23513.5	40253.2	66208	100795	302643	29687.5	156842	175023	43452.4	135559	127272	41657.4	61704.3	63537.4	95070.7	141530	85946	88523	111177	42486.9	0.534002	0.800455	0.167078	0.0460712	1.48868	1.10617	RASWTDLTVLVASGETR	[3] Phospho (S)	RXX([S/T])	CAMK
	no-change in TBB	26712, 35936, 9448, 15406, 13178	50.35, 28.5, 26.16, 32.72, 64.72	48.6696	3, 3, 3, 3, 2	676.659	0.274285	Ot15g02340	308812139	XP_003083377.1	unnamed protein product [Ostreococcus tauri]	79271.2	198753	84165.3	36509.5	46049.1	52770.3	74353	113973	20129.3	71101.4	75652.3	79726.6	85141.9	82123.8	64876	88949.6	66465.4	77504.1	64737.5	34188	7866.33	0.562267	0.893805	0.0533401	0.00605739	1.33828	1.14768	SRSVDDVVEQVETTQKK	[3] Phospho (S)	[S/T]X([S/T]), ([S/T])X[D/E][D/E], R[S/T]X([S/T]), ([S/T])X[D/E], ([S/T])XX[D/E]	CK1, CK2
	no-change in TBB	5925	120.67	25.3564	2	1120.44	0.891166	Ot11g02460	308809477	XP_003082048.1	Kynurenine 3-monooxygenase and related flavoprotein monooxygenases (ISS) [Ostreococcus tauri]	162810	120445	47789	114935	138238	187941	1068.87	171346	107131	201719	136700	152174	171768	155045	152198	116844	133841	153577	42883.1	82587.4	12467.8	0.577784	0.147637	0.354115	0.00829079	1.14547	1.31438	SDDDDGDANAGATTTTTTTTTK	[1] Phospho (S)	([S/T])[D/E][D/E][D/E], ([S/T])X[D/E][D/E], ([S/T])[D/E]X[D/E], ([S/T])[D/E], ([S/T])X[D/E], ([S/T])XX[D/E]	CK2
	no-change in TBB	7531	32.35	59.0453	3	971.099	1.20253	Ot02g04150	308800474	XP_003075018.1	Chromatin remodeling complex WSTF-ISWI, large subunit (contains heterochromatin localization, PHD and BROMO domains) (ISS) [Ostreococcus tauri]	226671	195463	42938	174944	216409	198639	37736.8	308005	17208.7	268215	188328	171219	141342	146755	172038	171285	165961	163937	74455.9	132541	19489.4	0.578633	0.775625	0.188385	0.0107137	1.03208	1.04483	DAVDYNAGYLSPNDVNADLDGPPSPVR	[24] Phospho (S)	([S/T])P, PX([S/T])P	MAPK, CMGC
	no-change in TBB	2884	26.31	38.259	2	895.384	0.822984	Ot01g03550	308799269	XP_003074415.1	unnamed protein product [Ostreococcus tauri]	946953	327072	456544	920924	1.20937e+06	500798	722759	1.13636e+06	794033	136138	436363	869931	379593	941814	547801	772173	658018	635101	367951	370331	255744	0.583353	0.638088	0.0649478	0.0122008	1.17348	1.21583	KGSISDLMHAGVSSPK	[3] Phospho (S),[8] Oxidation (M),[14] Phospho (S)	([S/T])P, RXX([S/T]), ([S/T])XX[D/E]	CMGC, CAMK, CK2
	no-change in TBB	4234	41.59	24.7679	2	616.743	0.262093	Ot05g01600	308803889	XP_003079257.1	unnamed protein product [Ostreococcus tauri]	172428	114663	135708	21030	147967	115527	3199.02	148495	111217	130371	123048	103834	99397.8	115353	119500	118359	101762	112226	58283.2	56999.8	10183.1	0.587119	0.713116	0.270786	0.0298645	1.1631	1.05465	SEDSSSGLSGAR	[4] Phospho (S)| [4] Phospho (S)| [6] Phospho (S)	[S/T]X([S/T]), ([S/T])XXG	CK1
	no-change in TBB	5293, 49183	53.34, 45.25	37.9463	2, 2	640.798	0.224597	Ot15g03030	308812277	XP_003083446.1	Ca2+-dependent lipid-binding protein CLB1/vesicle protein vp115/Granuphilin A, contains C2 domain (ISS) [Ostreococcus tauri]	135008	40631.2	11932.2	69816.3	137834	29232.1	87189.6	106327	77929	123787	70170.4	76614.3	39081.2	73137.4	72119.8	79044.5	84892.8	66224.6	56242.8	35791.2	15352.7	0.599016	0.816498	0.103081	0.0482633	1.07399	1.19358	SLSIDTSAAAHK	[3] Phospho (S)	([S/T])X[D/E]	CK2
	no-change in TBB	1837, 10552	72.02, 65.77	20.4576	2, 2	758.799	0.461222	Ot05g03410	308804251	XP_003079438.1	unnamed protein product [Ostreococcus tauri]	390193	232342	459927	467275	382266	360461	41963.6	615961	316303	629901	266077	245351	265639	307151	369642	386400	392918	290772	94488.5	242900	49480.8	0.603379	0.10576	0.0987549	0.000508284	1.01687	1.32888	KDGNESDDGGSISR	[6] Phospho (S)	([S/T])XXG, ([S/T])[D/E], ([S/T])X[D/E]	CK2
	no-change in TBB	14561	33.87	49.7405	3	883.018	0.958481	Ot14g00150	308810996	XP_003082806.1	putative DNA helicase (ISS) [Ostreococcus tauri]	32798.5	74454.4	127248	209684	30427.9	32525.9	137479	48756.1	16678.7	133016	31836	32715.4	102933	130936	157006	94922.7	73691.2	91085.3	75254.7	57347.8	56990.2	0.624929	0.967922	0.115989	0.0456609	1.28811	1.04213	KGDFNEDTDEEAEEEFYKSER	[8] Phospho (T)	([S/T])[D/E][D/E][D/E], ([S/T])X[D/E][D/E], ([S/T])[D/E]X[D/E], ([S/T])[D/E], ([S/T])X[D/E], ([S/T])XX[D/E]	CK2
	no-change in TBB	775, 3054	44.98, 39.31	21.3153	2, 2	585.263	0.0737358	Ot17g01690	308813245	XP_003083929.1	unnamed protein product [Ostreococcus tauri]	640342	660318	1.01333e+06	223971	629882	776164	52965.9	784341	455313	926924	993038	649783	847199	888927	976285	633568	599142	871046	279626	350739	137662	0.626248	0.153428	0.133769	0.0272775	1.05746	1.37483	LKAEEEAGSR	[9] Phospho (S)
	no-change in TBB	5184	46.56	20.1084	2	742.348	0.700553	Ot07g02030	308805995	XP_003080309.1	unnamed protein product [Ostreococcus tauri]	100744	73953.5	33119.8	157318	128558	111108	27126.7	200217	132044	195393	59871.9	75550.6	126687	128466	126180	98738.5	133178	103351	48075.1	70887.6	33014.3	0.631483	0.70444	0.0645048	0.0121274	1.34879	1.04671	ASASASTQSPVNKR	[9] Phospho (S)| [7] Phospho (T)	([S/T])P	CMGC
	no-change in TBB	26631, 4581, 7138, 96081, 119367	25.02, 61.36, 49.7, 49.86, 32.87	84.7108	3, 2, 3, 2, 3	910.075	0.00566093	Ot04g00560	308802522	XP_003078574.1	putative ATP-dependent DNA helicase recQ (ISS) [Ostreococcus tauri]	745038	648738	672353	82040.6	344568	765275	573563	286490	364240	556723	696263	252230	509005	434703	479991	498548	509258	474438	278707	188804	159207	0.661442	0.758583	0.0571685	0.0450344	1.02148	1.05082	SNDLFGSDDDLDLLNAVENVERR	[N-term] Acetylation (N Terminal),[0] Acetylation (N Terminal),[7] Phospho (S)	([S/T])[D/E][D/E][D/E], ([S/T])X[D/E][D/E], ([S/T])[D/E]X[D/E], ([S/T])[D/E], ([S/T])XX[D/E]	CK2
	no-change in TBB	2687	55.13	70.835	3	1023.13	0.491031	Ot10g00140	308808278	XP_003081449.1	unnamed protein product [Ostreococcus tauri]	589614	595944	628245	89872.4	360621	471462	39712.9	341352	291671	961080	487938	326278	347512	396113	408198	452859	421055	393208	229239	340104	62798.7	0.67998	0.908292	0.148135	0.0173081	1.07553	1.1517	LQIYHPEEPDSDDELSEVFVEQIQK	[11] Phospho (S)	([S/T])[D/E][D/E][D/E], ([S/T])X[D/E][D/E], ([S/T])[D/E]X[D/E], ([S/T])[D/E], ([S/T])X[D/E], ([S/T])XX[D/E]	CK2
	no-change in TBB	72111	32.76	75.6543	3	895.725	0.272588	Ot09g02910	308807941	XP_003081281.1	unnamed protein product [Ostreococcus tauri]	1277.91	2440.57	1698.36	196.727	690.181	846.928	94922.3	219.905	336.908	1142.52	1151.66	743.296	1239.74	677.389	1396.32	1260.75	19493.7	1041.68	871.989	42167.6	315.766	0.711057	0.889386	0.325367	0.0396567	15.462	1.2103	RSSLTSDEDFFGAPAGAVADVSGRL	[2] Phospho (S),[3] Phospho (S)	RXX([S/T])	CAMK
	no-change in TBB	22310	30.35	83.1661	3	1063.8	1.5262	Ot05g01120	308803793	XP_003079209.1	unnamed protein product [Ostreococcus tauri]	191589	38351.2	32899.8	35476.5	83788.9	152540	27119.7	30342.1	40690.6	65254.7	79071.9	41445.5	105869	82057.7	63643.9	76421.1	63189.5	74417.6	67708.6	52139.3	23835.2	0.748203	0.633709	0.0522884	0.0303225	1.2094	1.02692	SAAAPSFSIPSFDAFTAPSFEIPNFDAPK	[11] Phospho (S),[19] Phospho (S)	([S/T])X[D/E]	CK2
	no-change in TBB	5200, 20923	40.26, 40.19	22.7908	3, 3	726.953	0.286458	Ot06g02390	308805080	XP_003079852.1	Molecular chaperone (DnaJ superfamily) (ISS) [Ostreococcus tauri]	171736	125359	151793	284567	124426	330541	24868.7	210840	137696	223667	196434	158794	187506	163482	218102	171576	185523	184864	66176.9	113163	24405.3	0.754501	0.489598	0.0575239	0.000314441	1.08128	1.07744	AAGTSERGTSEEGENDRPR	[5] Phospho (S),[9] Phospho (T)| [4] Phospho (T),[5] Phospho (S)	([S/T])XXG, ([S/T])X[D/E][D/E], ([S/T])[D/E], ([S/T])X[D/E], ([S/T])XX[D/E]	CK2
	no-change in TBB	6278, 26819	46.65, 36.69	27.8499	2, 2	624.238	0.426024	Ot01g03260	308799211	XP_003074386.1	unnamed protein product [Ostreococcus tauri]	87837.7	8683.31	115614	62178	62880.8	55762.8	25964.8	81123.5	96229.4	68690.6	62832.7	60231.7	36526.2	42390.7	59989.1	67438.7	65554.2	52394.1	39489.2	26722.6	12040.9	0.758828	0.993619	0.069897	0.033544	1.02875	1.28714	DGGAQFDASGSR	[9] Phospho (S)| [11] Phospho (S)	[S/T]X([S/T]), ([S/T])XXG	CK1
	no-change in TBB	9715	39.41	27.1369	2	960.857	1.22298	Ot03g02170	308801631	XP_003078129.1	3-phosphoinositide-dependent protein kinase-1 (ISS) [Ostreococcus tauri]	149408	36988.8	28687.2	131033	133394	61087	20214.1	126025	101614	84258.7	116329	122991	47181.2	58352.1	70359.3	95902.4	78639.7	83042.4	58076.2	40393	34497.7	0.768015	0.999952	0.0565946	0.0190453	1.21952	1.15486	SAEEGSGPGTPTEAAPMR	[1] Phospho (S),[10] Phospho (T),[17] Oxidation (M)| [6] Phospho (S),[10] Phospho (T),[17] Oxidation (M)	([S/T])P, ([S/T])XXG, ([S/T])X[D/E][D/E], PX([S/T])P, ([S/T])X[D/E], ([S/T])XX[D/E]	MAPK, CMGC, CK2
	no-change in TBB	11375, 15172, 3288, 9103	30.66, 25.9, 21.08, 28.98	26.3055	2, 2, 3, 2	715.332	0.791794	Ot20g00370	308814226	XP_003084418.1	SOH1-like protein (ISS) [Ostreococcus tauri]	57704.5	302696	179361	131122	222986	91714.3	35572.5	260956	359983	142798	53715.3	352774	158261	207029	213254	178774	178205	197007	92520.7	131310	108006	0.773712	0.865704	0.0622456	0.0297063	1.00319	1.10199	VVDDPSTHARPR	[6] Phospho (S)
	no-change in TBB	4012, 15826	38.78, 35.3	45.1185	2, 2	671.824	0.0840485	Ot06g00130	308804630	XP_003079627.1	DNA-binding protein (ISS) [Ostreococcus tauri]	115568	76640.9	111776	47063.6	186562	162971	165900	292977	252554	9377.89	130540	214162	131939	186213	124066	107522	176756	157384	52294.8	109059	40413.4	0.825185	0.111095	0.122412	0.0328043	1.64391	1.46374	KNPSFGVTDVAK	[4] Phospho (S)| [4] Phospho (S)	([S/T])F	PDK1
	no-change in TBB	12447	82.08	48.984	2	813.356	0.112408	Ot03g00850	308801367	XP_003077997.1	putative cycloartenol synthase (ISS) [Ostreococcus tauri]	27319.6	49517	14413.3	54248.5	34161.4	44749.3	73655.3	41787.8	29958.2	5467.52	40049.3	41209.6	44735.8	40377.8	48797.2	35932	39123.6	43033.9	16282	24738.2	3721.67	0.856746	0.281158	0.0554074	0.00862478	1.08882	1.19765	ALDASDAEVDADVVR	[5] Phospho (S)	([S/T])[D/E]X[D/E], ([S/T])[D/E], ([S/T])XX[D/E]	CK2
	no-change in TBB	8743, 18043	36.33, 20.54	25.4974	2, 3	885.375	0.781755	Ot17g02310	308813369	XP_003083991.1	Predicted esterase of the alpha-beta hydrolase superfamily (ISS) [Ostreococcus tauri]	79029.5	48061	25841.8	23477.4	93446.8	60493.9	54931.4	104712	83999.1	4563.38	51210.5	76165.4	14849.8	30903	33042	53971.3	61739.9	41234.1	31393.9	37613.5	23397.1	0.883555	0.528795	0.0956925	0.0477878	1.14394	1.3089	NDSVEASSEGATPNRR	[3] Phospho (S)	RXX([S/T]), ([S/T])X[D/E]	CAMK, CK2
	no-change in TBB	4222, 12236	57.72, 47.28	77.7661	3, 4	1455.27	0.17266	Ot20g00700	308814292	XP_003084451.1	AP3D1 protein (ISS) [Ostreococcus tauri]	1.02757e+06	1.39914e+06	1.18854e+06	1.77368e+06	349832	2.69059e+06	1.591e+06	229897	991906	1.53756e+06	1.06898e+06	434721	1.13299e+06	1.0104e+06	973667	1.14775e+06	1.40819e+06	924152	526252	902270	280188	0.893746	0.677334	0.0510702	0.0162659	1.22691	1.24195	KIEVPAELLDDEPMSAEWDYLLVSSDEEEDDEYASR	[14] Oxidation (M),[24] Phospho (S),[25] Phospho (S)	([S/T])[D/E][D/E][D/E], ([S/T])X[D/E][D/E], ([S/T])[D/E]X[D/E], ([S/T])[D/E], ([S/T])XX[D/E]	CK2
	no-change in TBB	106130	32.09	16.1961	2	698.279	2.04526	Ot14g00490	308811064	XP_003082840.1	putative nucleic acid binding protein (ISS) [Ostreococcus tauri]	362.727	681.207	1096.46	1204.81	464.461	413.519	55.4627	432.572	333.1	23866.1	237.011	836.326	536.608	489.485	481.115	761.934	5020.15	516.109	374.974	10536.3	213.769	0.901488	0.277997	0.21004	0.0362076	6.58869	1.4763	DDKAHESEASAR	[7] Phospho (S)	([S/T])[D/E]	CK2
	no-change in TBB	31750	67.31	69.6698	2	815.872	0.688644	Ot06g01630	308804928	XP_003079776.1	unnamed protein product [Ostreococcus tauri]	31985.8	3126.77	13296.9	3421.17	18672.6	16753.9	10120.9	12862.3	11258.3	4036.9	10079.9	10944.5	8566.94	4612.66	16200.1	14100.7	11006.4	10080.8	11999	4634.09	4194.78	0.954476	0.943791	0.0507095	0.0472638	1.28113	1.39876	SASEVEAFEALELR	[1] Phospho (S)| [3] Phospho (S)	RXX([S/T]), [S/T]X([S/T]), ([S/T])[D/E]X[D/E], R[S/T]X([S/T]), ([S/T])[D/E], ([S/T])XX[D/E]	CAMK, CK1, CK2
	no-change in TBB	5205	21.59	58.762	3	1185.83	0.261621	Ot04g04080	308803226	XP_003078926.1	unnamed protein product [Ostreococcus tauri]	434663	207294	73188.5	226363	354457	269938	44445.3	895431	127225	403555	240910	322431	269702	181453	199187	259193	348119	242737	139852	335316	56422.5	0.989245	0.831257	0.0678201	0.010717	1.34309	1.0678	LGLESDAPASDAGEGDAGVDALEAGEEEEDATTQR	[10] Phospho (S)	([S/T])XXG
	down in TBB	18551, 13361, 2214	35.65, 27.44, 29.45	64.7879	2, 2, 2	779.803	0.120076	Ot02g03250	308800306	XP_003074934.1	Rab1 small GTPase from the Rab subfamily (IC) [Ostreococcus tauri]	837.113	2801.53	914.391	452554	158.83	0	225.47	0	230.178	596.862	20.0978	21.3358	864.839	0	0	91453.1	210.502	181.254	201864	244.186	382.276	0.0528078	0.0201202	0.944565	0.977677	434.453	504.557	SAEADDYDYLFK	[N-term] Acetylation (N Terminal),[0] Acetylation (N Terminal),[1] Phospho (S)	([S/T])X[D/E]	CK2
	down in TBB	8931, 2051	105.91, 101.69	45.3475	2, 2	1010.42	0.12273	Ot03g05690	308802331	XP_003078479.1	FOG: RCC1 domain (ISS) [Ostreococcus tauri]	31152.7	1.18733e+06	992848	854799	39800	21658	10669	54838.3	123915	36072.3	30864.3	44735.1	29306.6	41620	26296.2	621187	49430.5	34564.4	547581	44803.4	8107.46	0.0617562	0.0386347	0.845334	0.879343	12.5669	17.9718	ARDDDSDSDVVDVGYVGR	[6] Phospho (S)	([S/T])[D/E]X[D/E], ([S/T])[D/E], ([S/T])XX[D/E]	CK2
	down in TBB	36020	28.18	66.1469	2	619.766	0.234477	Ot13g00530	308810431	XP_003082524.1	Altered Response to Gravity (ISS) [Ostreococcus tauri]	504.058	59256.2	69115.4	67589.5	438.581	0	4541.34	1287.95	0	580.726	207.265	700.035	274.693	269.566	0	39380.8	1282	290.312	35717	1897.51	254.816	0.0639229	0.0316883	0.938017	0.962014	30.7182	135.65	NFSFSNPFAK	[3] Phospho (S)	([S/T])F	PDK1
	down in TBB	8091, 9703	76.73, 64.09	29.3363	2, 2	671.283	1.03856	Ot01g05370	308799641	XP_003074601.1	calcium-dependent protein kinase, putative (ISS) [Ostreococcus tauri]	79080.9	117223	142709	97708.3	90141.7	64932.1	52509.4	115509	69571.9	26039.6	80450.8	86919.4	15375.5	13258.6	22141.4	105372	65712.3	43629.1	25081.7	32570.7	36784	0.0664346	0.0224261	0.0659239	0.662473	1.60354	2.41518	SYNGAAHDALSR	[1] Phospho (S)	([S/T])XXG
	down in TBB	5921, 5677	25.27, 21.06	34.9727	2, 3	862.905	0.0957403	Ot06g00850	308804774	XP_003079699.1	unnamed protein product [Ostreococcus tauri]	237672	124545	179706	237775	203110	90837.2	229786	115304	87430.5	130598	92874.5	89197.4	46913.4	121516	79145.3	196562	130791	85929.3	47175.2	58129.7	26896	0.0672484	0.00263751	0.0153899	0.228544	1.50287	2.28748	AAVEPTKTPPLSPTR	[8] Phospho (T),[12] Phospho (S)| [8] Phospho (T),[12] Phospho (S)	([S/T])P, [S/T]X([S/T]), PX([S/T])P	MAPK, CMGC, CK1
	down in TBB	10769, 2638	30.13, 22.73	39.0376	2, 2	484.218	0.0236892	Ot17g01260	308813159	XP_003083886.1	unnamed protein product [Ostreococcus tauri]	1241.41	141921	111766	119405	6091.52	484.364	13332.7	2541.43	8862.46	1234.15	2368.37	2218.92	562.127	611.008	889.334	76085.1	5291.03	1329.95	67053.8	5580.03	890.107	0.0840634	0.0135272	0.848032	0.969007	14.38	57.2089	KSSFSFGK	[3] Phospho (S)| [5] Phospho (S)	[S/T]X([S/T]), ([S/T])F	PDK1, CK1
	down in TBB	9757, 7107, 63058, 7107	59.07, 28.38, 37.95, 30.23	45.7494	2, 3, 2, 3	956.443	0.66473	Ot10g02170	308808680	XP_003081650.1	Nuclear pore complex, Nup155 component (D Nup154, sc Nup157/Nup170) (ISS) [Ostreococcus tauri]	176159	197528	120161	205635	162120	84365.5	100907	226231	108362	43851.2	124780	131857	50972	124198	64910	172320	112743	99343.4	33855.1	68173	38234	0.087173	0.0248712	0.0709767	0.0550308	1.52843	1.73459	VRSNGTELTALQEEER	[3] Phospho (S)	RXX([S/T])	CAMK
	down in TBB	26586	27.11	42.6454	2	552.248	0.319771	Ot17g00990	308813105	XP_003083859.1	unnamed protein product [Ostreococcus tauri]	15812.6	878.544	48515.9	10237.8	3244.28	237.335	734.557	750.22	10377.7	0	1590.43	894.657	887.279	156.791	251.982	15737.8	2419.97	756.228	19245.4	4460.24	580.048	0.089562	0.0125753	0.896556	0.957945	6.50332	20.811	REDSFTLR	[4] Phospho (S)	RXX([S/T]), ([S/T])F	PDK1, CAMK
	down in TBB	12901	41.17	67.9989	3	914.762	0.905331	Ot08g03690	308807256	XP_003080939.1	GATA-4/5/6 transcription factors (ISS) [Ostreococcus tauri]	127950	96888.5	112183	117959	40026.2	46597.2	87563.5	51726.6	35387.5	75307.1	29058.3	17585.2	15841.4	13753.6	28195.8	99001.3	59316.4	20886.9	34834.3	21480.1	7201.3	0.10473	0.000389549	0.0475036	0.96091	1.66904	4.73988	SLATSNALDDMPIGLHLNSDSFSLK	[11] Oxidation (M),[19] Phospho (S)	([S/T])[D/E]	CK2
	down in TBB	2237, 24168, 11817	33.63, 20.94, 25.47	35.0743	2, 2, 2	525.21	0.10895	Ot16g00060	308812298	XP_003083456.1	40s ribosomal protein S27 (ISS) [Ostreococcus tauri]	218538	93753.7	79626.5	92536.9	150686	27725.5	390.335	71550.5	35341.7	86466	30210.5	62621.9	5209.67	44761.5	12551.5	127028	44294.8	31071	58046.2	34654	23427.6	0.10676	0.00937684	0.783713	0.894003	2.86779	4.08832	LTEGCSFR	[6] Phospho (S)	([S/T])F	PDK1
	down in TBB	17422, 66461	59.57, 46.07	76.5489	2, 2	1064.46	1.02262	Ot03g01890	308801575	XP_003078101.1	Putative mitochondrial inner membrane protein (ISS) [Ostreococcus tauri]	123344	108750	170674	157144	121738	55691	219118	52704.6	63442.2	95262.4	36984.6	50370.6	74369.2	65034.5	72951.8	136330	97243.6	59942.1	26243.8	70196.3	15984.3	0.119287	0.000688287	0.050226	0.168843	1.40194	2.27436	SIYSLADTPEYLFDEER	[1] Phospho (S)
	down in TBB	9015, 16391, 1352	56.16, 27.07, 52.47	69.0897	2, 3, 2	987.449	0.9309	Ot11g00940	308809173	XP_003081896.1	putative CTR1-like protein kinase (ISS) [Ostreococcus tauri]	105969	1.21993e+06	1.2537e+06	900474	82610.8	96125.1	811986	78684.8	55166	60276.9	116606	86292.7	93935.7	91307	88207.3	712536	220448	95269.7	581024	331075	12279.9	0.143842	0.0428916	0.63253	0.769013	3.23222	7.47915	EFLNTSPETEDVPLFR	[6] Phospho (S)	([S/T])P	CMGC
	down in TBB	3036	21.49	21.3626	2	534.739	0.341509	Ot12g00650	308809818	XP_003082218.1	DNA-binding protein-like (ISS) [Ostreococcus tauri]	142081	367544	207423	791527	122730	177499	16511.3	160622	96509	220632	120885	93117.4	60861.5	131364	96122.9	326261	134355	100470	277329	79552.7	27445.4	0.148093	0.0308621	0.454066	0.458179	2.42836	3.24734	DTSRDAVPK	[3] Phospho (S)
	down in TBB	24703, 6847, 105884, 6847, 6847	63.94, 33.38, 30.0, 34.21, 32.43	87.5579	2, 3, 3, 3, 3	1380.68	0.935217	Ot04g05180	308803444	XP_003079035.1	unnamed protein product [Ostreococcus tauri]	347787	306836	241829	288165	47964.2	339079	2605.52	9343.9	160194	100686	189983	10160.7	57460.2	35967.5	41232.5	246516	122382	66960.8	117339	137824	70840.6	0.149467	0.0326816	0.712499	0.802858	2.01432	3.6815	ASLSTGSTANLFSSMIPDGIANLLGVK	[8] Phospho (T),[15] Oxidation (M)
	down in TBB	19842, 10209, 4817	26.36, 22.15, 24.15	68.3876	2, 2, 2	849.928	1.3802	Ot11g00080	308809001	XP_003081810.1	glutamine amidotransferase/cyclase (ISS) [Ostreococcus tauri]	5114.73	166234	128992	120974	5947.21	4142.3	174310	1243.86	2335.89	3434.39	2408.74	1641.95	2924.27	1995.98	7138.28	85452.5	37093.3	3221.84	74930.6	76714.5	2240.92	0.152205	0.0135557	0.757408	0.956307	2.30371	26.5228	SSETVFVPLTVGGGIR	[2] Phospho (S)| [4] Phospho (T)	RXX([S/T]), [S/T]X([S/T]), ([S/T])[D/E]	CAMK, CK1, CK2
	down in TBB	11761	23.69	63.2975	3	894.729	0.439729	Ot12g00800	308809832	XP_003082225.1	unnamed protein product [Ostreococcus tauri]	75560.6	26113.5	73363	117991	39244.9	30443.1	51780.1	41322.2	23224.4	41149.8	37823.6	40963.4	20153.3	24680.7	21516.7	66454.6	37583.9	29027.5	35897.1	11016	9668.18	0.152553	0.0409076	0.0595529	0.208467	1.76816	2.28936	LSQNPYSFNQVYELNADTDVER	[7] Phospho (S)	([S/T])F	PDK1
	down in TBB	19832, 44874	30.65, 21.55	55.9052	2, 2	1042.93	1.94892	Ot16g02880	308812860	XP_003083737.1	unnamed protein product [Ostreococcus tauri]	77312.3	81572.2	152896	199868	65008.4	62270.6	114326	46262	67241	83131	65653.2	48571	51893.5	19928.4	12013.6	115331	74646	39611.9	58470.3	25788.1	22684.6	0.184946	0.0184187	0.0240248	0.645826	1.54504	2.91153	EGSILGSVMSEADSQTGLK	[9] Oxidation (M),[10] Phospho (S),[14] Phospho (S)	([S/T])XXG, ([S/T])[D/E]X[D/E], ([S/T])[D/E], ([S/T])XX[D/E]	CK2
	down in TBB	11029	48.15	87.6949	3	1116.23	0.046862	Ot04g05180	308803444	XP_003079035.1	unnamed protein product [Ostreococcus tauri]	276212	206250	157785	201434	73817.5	272950	34021.3	3389.98	156437	88056.6	106611	19209.1	55294.1	33585.3	25333.3	183099	110971	48006.7	74373	107615	35492.9	0.19098	0.00496987	0.570013	0.865039	1.64998	3.81404	TGLEYLSSASGHGGASSSPTPANVIASVIPALVR	[7] Phospho (S)| [8] Phospho (S)| [10] Phospho (S)	[S/T]X([S/T]), ([S/T])XXG	CK1
	down in TBB	24411	23.91	65.4706	2	744.382	0.411507	Ot15g01100	308811893	XP_003083254.1	Phosphatidylinositol transfer protein SEC14 and related proteins (ISS) [Ostreococcus tauri]	3660	129705	2831.21	82182.6	1683.07	52.5606	179028	389.804	597.133	994.702	1053.51	519.286	252.323	235.929	1614.53	44012.4	36212.5	735.115	58983.4	79837.3	592.368	0.201777	0.0159362	0.770601	0.961894	1.21539	59.8715	RTLAFLPWTFR	[9] Phospho (T)	([S/T])F	PDK1
	down in TBB	17524	29.59	71.897	3	1277.89	4.69299	Ot01g02600	308799079	XP_003074320.1	unnamed protein product [Ostreococcus tauri]	159513	347368	494596	236746	116031	127671	449248	42046.7	72294.3	160165	57362.1	61138	103125	82101.2	55998.1	270851	170285	71944.9	152844	162624	20366.1	0.203982	0.00270814	0.247133	0.770962	1.59057	3.76469	YVQVKSDDDLYAVYNTFDEVPYSGLNDVSDLK	[1] Phospho (Y),[14] Phospho (Y)
	down in TBB	22541, 56290	63.16, 31.82	70.5012	2, 3	980.442	2.4365	Ot13g01340	308810593	XP_003082605.1	Protein involved in mRNA turnover and stability (ISS) [Ostreococcus tauri]	45406.1	123186	80184.3	45041.9	62957	34454.8	48822.8	6780.03	125088	29248.9	35053.5	18199.1	29624.8	25284.9	20174.5	71355.1	48878.9	25667.4	32406.4	45203.8	6889.36	0.215542	0.00242808	0.275304	0.459459	1.45983	2.78	SPSSAGNLALLVAESEVR	[3] Phospho (S),[4] Phospho (S)	RXX([S/T]), [S/T]X([S/T]), ([S/T])XXG, R[S/T]X([S/T]), LXRXX([S/T])	CAMK, CK1
	down in TBB	105, 208, 49, 702, 122, 586	55.73, 52.57, 48.68, 36.0, 54.38, 32.58	24.036	3, 3, 2, 3, 2, 2	418.188	0.0166196	Ot02g06800	308801004	XP_003075283.1	Pyruvate, phosphate dikinase, chloroplast [Precursor] (IC) [Ostreococcus tauri]	5.08136e+06	3.86852e+06	2.67433e+06	8.19909e+06	3.42429e+06	2.16877e+06	67611.4	2.84882e+06	4.66234e+06	3.80656e+06	1.79085e+06	1.22632e+06	753983	847205	863118	4.64952e+06	2.71082e+06	1.0963e+06	2.16786e+06	1.75417e+06	428051	0.226175	0.000445414	0.528106	0.935671	1.71517	4.24112	GGMTSHAAVVAR	[3] Oxidation (M),[4] Phospho (T)
	down in TBB	2046, 8545	42.97, 27.21	58.6511	3, 4	762.407	0.0933085	Ot14g01370	308811240	XP_003082928.1	unnamed protein product [Ostreococcus tauri]	1.17837e+06	698444	614349	982159	652157	517396	2.4135e+06	942081	1.24518e+06	1.40167e+06	409511	90432.1	132099	71939.8	43207.1	825096	1.30396e+06	149438	244865	705995	148922	0.227164	0.00104877	0.0279999	0.98133	1.58038	5.52134	APAGAKPGITLPSNPFAAKPATK	[22] Phospho (T)
[truncated: 710 more rows]

## Sheet: All Peptides
	Peptide information					Phosphorylation site		Parent protein information		CCA1 peptide intensities m					CK2-OX21 peptide intensities m					TBB peptide intensities m
[truncated: 5,189 more rows]

[truncated: 3 more sheets: Phosphorylated peptides, Summary of peptides, Summary of significance]
